# Supplementary material for: Complete Genome Analysis of a Haemophilus parasuis Serovar 12 Strain from China
Source: PLoS One. 2013 Sep 2;8(9):e68350. doi: 10.1371/journal.pone.0068350 (PMC3759607; doi:10.1371/journal.pone.0068350)
Supplement: File S1 — NCBI nr annotation for ZJ0906 genome. (XLSX) [file pone.0068350.s001.xlsx]

## Sheet: 工作表1
Locus Tag in H. parasuis strain ZJ0906	NCBI nr blast best hits
contig00001_orf02100	gi|15602468|ref|NP_245540.1| 50S ribosomal protein L35 [Pasteurella multocida subsp. multocida str. Pm70]_x0001_gi|16273679|ref|NP_439470.1| 50S ribosomal protein L35 [Haemophilus influenzae Rd KW20]_x0001_gi|32034416|ref|ZP_00134598.1| COG0291: Ribosomal protein L35 [Actinobacillus pleuropneumoniae serovar 1 str. 4074]_x0001_gi|126207712|ref|YP_001052937.1| 50S ribosomal protein L35 [Actinobacil…
contig00001_orf02535	gi|260579867|ref|ZP_05847697.1| ribosomal protein S10 [Haemophilus influenzae RdAW]_x0001_gi|260581594|ref|ZP_05849391.1| ribosomal protein S10 [Haemophilus influenzae NT127]_x0001_gi|329122782|ref|ZP_08251354.1| 30S ribosomal protein S10 [Haemophilus aegyptius ATCC 11116]_x0001_gi|1573786|gb|AAC22435.1| ribosomal protein S10 (rpS10) [Haemophilus influenzae Rd KW20]_x0001_gi|260093151|gb|EEW77084…
contig00001_orf00321	gi|16272489|ref|NP_438703.1| 30S ribosomal protein S18 [Haemophilus influenzae Rd KW20]_x0001_gi|32033888|ref|ZP_00134159.1| COG0238: Ribosomal protein S18 [Actinobacillus pleuropneumoniae serovar 1 str. 4074]_x0001_gi|33152179|ref|NP_873532.1| 30S ribosomal protein S18 [Haemophilus ducreyi 35000HP]_x0001_gi|68249142|ref|YP_248254.1| 30S ribosomal protein S18 [Haemophilus influenzae 86-028NP]_x00…
contig00001_orf02213	gi|113460219|ref|YP_718276.1| 50S ribosomal protein L14 [Haemophilus somnus 129PT]_x0001_gi|167855340|ref|ZP_02478108.1| 50S ribosomal protein L24 [Haemophilus parasuis 29755]_x0001_gi|170718258|ref|YP_001785277.1| 50S ribosomal protein L14 [Haemophilus somnus 2336]_x0001_gi|261492702|ref|ZP_05989250.1| 50S ribosomal protein L14 [Mannheimia haemolytica serotype A2 str. BOVINE]_x0001_gi|261495683|…
contig00001_orf00207	gi|32033979|ref|ZP_00134235.1| COG0184: Ribosomal protein S15P/S13E [Actinobacillus pleuropneumoniae serovar 1 str. 4074]_x0001_gi|126208479|ref|YP_001053704.1| 30S ribosomal protein S15 [Actinobacillus pleuropneumoniae serovar 5b str. L20]_x0001_gi|165976430|ref|YP_001652023.1| 30S ribosomal protein S15 [Actinobacillus pleuropneumoniae serovar 3 str. JL03]_x0001_gi|167855402|ref|ZP_02478168.1| 3…
contig00001_orf02319	gi|170718644|ref|YP_001783842.1| phosphoribosylformylglycinamidine synthase [Haemophilus somnus 2336]_x0001_gi|168826773|gb|ACA32144.1| phosphoribosylformylglycinamidine synthase [Haemophilus somnus 2336]
contig00001_orf00894	gi|170719081|ref|YP_001784233.1| antirepressor protein [Haemophilus somnus 2336]_x0001_gi|168827210|gb|ACA32581.1| putative antirepressor protein [Haemophilus somnus 2336]
contig00001_orf02540	gi|46143249|ref|ZP_00135598.2| COG0185: Ribosomal protein S19 [Actinobacillus pleuropneumoniae serovar 1 str. 4074]_x0001_gi|261493005|ref|ZP_05989547.1| 30S ribosomal protein S19 [Mannheimia haemolytica serotype A2 str. BOVINE]_x0001_gi|261495175|ref|ZP_05991638.1| 30S ribosomal protein S19 [Mannheimia haemolytica serotype A2 str. OVINE]_x0001_gi|307246693|ref|ZP_07528763.1| 30S ribosomal protei…
contig00001_orf01532	gi|53729152|ref|ZP_00134129.2| COG1629: Outer membrane receptor proteins, mostly Fe transport [Actinobacillus pleuropneumoniae serovar 1 str. 4074]
contig00001_orf00280	gi|152979702|ref|YP_001345331.1| XRE family transcriptional regulator [Actinobacillus succinogenes 130Z]_x0001_gi|150841425|gb|ABR75396.1| transcriptional regulator, XRE family [Actinobacillus succinogenes 130Z]
contig00001_orf02226	gi|152978164|ref|YP_001343793.1| 30S ribosomal protein S11 [Actinobacillus succinogenes 130Z]_x0001_gi|332289205|ref|YP_004420057.1| 30S ribosomal protein S11 [Gallibacterium anatis UMN179]_x0001_gi|171704197|sp|A6VLL1.1|RS11_ACTSZ RecName: Full=30S ribosomal protein S11_x0001_gi|150839887|gb|ABR73858.1| ribosomal protein S11 [Actinobacillus succinogenes 130Z]_x0001_gi|330432101|gb|AEC17160.1| 30…
contig00001_orf00125	gi|21282017|ref|NP_645105.1| hypothetical protein MW0288 [Staphylococcus aureus subsp. aureus MW2]_x0001_gi|49485192|ref|YP_042413.1| PfkB family carbohydrate kinase [Staphylococcus aureus subsp. aureus MSSA476]_x0001_gi|57651235|ref|YP_185200.1| carbohydrate kinase [Staphylococcus aureus subsp. aureus COL]_x0001_gi|87160990|ref|YP_493025.1| PfkB family carbohydrate kinase [Staphylococcus aureus …
contig00001_orf02310	gi|260580771|ref|ZP_05848597.1| type-2 restriction enzyme HindIII [Haemophilus influenzae RdAW]_x0001_gi|1174568|sp|P43870.1|T2D3_HAEIN RecName: Full=Type-2 restriction enzyme HindIII; Short=R.HindIII; AltName: Full=Endonuclease HindIII; AltName: Full=Type II restriction enzyme HindIII_x0001_gi|163310794|pdb|2E52|A Chain A, Crystal Structural Analysis Of Hindiii Restriction Endonuclease In Comple…
contig00001_orf01321	gi|31544014|ref|NP_852739.1| putative DNA replication protein O [Haemophilus phage Aaphi23]_x0001_gi|31408058|emb|CAD90792.1| putative DNA replication protein O [Haemophilus phage Aaphi23]
contig00001_orf00566	gi|71153099|sp|Q7VNG1.2|RF2_HAEDU RecName: Full=Peptide chain release factor 2; Short=RF-2
contig00001_orf02650	gi|15603629|ref|NP_246703.1| hypothetical protein PM1764 [Pasteurella multocida subsp. multocida str. Pm70]_x0001_gi|12722181|gb|AAK03848.1| GntR [Pasteurella multocida subsp. multocida str. Pm70]_x0001_gi|338217581|gb|EGP03438.1| hypothetical protein AAUPMG_10262 [Pasteurella multocida subsp. multocida str. Anand1_goat]
contig00001_orf00599	gi|15676488|ref|NP_273627.1| IS1016C2 transposase [Neisseria meningitidis MC58]_x0001_gi|7225812|gb|AAF41011.1| IS1016C2 transposase [Neisseria meningitidis MC58]_x0001_gi|325139766|gb|EGC62299.1| putative transposase [Neisseria meningitidis CU385]
contig00001_orf02648	gi|15603630|ref|NP_246704.1| hypothetical protein PM1765 [Pasteurella multocida subsp. multocida str. Pm70]_x0001_gi|12722182|gb|AAK03849.1| unknown [Pasteurella multocida subsp. multocida str. Pm70]_x0001_gi|338217582|gb|EGP03439.1| hypothetical protein AAUPMG_10267 [Pasteurella multocida subsp. multocida str. Anand1_goat]
contig00001_orf02655	gi|15603625|ref|NP_246699.1| hypothetical protein PM1760 [Pasteurella multocida subsp. multocida str. Pm70]_x0001_gi|9963816|gb|AAG09708.1|AF218837_3 unknown [Pasteurella multocida]_x0001_gi|12722177|gb|AAK03844.1| unknown [Pasteurella multocida subsp. multocida str. Pm70]_x0001_gi|338217602|gb|EGP03457.1| ABC transporter, permease protein [Pasteurella multocida subsp. multocida str. Anand1_goat]
contig00001_orf02653	gi|15603626|ref|NP_246700.1| hypothetical protein PM1761 [Pasteurella multocida subsp. multocida str. Pm70]_x0001_gi|12722178|gb|AAK03845.1| unknown [Pasteurella multocida subsp. multocida str. Pm70]
contig00001_orf02511	gi|52425196|ref|YP_088333.1| SseA protein [Mannheimia succiniciproducens MBEL55E]_x0001_gi|52307248|gb|AAU37748.1| SseA protein [Mannheimia succiniciproducens MBEL55E]
contig00001_orf02510	gi|52425196|ref|YP_088333.1| SseA protein [Mannheimia succiniciproducens MBEL55E]_x0001_gi|52307248|gb|AAU37748.1| SseA protein [Mannheimia succiniciproducens MBEL55E]
contig00001_orf00559	gi|52424502|ref|YP_087639.1| RfaJ protein [Mannheimia succiniciproducens MBEL55E]_x0001_gi|52306554|gb|AAU37054.1| RfaJ protein [Mannheimia succiniciproducens MBEL55E]
contig00001_orf02183	gi|52424145|ref|YP_087282.1| hypothetical protein MS0090 [Mannheimia succiniciproducens MBEL55E]_x0001_gi|52306197|gb|AAU36697.1| unknown [Mannheimia succiniciproducens MBEL55E]
contig00001_orf02114	gi|52424130|ref|YP_087267.1| hypothetical protein MS0075 [Mannheimia succiniciproducens MBEL55E]_x0001_gi|52306182|gb|AAU36682.1| unknown [Mannheimia succiniciproducens MBEL55E]
contig00001_orf00914	gi|70731121|ref|YP_260862.1| hypothetical protein PFL_3761 [Pseudomonas protegens Pf-5]_x0001_gi|68345420|gb|AAY93026.1| hypothetical protein PFL_3761 [Pseudomonas protegens Pf-5]
contig00001_orf01337	gi|68249842|ref|YP_248954.1| prophage CP4-57-like integrase [Haemophilus influenzae 86-028NP]_x0001_gi|68058041|gb|AAX88294.1| prophage CP4-57-like integrase [Haemophilus influenzae 86-028NP]
contig00001_orf02135	gi|72384703|gb|AAZ67643.1| bacteriophage Mu I protein GP32 [Haemophilus parasuis 29755]
contig00001_orf00985	gi|72384683|gb|AAZ67633.1| putative replication protein P [Haemophilus parasuis 29755]
contig00001_orf00266	gi|72384683|gb|AAZ67633.1| putative replication protein P [Haemophilus parasuis 29755]
contig00001_orf00886	gi|72384683|gb|AAZ67633.1| putative replication protein P [Haemophilus parasuis 29755]
contig00001_orf01159	gi|167856050|ref|ZP_02478794.1| hypothetical protein HPS_10500 [Haemophilus parasuis 29755]_x0001_gi|72384663|gb|AAZ67623.1| hypothetical protein [Haemophilus parasuis 29755]_x0001_gi|167852845|gb|EDS24115.1| hypothetical protein HPS_10500 [Haemophilus parasuis 29755]
contig00001_orf01963	gi|72384751|gb|AAZ67667.1| phage D3 terminase-like protein [Haemophilus parasuis 29755]
contig00001_orf01957	gi|167855084|ref|ZP_02477857.1| putative head maturation protease of prophage CP-933C [Haemophilus parasuis 29755]_x0001_gi|72384739|gb|AAZ67661.1| phage phi-C31 gp35-like protein [Haemophilus parasuis 29755]_x0001_gi|167853822|gb|EDS25063.1| putative head maturation protease of prophage CP-933C [Haemophilus parasuis 29755]
contig00001_orf01958	gi|167855083|ref|ZP_02477856.1| putative head portal protein [Haemophilus parasuis 29755]_x0001_gi|72384771|gb|AAZ67677.1| phage phi-105 ORF25-like protein [Haemophilus parasuis 29755]_x0001_gi|167853821|gb|EDS25062.1| putative head portal protein [Haemophilus parasuis 29755]
contig00001_orf01410	gi|167856231|ref|ZP_02478966.1| putative phosphosugar isomerase [Haemophilus parasuis 29755]_x0001_gi|219870463|ref|YP_002474838.1| tagatose-6-phosphate ketose/aldose isomerase [Haemophilus parasuis SH0165]_x0001_gi|72384757|gb|AAZ67670.1| phosphosugar isomerase putative [Haemophilus parasuis 29755]_x0001_gi|167852651|gb|EDS23930.1| putative phosphosugar isomerase [Haemophilus parasuis 29755]_x00…
contig00001_orf00337	gi|167855363|ref|ZP_02478130.1| heme binding protein [Haemophilus parasuis 29755]_x0001_gi|219871247|ref|YP_002475622.1| heme utilization protein [Haemophilus parasuis SH0165]_x0001_gi|72384753|gb|AAZ67668.1| heme binding protein putative [Haemophilus parasuis 29755]_x0001_gi|167853511|gb|EDS24758.1| heme binding protein [Haemophilus parasuis 29755]_x0001_gi|219691451|gb|ACL32674.1| heme utilizat…
contig00001_orf00395	gi|72384687|gb|AAZ67635.1| phage terminase large subunit-like protein [Haemophilus parasuis 29755]
contig00001_orf00903	gi|72384687|gb|AAZ67635.1| phage terminase large subunit-like protein [Haemophilus parasuis 29755]
contig00001_orf01290	gi|141836|gb|AAA21927.1| ORF1 [Actinobacillus pleuropneumoniae]
contig00001_orf01104	gi|254360725|ref|ZP_04976873.1| type I site-specific deoxyribonuclease, specificity subunit [Mannheimia haemolytica PHL213]_x0001_gi|1685099|gb|AAC44667.1| HSDS [Mannheimia haemolytica]_x0001_gi|153091295|gb|EDN73269.1| type I site-specific deoxyribonuclease, specificity subunit [Mannheimia haemolytica PHL213]
contig00001_orf00205	gi|3978164|gb|AAD03802.1| iron binding protein FbpA precursor [Mannheimia haemolytica]_x0001_gi|110735169|gb|ABG89155.1| periplasmic iron binding protein A FbpA precursor [Mannheimia haemolytica]
contig00001_orf00782	gi|15225082|ref|NP_181470.1| exocyst complex component 7 [Arabidopsis thaliana]_x0001_gi|3355467|gb|AAC27829.1| hypothetical protein [Arabidopsis thaliana]_x0001_gi|330254573|gb|AEC09667.1| exocyst complex component 7 [Arabidopsis thaliana]
contig00001_orf01291	gi|115345535|ref|YP_771717.1| integrase catalytic subunit [Roseobacter denitrificans OCh 114]_x0001_gi|115292856|gb|ABI93309.1| integrase, catalytic domain, putative [Roseobacter denitrificans OCh 114]
contig00001_orf01588	gi|119469041|ref|ZP_01612025.1| transcriptional repressor of the iscRSUA operon, involved in assembly of Fe-S clusters [Alteromonadales bacterium TW-7]_x0001_gi|359450816|ref|ZP_09240238.1| Rrf2 family transcriptional regulator, iron-sulfur cluster assembly transcription factor [Pseudoalteromonas sp. BSi20480]_x0001_gi|119447293|gb|EAW28561.1| transcriptional repressor of the iscRSUA operon, invo…
contig00001_orf01027	gi|119469190|ref|ZP_01612174.1| ClpXP protease specificity-enhancing factor [Alteromonadales bacterium TW-7]_x0001_gi|359450060|ref|ZP_09239529.1| stringent starvation protein B [Pseudoalteromonas sp. BSi20480]_x0001_gi|392536634|ref|ZP_10283771.1| ClpXP protease specificity-enhancing factor [Pseudoalteromonas marina mano4]_x0001_gi|119447442|gb|EAW28710.1| ClpXP protease specificity-enhancing fa…
contig00001_orf01688	gi|126208398|ref|YP_001053623.1| hypothetical protein APL_0922 [Actinobacillus pleuropneumoniae serovar 5b str. L20]_x0001_gi|126097190|gb|ABN74018.1| hypothetical protein APL_0922 [Actinobacillus pleuropneumoniae serovar 5b str. L20]
contig00001_orf00880	gi|126207980|ref|YP_001053205.1| hypothetical protein APL_0496 [Actinobacillus pleuropneumoniae serovar 5b str. L20]_x0001_gi|126096772|gb|ABN73600.1| hypothetical protein APL_0496 [Actinobacillus pleuropneumoniae serovar 5b str. L20]
contig00001_orf01531	gi|126209470|ref|YP_001054695.1| ferrioxamine B receptor [Actinobacillus pleuropneumoniae serovar 5b str. L20]_x0001_gi|126098262|gb|ABN75090.1| Ferrioxamine B receptor precursor [Actinobacillus pleuropneumoniae serovar 5b str. L20]
contig00001_orf01659	gi|126208248|ref|YP_001053473.1| hypothetical protein APL_0770 [Actinobacillus pleuropneumoniae serovar 5b str. L20]_x0001_gi|126209434|ref|YP_001054659.1| hypothetical protein APL_1980 [Actinobacillus pleuropneumoniae serovar 5b str. L20]_x0001_gi|126097040|gb|ABN73868.1| hypothetical protein APL_0770 [Actinobacillus pleuropneumoniae serovar 5b str. L20]_x0001_gi|126098226|gb|ABN75054.1| hypothe…
contig00001_orf00263	gi|126207983|ref|YP_001053208.1| hypothetical protein APL_0499 [Actinobacillus pleuropneumoniae serovar 5b str. L20]_x0001_gi|126096775|gb|ABN73603.1| hypothetical protein APL_0499 [Actinobacillus pleuropneumoniae serovar 5b str. L20]
contig00001_orf02365	gi|126659908|ref|ZP_01731032.1| 50S ribosomal protein L7/L12 [Cyanothece sp. CCY0110]_x0001_gi|126618772|gb|EAZ89517.1| 50S ribosomal protein L7/L12 [Cyanothece sp. CCY0110]
contig00001_orf00646	gi|145631195|ref|ZP_01786969.1| predicted ATPase involved in chromosome partitioning [Haemophilus influenzae R3021]_x0001_gi|229847004|ref|ZP_04467110.1| predicted ATPase involved in chromosome partitioning [Haemophilus influenzae 7P49H1]_x0001_gi|345429794|ref|YP_004822912.1| atpase involved in chromosome partitioning [Haemophilus parainfluenzae T3T1]_x0001_gi|144983293|gb|EDJ90784.1| predicted …
contig00001_orf02754	gi|145630106|ref|ZP_01785888.1| glycerol-3-phosphate regulon repressor [Haemophilus influenzae R3021]_x0001_gi|144984387|gb|EDJ91810.1| glycerol-3-phosphate regulon repressor [Haemophilus influenzae R3021]
contig00001_orf02187	gi|145635782|ref|ZP_01791475.1| hypothetical protein CGSHiAA_00445 [Haemophilus influenzae PittAA]_x0001_gi|145266980|gb|EDK06991.1| hypothetical protein CGSHiAA_00445 [Haemophilus influenzae PittAA]
contig00001_orf02755	gi|145637314|ref|ZP_01792975.1| 4-hydroxy-3-methylbut-2-enyl diphosphate reductase [Haemophilus influenzae PittHH]_x0001_gi|145269566|gb|EDK09508.1| 4-hydroxy-3-methylbut-2-enyl diphosphate reductase [Haemophilus influenzae PittHH]
contig00001_orf00944	gi|148827577|ref|YP_001292330.1| hypothetical protein CGSHiGG_05020 [Haemophilus influenzae PittGG]_x0001_gi|319775697|ref|YP_004138185.1| cytosine-specific methyltransferase [Haemophilus influenzae F3047]_x0001_gi|319896763|ref|YP_004134957.1| cytosine-specific methyltransferase [Haemophilus influenzae F3031]_x0001_gi|148718819|gb|ABQ99946.1| hypothetical protein CGSHiGG_05020 [Haemophilus influ…
contig00001_orf01032	gi|148826860|ref|YP_001291613.1| putative phage-like secreted protein [Haemophilus influenzae PittGG]_x0001_gi|148718102|gb|ABQ99229.1| putative phage-related secreted protein [Haemophilus influenzae PittGG]
contig00001_orf00541	gi|154485001|ref|ZP_02027449.1| hypothetical protein EUBVEN_02719 [Eubacterium ventriosum ATCC 27560]_x0001_gi|149733954|gb|EDM50073.1| amino acid carrier protein [Eubacterium ventriosum ATCC 27560]
contig00001_orf00919	gi|254362882|ref|ZP_04978957.1| hypothetical bacteriophage protein [Mannheimia haemolytica PHL213]_x0001_gi|153094519|gb|EDN75353.1| hypothetical bacteriophage protein [Mannheimia haemolytica PHL213]
contig00001_orf01326	gi|254362146|ref|ZP_04978263.1| possible bacteriophage transcriptional regulator [Mannheimia haemolytica PHL213]_x0001_gi|153093712|gb|EDN74659.1| possible bacteriophage transcriptional regulator [Mannheimia haemolytica PHL213]
contig00001_orf01121	gi|254363091|ref|ZP_04979148.1| possible PurR family transcriptional regulator [Mannheimia haemolytica PHL213]_x0001_gi|153094758|gb|EDN75544.1| possible PurR family transcriptional regulator [Mannheimia haemolytica PHL213]
contig00001_orf01325	gi|254362145|ref|ZP_04978262.1| hypothetical bacteriophage protein [Mannheimia haemolytica PHL213]_x0001_gi|153093711|gb|EDN74658.1| hypothetical bacteriophage protein [Mannheimia haemolytica PHL213]
contig00001_orf00643	gi|254361055|ref|ZP_04977200.1| possible ABC superfamily ATP binding cassette transporter, ABC protein [Mannheimia haemolytica PHL213]_x0001_gi|153092541|gb|EDN73596.1| possible ABC superfamily ATP binding cassette transporter, ABC protein [Mannheimia haemolytica PHL213]
contig00001_orf02543	gi|219871737|ref|YP_002476112.1| 50S ribosomal protein L16 [Haemophilus parasuis SH0165]_x0001_gi|254362067|ref|ZP_04978192.1| ribosomal protein L16 [Mannheimia haemolytica PHL213]_x0001_gi|261493002|ref|ZP_05989544.1| ribosomal protein L16 [Mannheimia haemolytica serotype A2 str. BOVINE]_x0001_gi|261495178|ref|ZP_05991641.1| ribosomal protein L16 [Mannheimia haemolytica serotype A2 str. OVINE]_x…
contig00001_orf02545	gi|167854929|ref|ZP_02477705.1| hypothetical protein HPS_05663 [Haemophilus parasuis 29755]_x0001_gi|219871738|ref|YP_002476113.1| 50S ribosomal protein L29 [Haemophilus parasuis SH0165]_x0001_gi|254362066|ref|ZP_04978191.1| ribosomal protein L29 [Mannheimia haemolytica PHL213]_x0001_gi|261493001|ref|ZP_05989543.1| hypothetical protein COK_1420 [Mannheimia haemolytica serotype A2 str. BOVINE]_x00…
contig00001_orf00644	gi|254361056|ref|ZP_04977201.1| possible MFS family major facilitator transporter [Mannheimia haemolytica PHL213]_x0001_gi|153092542|gb|EDN73597.1| possible MFS family major facilitator transporter [Mannheimia haemolytica PHL213]
contig00001_orf00639	gi|254361053|ref|ZP_04977198.1| possible molybdopterin/thiamine biosynthesis protein [Mannheimia haemolytica PHL213]_x0001_gi|153092539|gb|EDN73594.1| possible molybdopterin/thiamine biosynthesis protein [Mannheimia haemolytica PHL213]
contig00001_orf00640	gi|254361054|ref|ZP_04977199.1| hypothetical protein MHA_0631 [Mannheimia haemolytica PHL213]_x0001_gi|153092540|gb|EDN73595.1| hypothetical protein MHA_0631 [Mannheimia haemolytica PHL213]
contig00001_orf00981	gi|254362846|ref|ZP_04978921.1| possible LexA family repressor/S24 family protease [Mannheimia haemolytica PHL213]_x0001_gi|153094483|gb|EDN75317.1| possible LexA family repressor/S24 family protease [Mannheimia haemolytica PHL213]
contig00001_orf02225	gi|165977218|ref|YP_001652811.1| 30S ribosomal protein S13 [Actinobacillus pleuropneumoniae serovar 3 str. JL03]_x0001_gi|167855328|ref|ZP_02478096.1| 30S ribosomal protein S13 [Haemophilus parasuis 29755]_x0001_gi|190151136|ref|YP_001969661.1| 30S ribosomal protein S13 [Actinobacillus pleuropneumoniae serovar 7 str. AP76]_x0001_gi|219871574|ref|YP_002475949.1| 30S ribosomal protein S13 [Haemophi…
contig00001_orf00982	gi|254362847|ref|ZP_04978922.1| possible Cro repressor [Mannheimia haemolytica PHL213]_x0001_gi|153094484|gb|EDN75318.1| possible Cro repressor [Mannheimia haemolytica PHL213]
contig00001_orf00319	gi|156972403|ref|YP_001443310.1| 30S ribosomal protein S6 [Vibrio harveyi ATCC BAA-1116]_x0001_gi|269961472|ref|ZP_06175836.1| 30S ribosomal protein S6 [Vibrio harveyi 1DA3]_x0001_gi|388598463|ref|ZP_10156859.1| 30S ribosomal protein S6 [Vibrio campbellii DS40M4]_x0001_gi|166227402|sp|A7MSX8.1|RS6_VIBHB RecName: Full=30S ribosomal protein S6_x0001_gi|156523997|gb|ABU69083.1| hypothetical protein …
contig00001_orf01629	gi|163794175|ref|ZP_02188147.1| Sel1 domain protein repeat-containing protein [alpha proteobacterium BAL199]_x0001_gi|159180343|gb|EDP64864.1| Sel1 domain protein repeat-containing protein [alpha proteobacterium BAL199]
contig00001_orf01748	gi|167854592|ref|ZP_02477373.1| biopolymer transport ExbD protein [Haemophilus parasuis 29755]_x0001_gi|161407997|dbj|BAF94092.1| cytoplasmic membrane protein [Haemophilus parasuis]_x0001_gi|167854347|gb|EDS25580.1| biopolymer transport ExbD protein [Haemophilus parasuis 29755]
contig00001_orf01747	gi|161407998|dbj|BAF94093.1| transferrin binding protein B [Haemophilus parasuis]
contig00001_orf01088	gi|164415617|gb|ABY53228.1| 3-phosphoshikimate 1-carboxyvinyltransferase [Haemophilus parasuis]
contig00001_orf02588	gi|157703981|gb|ABV68803.1| transposase, partial [primary endosymbiont of Sitophilus zeamais]
contig00001_orf00259	gi|167571311|ref|ZP_02364185.1| Serine/Threonine protein kinase [Burkholderia oklahomensis C6786]
contig00001_orf02104	gi|167856881|ref|ZP_02479490.1| 50S ribosomal protein L19 [Haemophilus parasuis 29755]_x0001_gi|219871997|ref|YP_002476372.1| 50S ribosomal protein L19 [Haemophilus parasuis SH0165]_x0001_gi|167851995|gb|EDS23400.1| 50S ribosomal protein L19 [Haemophilus parasuis 29755]_x0001_gi|219692201|gb|ACL33424.1| 50S ribosomal protein L19 [Haemophilus parasuis SH0165]
contig00001_orf00986	gi|167856871|ref|ZP_02479486.1| putative recombination protein NinB [Haemophilus parasuis 29755]_x0001_gi|167852006|gb|EDS23405.1| putative recombination protein NinB [Haemophilus parasuis 29755]
contig00001_orf01319	gi|167856871|ref|ZP_02479486.1| putative recombination protein NinB [Haemophilus parasuis 29755]_x0001_gi|167852006|gb|EDS23405.1| putative recombination protein NinB [Haemophilus parasuis 29755]
contig00001_orf00887	gi|167856871|ref|ZP_02479486.1| putative recombination protein NinB [Haemophilus parasuis 29755]_x0001_gi|167852006|gb|EDS23405.1| putative recombination protein NinB [Haemophilus parasuis 29755]
contig00001_orf00267	gi|167856871|ref|ZP_02479486.1| putative recombination protein NinB [Haemophilus parasuis 29755]_x0001_gi|167852006|gb|EDS23405.1| putative recombination protein NinB [Haemophilus parasuis 29755]
contig00001_orf00999	gi|167856852|ref|ZP_02479477.1| terminase small subunit [Haemophilus parasuis 29755]_x0001_gi|167852024|gb|EDS23413.1| terminase small subunit [Haemophilus parasuis 29755]
contig00001_orf00584	gi|167856837|ref|ZP_02479469.1| transposase [Haemophilus parasuis 29755]_x0001_gi|167852039|gb|EDS23421.1| transposase [Haemophilus parasuis 29755]
contig00001_orf00583	gi|167856837|ref|ZP_02479469.1| transposase [Haemophilus parasuis 29755]_x0001_gi|167852039|gb|EDS23421.1| transposase [Haemophilus parasuis 29755]
contig00001_orf02821	gi|167856830|ref|ZP_02479465.1| transcriptional regulator, LysR family protein [Haemophilus parasuis 29755]_x0001_gi|167852046|gb|EDS23425.1| transcriptional regulator, LysR family protein [Haemophilus parasuis 29755]
contig00001_orf01317	gi|167856823|ref|ZP_02479461.1| hypothetical protein HPS_04863 [Haemophilus parasuis 29755]_x0001_gi|167852052|gb|EDS23428.1| hypothetical protein HPS_04863 [Haemophilus parasuis 29755]
contig00001_orf01318	gi|167856824|ref|ZP_02479462.1| hypothetical protein HPS_04868 [Haemophilus parasuis 29755]_x0001_gi|167852053|gb|EDS23429.1| hypothetical protein HPS_04868 [Haemophilus parasuis 29755]
contig00001_orf02665	gi|167856816|ref|ZP_02479458.1| hypothetical protein HPS_10000 [Haemophilus parasuis 29755]_x0001_gi|167852060|gb|EDS23432.1| hypothetical protein HPS_10000 [Haemophilus parasuis 29755]
contig00001_orf00902	gi|167856811|ref|ZP_02479455.1| Phage Terminase Small Subunit [Haemophilus parasuis 29755]_x0001_gi|167852065|gb|EDS23435.1| Phage Terminase Small Subunit [Haemophilus parasuis 29755]
contig00001_orf00998	gi|167856803|ref|ZP_02479450.1| hypothetical protein HPS_09246 [Haemophilus parasuis 29755]_x0001_gi|167852072|gb|EDS23439.1| hypothetical protein HPS_09246 [Haemophilus parasuis 29755]
contig00001_orf00882	gi|167856791|ref|ZP_02479443.1| putative prophage repressor CI [Haemophilus parasuis 29755]_x0001_gi|167852086|gb|EDS23448.1| putative prophage repressor CI [Haemophilus parasuis 29755]
contig00001_orf02508	gi|167856772|ref|ZP_02479433.1| transposase and inactivated derivative [Haemophilus parasuis 29755]_x0001_gi|219870622|ref|YP_002474997.1| ISCro4, family IS110 [Haemophilus parasuis SH0165]_x0001_gi|219871795|ref|YP_002476170.1| ISCro4, family IS3 [Haemophilus parasuis SH0165]_x0001_gi|219872120|ref|YP_002476495.1| ISIMb1, family IS110 [Haemophilus parasuis SH0165]_x0001_gi|219872128|ref|YP_00247…
contig00001_orf01941	gi|167856772|ref|ZP_02479433.1| transposase and inactivated derivative [Haemophilus parasuis 29755]_x0001_gi|219870622|ref|YP_002474997.1| ISCro4, family IS110 [Haemophilus parasuis SH0165]_x0001_gi|219871795|ref|YP_002476170.1| ISCro4, family IS3 [Haemophilus parasuis SH0165]_x0001_gi|219872120|ref|YP_002476495.1| ISIMb1, family IS110 [Haemophilus parasuis SH0165]_x0001_gi|219872128|ref|YP_00247…
contig00001_orf01503	gi|167856772|ref|ZP_02479433.1| transposase and inactivated derivative [Haemophilus parasuis 29755]_x0001_gi|219870622|ref|YP_002474997.1| ISCro4, family IS110 [Haemophilus parasuis SH0165]_x0001_gi|219871795|ref|YP_002476170.1| ISCro4, family IS3 [Haemophilus parasuis SH0165]_x0001_gi|219872120|ref|YP_002476495.1| ISIMb1, family IS110 [Haemophilus parasuis SH0165]_x0001_gi|219872128|ref|YP_00247…
contig00001_orf01399	gi|167856772|ref|ZP_02479433.1| transposase and inactivated derivative [Haemophilus parasuis 29755]_x0001_gi|219870622|ref|YP_002474997.1| ISCro4, family IS110 [Haemophilus parasuis SH0165]_x0001_gi|219871795|ref|YP_002476170.1| ISCro4, family IS3 [Haemophilus parasuis SH0165]_x0001_gi|219872120|ref|YP_002476495.1| ISIMb1, family IS110 [Haemophilus parasuis SH0165]_x0001_gi|219872128|ref|YP_00247…
contig00001_orf00575	gi|167856772|ref|ZP_02479433.1| transposase and inactivated derivative [Haemophilus parasuis 29755]_x0001_gi|219870622|ref|YP_002474997.1| ISCro4, family IS110 [Haemophilus parasuis SH0165]_x0001_gi|219871795|ref|YP_002476170.1| ISCro4, family IS3 [Haemophilus parasuis SH0165]_x0001_gi|219872120|ref|YP_002476495.1| ISIMb1, family IS110 [Haemophilus parasuis SH0165]_x0001_gi|219872128|ref|YP_00247…
contig00001_orf01080	gi|167856772|ref|ZP_02479433.1| transposase and inactivated derivative [Haemophilus parasuis 29755]_x0001_gi|219870622|ref|YP_002474997.1| ISCro4, family IS110 [Haemophilus parasuis SH0165]_x0001_gi|219871795|ref|YP_002476170.1| ISCro4, family IS3 [Haemophilus parasuis SH0165]_x0001_gi|219872120|ref|YP_002476495.1| ISIMb1, family IS110 [Haemophilus parasuis SH0165]_x0001_gi|219872128|ref|YP_00247…
contig00001_orf01398	gi|167856772|ref|ZP_02479433.1| transposase and inactivated derivative [Haemophilus parasuis 29755]_x0001_gi|219870622|ref|YP_002474997.1| ISCro4, family IS110 [Haemophilus parasuis SH0165]_x0001_gi|219871795|ref|YP_002476170.1| ISCro4, family IS3 [Haemophilus parasuis SH0165]_x0001_gi|219872120|ref|YP_002476495.1| ISIMb1, family IS110 [Haemophilus parasuis SH0165]_x0001_gi|219872128|ref|YP_00247…
contig00001_orf01940	gi|167856772|ref|ZP_02479433.1| transposase and inactivated derivative [Haemophilus parasuis 29755]_x0001_gi|219870622|ref|YP_002474997.1| ISCro4, family IS110 [Haemophilus parasuis SH0165]_x0001_gi|219871795|ref|YP_002476170.1| ISCro4, family IS3 [Haemophilus parasuis SH0165]_x0001_gi|219872120|ref|YP_002476495.1| ISIMb1, family IS110 [Haemophilus parasuis SH0165]_x0001_gi|219872128|ref|YP_00247…
contig00001_orf00942	gi|167856755|ref|ZP_02479422.1| hypothetical protein HPS_00860 [Haemophilus parasuis 29755]_x0001_gi|167852120|gb|EDS23467.1| hypothetical protein HPS_00860 [Haemophilus parasuis 29755]
contig00001_orf00916	gi|167856746|ref|ZP_02479415.1| hypothetical protein HPS_08976 [Haemophilus parasuis 29755]_x0001_gi|167852127|gb|EDS23472.1| hypothetical protein HPS_08976 [Haemophilus parasuis 29755]
contig00001_orf00918	gi|167856749|ref|ZP_02479418.1| hypothetical protein HPS_08991 [Haemophilus parasuis 29755]_x0001_gi|167852130|gb|EDS23475.1| hypothetical protein HPS_08991 [Haemophilus parasuis 29755]
contig00001_orf00250	gi|167856740|ref|ZP_02479411.1| Protein phosphatase 2C-like protein [Haemophilus parasuis 29755]_x0001_gi|167852137|gb|EDS23480.1| Protein phosphatase 2C-like protein [Haemophilus parasuis 29755]
contig00001_orf00151	gi|167856734|ref|ZP_02479407.1| hypothetical protein HPS_11721 [Haemophilus parasuis 29755]_x0001_gi|167852144|gb|EDS23485.1| hypothetical protein HPS_11721 [Haemophilus parasuis 29755]
contig00001_orf00896	gi|167856727|ref|ZP_02479401.1| hypothetical protein HPS_07585 [Haemophilus parasuis 29755]_x0001_gi|167852146|gb|EDS23486.1| hypothetical protein HPS_07585 [Haemophilus parasuis 29755]
contig00001_orf00994	gi|167856727|ref|ZP_02479401.1| hypothetical protein HPS_07585 [Haemophilus parasuis 29755]_x0001_gi|167852146|gb|EDS23486.1| hypothetical protein HPS_07585 [Haemophilus parasuis 29755]
contig00001_orf00992	gi|167856728|ref|ZP_02479402.1| hypothetical protein HPS_07590 [Haemophilus parasuis 29755]_x0001_gi|167852147|gb|EDS23487.1| hypothetical protein HPS_07590 [Haemophilus parasuis 29755]
contig00001_orf00991	gi|167856729|ref|ZP_02479403.1| hypothetical protein HPS_07595 [Haemophilus parasuis 29755]_x0001_gi|219870843|ref|YP_002475218.1| hypothetical protein HAPS_0617 [Haemophilus parasuis SH0165]_x0001_gi|167852148|gb|EDS23488.1| hypothetical protein HPS_07595 [Haemophilus parasuis 29755]_x0001_gi|219691047|gb|ACL32270.1| hypothetical protein HAPS_0617 [Haemophilus parasuis SH0165]
contig00001_orf00959	gi|167856715|ref|ZP_02479393.1| exonuclease [Haemophilus parasuis 29755]_x0001_gi|167852159|gb|EDS23495.1| exonuclease [Haemophilus parasuis 29755]
contig00001_orf00960	gi|167856716|ref|ZP_02479394.1| hypothetical protein HPS_07560 [Haemophilus parasuis 29755]_x0001_gi|167852160|gb|EDS23496.1| hypothetical protein HPS_07560 [Haemophilus parasuis 29755]
contig00001_orf00441	gi|167856712|ref|ZP_02479391.1| hypothetical protein HPS_07223 [Haemophilus parasuis 29755]_x0001_gi|167852164|gb|EDS23499.1| hypothetical protein HPS_07223 [Haemophilus parasuis 29755]
contig00001_orf00964	gi|167856707|ref|ZP_02479387.1| Haemophilus-specific protein, uncharacterized [Haemophilus parasuis 29755]_x0001_gi|167852169|gb|EDS23503.1| Haemophilus-specific protein, uncharacterized [Haemophilus parasuis 29755]
contig00001_orf00247	gi|167856707|ref|ZP_02479387.1| Haemophilus-specific protein, uncharacterized [Haemophilus parasuis 29755]_x0001_gi|167852169|gb|EDS23503.1| Haemophilus-specific protein, uncharacterized [Haemophilus parasuis 29755]
contig00001_orf00963	gi|167856708|ref|ZP_02479388.1| hypothetical protein HPS_08075 [Haemophilus parasuis 29755]_x0001_gi|167852170|gb|EDS23504.1| hypothetical protein HPS_08075 [Haemophilus parasuis 29755]
contig00001_orf00182	gi|167856697|ref|ZP_02479380.1| oxidoreductase domain protein [Haemophilus parasuis 29755]_x0001_gi|167852177|gb|EDS23508.1| oxidoreductase domain protein [Haemophilus parasuis 29755]
contig00001_orf00183	gi|167856698|ref|ZP_02479381.1| hypothetical protein HPS_06030 [Haemophilus parasuis 29755]_x0001_gi|167852178|gb|EDS23509.1| hypothetical protein HPS_06030 [Haemophilus parasuis 29755]
contig00001_orf02518	gi|167856683|ref|ZP_02479370.1| hypothetical protein HPS_01694 [Haemophilus parasuis 29755]_x0001_gi|167852194|gb|EDS23521.1| hypothetical protein HPS_01694 [Haemophilus parasuis 29755]
contig00001_orf02672	gi|167856683|ref|ZP_02479370.1| hypothetical protein HPS_01694 [Haemophilus parasuis 29755]_x0001_gi|167852194|gb|EDS23521.1| hypothetical protein HPS_01694 [Haemophilus parasuis 29755]
contig00001_orf00375	gi|167856675|ref|ZP_02479363.1| putative lysyl-tRNA synthetase [Haemophilus parasuis 29755]_x0001_gi|167852197|gb|EDS23523.1| putative lysyl-tRNA synthetase [Haemophilus parasuis 29755]
contig00001_orf00374	gi|167856676|ref|ZP_02479364.1| hypothetical protein HPS_11543 [Haemophilus parasuis 29755]_x0001_gi|167852198|gb|EDS23524.1| hypothetical protein HPS_11543 [Haemophilus parasuis 29755]
contig00001_orf00373	gi|167856677|ref|ZP_02479365.1| GCN5-related N-acetyltransferase [Haemophilus parasuis 29755]_x0001_gi|167852199|gb|EDS23525.1| GCN5-related N-acetyltransferase [Haemophilus parasuis 29755]
contig00001_orf00372	gi|167856678|ref|ZP_02479366.1| hypothetical protein HPS_11553 [Haemophilus parasuis 29755]_x0001_gi|167852200|gb|EDS23526.1| hypothetical protein HPS_11553 [Haemophilus parasuis 29755]
contig00001_orf00371	gi|167856679|ref|ZP_02479367.1| hypothetical protein HPS_11558 [Haemophilus parasuis 29755]_x0001_gi|167852201|gb|EDS23527.1| hypothetical protein HPS_11558 [Haemophilus parasuis 29755]
contig00001_orf00906	gi|167856670|ref|ZP_02479360.1| hypothetical protein HPS_08331 [Haemophilus parasuis 29755]_x0001_gi|167852205|gb|EDS23529.1| hypothetical protein HPS_08331 [Haemophilus parasuis 29755]
contig00001_orf00907	gi|167856671|ref|ZP_02479361.1| hypothetical protein HPS_08336 [Haemophilus parasuis 29755]_x0001_gi|167852206|gb|EDS23530.1| hypothetical protein HPS_08336 [Haemophilus parasuis 29755]
contig00001_orf01583	gi|167856666|ref|ZP_02479357.1| co-chaperone HscB [Haemophilus parasuis 29755]_x0001_gi|167852211|gb|EDS23534.1| co-chaperone HscB [Haemophilus parasuis 29755]
contig00001_orf00912	gi|167856660|ref|ZP_02479352.1| hypothetical protein HPS_00375 [Haemophilus parasuis 29755]_x0001_gi|167852220|gb|EDS23542.1| hypothetical protein HPS_00375 [Haemophilus parasuis 29755]
contig00001_orf02105	gi|167856650|ref|ZP_02479343.1| tRNA (guanine-N(1)-)-methyltransferase [Haemophilus parasuis 29755]_x0001_gi|167852223|gb|EDS23544.1| tRNA (guanine-N(1)-)-methyltransferase [Haemophilus parasuis 29755]
contig00001_orf02106	gi|167856651|ref|ZP_02479344.1| 16S rRNA-processing protein [Haemophilus parasuis 29755]_x0001_gi|167852224|gb|EDS23545.1| 16S rRNA-processing protein [Haemophilus parasuis 29755]
contig00001_orf02107	gi|167856652|ref|ZP_02479345.1| 30S ribosomal protein S16 [Haemophilus parasuis 29755]_x0001_gi|219872000|ref|YP_002476375.1| 30S ribosomal protein S16 [Haemophilus parasuis SH0165]_x0001_gi|254811303|sp|B8F7X5.1|RS16_HAEPS RecName: Full=30S ribosomal protein S16_x0001_gi|167852225|gb|EDS23546.1| 30S ribosomal protein S16 [Haemophilus parasuis 29755]_x0001_gi|219692204|gb|ACL33427.1| 30S ribosoma…
contig00001_orf02201	gi|167856643|ref|ZP_02479337.1| hypothetical protein HPS_00870 [Haemophilus parasuis 29755]_x0001_gi|167852228|gb|EDS23548.1| hypothetical protein HPS_00870 [Haemophilus parasuis 29755]_x0001_gi|333973977|gb|AEG42295.1| hypothetical protein SuMu_53 [Haemophilus phage SuMu]
contig00001_orf02230	gi|167856645|ref|ZP_02479339.1| hypothetical protein HPS_00880 [Haemophilus parasuis 29755]_x0001_gi|167852230|gb|EDS23550.1| hypothetical protein HPS_00880 [Haemophilus parasuis 29755]
contig00001_orf02231	gi|167856646|ref|ZP_02479340.1| hypothetical protein HPS_00885 [Haemophilus parasuis 29755]_x0001_gi|167852231|gb|EDS23551.1| hypothetical protein HPS_00885 [Haemophilus parasuis 29755]
contig00001_orf00743	gi|167856628|ref|ZP_02479324.1| hypothetical protein HPS_00005 [Haemophilus parasuis 29755]_x0001_gi|167852245|gb|EDS23563.1| hypothetical protein HPS_00005 [Haemophilus parasuis 29755]
contig00001_orf00742	gi|167856629|ref|ZP_02479325.1| putative phosphate permease [Haemophilus parasuis 29755]_x0001_gi|167852246|gb|EDS23564.1| putative phosphate permease [Haemophilus parasuis 29755]
contig00001_orf00741	gi|167856630|ref|ZP_02479326.1| hypothetical protein HPS_00015 [Haemophilus parasuis 29755]_x0001_gi|219870909|ref|YP_002475284.1| phosphate transport regulator [Haemophilus parasuis SH0165]_x0001_gi|167852247|gb|EDS23565.1| hypothetical protein HPS_00015 [Haemophilus parasuis 29755]_x0001_gi|219691113|gb|ACL32336.1| phosphate transport regulator [Haemophilus parasuis SH0165]
contig00001_orf00262	gi|167856621|ref|ZP_02479318.1| hypothetical protein HPS_01012 [Haemophilus parasuis 29755]_x0001_gi|167852250|gb|EDS23567.1| hypothetical protein HPS_01012 [Haemophilus parasuis 29755]
contig00001_orf00261	gi|167856622|ref|ZP_02479319.1| putative regulatory protein [Haemophilus parasuis 29755]_x0001_gi|167852251|gb|EDS23568.1| putative regulatory protein [Haemophilus parasuis 29755]
contig00001_orf00881	gi|167856623|ref|ZP_02479320.1| hypothetical protein HPS_01022 [Haemophilus parasuis 29755]_x0001_gi|219870853|ref|YP_002475228.1| hypothetical protein HAPS_0627 [Haemophilus parasuis SH0165]_x0001_gi|167852252|gb|EDS23569.1| hypothetical protein HPS_01022 [Haemophilus parasuis 29755]_x0001_gi|219691057|gb|ACL32280.1| conserved hypothetical protein [Haemophilus parasuis SH0165]
contig00001_orf00980	gi|167856623|ref|ZP_02479320.1| hypothetical protein HPS_01022 [Haemophilus parasuis 29755]_x0001_gi|219870853|ref|YP_002475228.1| hypothetical protein HAPS_0627 [Haemophilus parasuis SH0165]_x0001_gi|167852252|gb|EDS23569.1| hypothetical protein HPS_01022 [Haemophilus parasuis 29755]_x0001_gi|219691057|gb|ACL32280.1| conserved hypothetical protein [Haemophilus parasuis SH0165]
contig00001_orf00878	gi|167856625|ref|ZP_02479322.1| hypothetical protein HPS_01032 [Haemophilus parasuis 29755]_x0001_gi|219870856|ref|YP_002475231.1| putative transcriptional regulator/addiction module antitoxin [Haemophilus parasuis SH0165]_x0001_gi|167852254|gb|EDS23571.1| hypothetical protein HPS_01032 [Haemophilus parasuis 29755]_x0001_gi|219691060|gb|ACL32283.1| putative transcriptional regulator/addiction mod…
contig00001_orf00877	gi|167856626|ref|ZP_02479323.1| hypothetical protein HPS_01037 [Haemophilus parasuis 29755]_x0001_gi|219870857|ref|YP_002475232.1| hypothetical protein HAPS_0631 [Haemophilus parasuis SH0165]_x0001_gi|167852255|gb|EDS23572.1| hypothetical protein HPS_01037 [Haemophilus parasuis 29755]_x0001_gi|219691061|gb|ACL32284.1| hypothetical protein HAPS_0631 [Haemophilus parasuis SH0165]
contig00001_orf02205	gi|167856618|ref|ZP_02479316.1| hemolysin [Haemophilus parasuis 29755]_x0001_gi|167852257|gb|EDS23573.1| hemolysin [Haemophilus parasuis 29755]
contig00001_orf02207	gi|167856619|ref|ZP_02479317.1| hemolysin [Haemophilus parasuis 29755]_x0001_gi|167852258|gb|EDS23574.1| hemolysin [Haemophilus parasuis 29755]
contig00001_orf02206	gi|167856619|ref|ZP_02479317.1| hemolysin [Haemophilus parasuis 29755]_x0001_gi|167852258|gb|EDS23574.1| hemolysin [Haemophilus parasuis 29755]
contig00001_orf00660	gi|167856603|ref|ZP_02479304.1| hypothetical protein HPS_05935 [Haemophilus parasuis 29755]_x0001_gi|167852269|gb|EDS23582.1| hypothetical protein HPS_05935 [Haemophilus parasuis 29755]
contig00001_orf00659	gi|167856604|ref|ZP_02479305.1| integrase [Haemophilus parasuis 29755]_x0001_gi|167852270|gb|EDS23583.1| integrase [Haemophilus parasuis 29755]
contig00001_orf00658	gi|167856606|ref|ZP_02479307.1| translation-associated GTPase [Haemophilus parasuis 29755]_x0001_gi|167852272|gb|EDS23585.1| translation-associated GTPase [Haemophilus parasuis 29755]
contig00001_orf02096	gi|167856594|ref|ZP_02479296.1| PotD [Haemophilus parasuis 29755]_x0001_gi|167852275|gb|EDS23587.1| PotD [Haemophilus parasuis 29755]
contig00001_orf02097	gi|167856594|ref|ZP_02479296.1| PotD [Haemophilus parasuis 29755]_x0001_gi|167852275|gb|EDS23587.1| PotD [Haemophilus parasuis 29755]
contig00001_orf02098	gi|167856595|ref|ZP_02479297.1| hypothetical protein HPS_07710 [Haemophilus parasuis 29755]_x0001_gi|167852276|gb|EDS23588.1| hypothetical protein HPS_07710 [Haemophilus parasuis 29755]
contig00001_orf02101	gi|167856598|ref|ZP_02479300.1| 50S ribosomal protein L35 [Haemophilus parasuis 29755]_x0001_gi|219871991|ref|YP_002476366.1| translation initiation factor IF-3 [Haemophilus parasuis SH0165]_x0001_gi|167852279|gb|EDS23591.1| 50S ribosomal protein L35 [Haemophilus parasuis 29755]_x0001_gi|219692195|gb|ACL33418.1| translation initiation factor IF-3 [Haemophilus parasuis SH0165]
contig00001_orf02102	gi|167856599|ref|ZP_02479301.1| O-sialoglycoprotein endopeptidase [Haemophilus parasuis 29755]_x0001_gi|167852280|gb|EDS23592.1| O-sialoglycoprotein endopeptidase [Haemophilus parasuis 29755]
contig00001_orf02103	gi|167856601|ref|ZP_02479303.1| shikimate 5-dehydrogenase [Haemophilus parasuis 29755]_x0001_gi|167852282|gb|EDS23594.1| shikimate 5-dehydrogenase [Haemophilus parasuis 29755]
contig00001_orf01013	gi|167856585|ref|ZP_02479288.1| hypothetical protein HPS_07745 [Haemophilus parasuis 29755]_x0001_gi|167852284|gb|EDS23595.1| hypothetical protein HPS_07745 [Haemophilus parasuis 29755]
contig00001_orf01012	gi|167856586|ref|ZP_02479289.1| N-acetylneuraminate lyase [Haemophilus parasuis 29755]_x0001_gi|219870659|ref|YP_002475034.1| N-acetylneuraminate lyase [Haemophilus parasuis SH0165]_x0001_gi|167852285|gb|EDS23596.1| N-acetylneuraminate lyase [Haemophilus parasuis 29755]_x0001_gi|219690863|gb|ACL32086.1| N-acetylneuraminate lyase [Haemophilus parasuis SH0165]
contig00001_orf01011	gi|167856587|ref|ZP_02479290.1| putative HTH-type transcriptional regulator [Haemophilus parasuis 29755]_x0001_gi|167852286|gb|EDS23597.1| putative HTH-type transcriptional regulator [Haemophilus parasuis 29755]
contig00001_orf01010	gi|167856588|ref|ZP_02479291.1| hypothetical protein HPS_07760 [Haemophilus parasuis 29755]_x0001_gi|167852287|gb|EDS23598.1| hypothetical protein HPS_07760 [Haemophilus parasuis 29755]
contig00001_orf01009	gi|167856589|ref|ZP_02479292.1| hypothetical protein HPS_07765 [Haemophilus parasuis 29755]_x0001_gi|167852288|gb|EDS23599.1| hypothetical protein HPS_07765 [Haemophilus parasuis 29755]
contig00001_orf01007	gi|167856590|ref|ZP_02479293.1| NLP/P60 protein [Haemophilus parasuis 29755]_x0001_gi|167852289|gb|EDS23600.1| NLP/P60 protein [Haemophilus parasuis 29755]
contig00001_orf01006	gi|167856591|ref|ZP_02479294.1| plasmid maintenance system killer [Haemophilus parasuis 29755]_x0001_gi|219870662|ref|YP_002475037.1| plasmid maintenance system killer/proteic killer protein, RelE/ParE family protein, cytotoxic translational repressor of toxin-antitoxin stability system [Haemophilus parasuis SH0165]_x0001_gi|167852290|gb|EDS23601.1| plasmid maintenance system killer [Haemophilus …
contig00001_orf01005	gi|167856592|ref|ZP_02479295.1| plasmid maintenance system antidote protein, XRE family [Haemophilus parasuis 29755]_x0001_gi|219870663|ref|YP_002475038.1| plasmid maintenance system antidote protein, XRE family/addiction module antidote protein, HigA family/PSEEN1946 proteic killer active protein [Haemophilus parasuis SH0165]_x0001_gi|167852291|gb|EDS23602.1| plasmid maintenance system antidote …
contig00001_orf02369	gi|167856577|ref|ZP_02479281.1| hypothetical protein HPS_05685 [Haemophilus parasuis 29755]_x0001_gi|167852294|gb|EDS23604.1| hypothetical protein HPS_05685 [Haemophilus parasuis 29755]
contig00001_orf02368	gi|167856578|ref|ZP_02479282.1| hypothetical protein HPS_05690 [Haemophilus parasuis 29755]_x0001_gi|167852295|gb|EDS23605.1| hypothetical protein HPS_05690 [Haemophilus parasuis 29755]
contig00001_orf02367	gi|167856579|ref|ZP_02479283.1| Predicted membrane protein [Haemophilus parasuis 29755]_x0001_gi|219871553|ref|YP_002475928.1| phosphate-starvation-inducible protein PsiE [Haemophilus parasuis SH0165]_x0001_gi|167852296|gb|EDS23606.1| Predicted membrane protein [Haemophilus parasuis 29755]_x0001_gi|219691757|gb|ACL32980.1| phosphate-starvation-inducible protein PsiE, membrane protein [Haemophilus…
contig00001_orf02364	gi|167856582|ref|ZP_02479286.1| 50S ribosomal protein L7/L12 [Haemophilus parasuis 29755]_x0001_gi|219871556|ref|YP_002475931.1| 50S ribosomal protein L10 [Haemophilus parasuis SH0165]_x0001_gi|254798381|sp|B8F6N1.1|RL10_HAEPS RecName: Full=50S ribosomal protein L10_x0001_gi|167852299|gb|EDS23609.1| 50S ribosomal protein L7/L12 [Haemophilus parasuis 29755]_x0001_gi|219691760|gb|ACL32983.1| 50S ri…
contig00001_orf01072	gi|167856565|ref|ZP_02479271.1| hypothetical protein HPS_04523 [Haemophilus parasuis 29755]_x0001_gi|167852307|gb|EDS23615.1| hypothetical protein HPS_04523 [Haemophilus parasuis 29755]
contig00001_orf01073	gi|167856566|ref|ZP_02479272.1| single-stranded DNA-binding protein [Haemophilus parasuis 29755]_x0001_gi|167852308|gb|EDS23616.1| single-stranded DNA-binding protein [Haemophilus parasuis 29755]
contig00001_orf01074	gi|167856567|ref|ZP_02479273.1| single-strand DNA-binding protein [Haemophilus parasuis 29755]_x0001_gi|167852309|gb|EDS23617.1| single-strand DNA-binding protein [Haemophilus parasuis 29755]
contig00001_orf01075	gi|167856568|ref|ZP_02479274.1| hypothetical protein HPS_04538 [Haemophilus parasuis 29755]_x0001_gi|219870624|ref|YP_002474999.1| hypothetical protein HAPS_0370 [Haemophilus parasuis SH0165]_x0001_gi|167852310|gb|EDS23618.1| hypothetical protein HPS_04538 [Haemophilus parasuis 29755]_x0001_gi|219690828|gb|ACL32051.1| conserved hypothetical protein [Haemophilus parasuis SH0165]
contig00001_orf00956	gi|167856541|ref|ZP_02479249.1| hypothetical protein HPS_09285 [Haemophilus parasuis 29755]_x0001_gi|167852329|gb|EDS23635.1| hypothetical protein HPS_09285 [Haemophilus parasuis 29755]
contig00001_orf00240	gi|167856541|ref|ZP_02479249.1| hypothetical protein HPS_09285 [Haemophilus parasuis 29755]_x0001_gi|167852329|gb|EDS23635.1| hypothetical protein HPS_09285 [Haemophilus parasuis 29755]
contig00001_orf00951	gi|167856543|ref|ZP_02479251.1| hypothetical protein HPS_09295 [Haemophilus parasuis 29755]_x0001_gi|167852331|gb|EDS23637.1| hypothetical protein HPS_09295 [Haemophilus parasuis 29755]
contig00001_orf00950	gi|167856545|ref|ZP_02479253.1| hypothetical protein HPS_09305 [Haemophilus parasuis 29755]_x0001_gi|167852333|gb|EDS23639.1| hypothetical protein HPS_09305 [Haemophilus parasuis 29755]
contig00001_orf00949	gi|167856546|ref|ZP_02479254.1| hypothetical protein HPS_09310 [Haemophilus parasuis 29755]_x0001_gi|167852334|gb|EDS23640.1| hypothetical protein HPS_09310 [Haemophilus parasuis 29755]
contig00001_orf00948	gi|167856547|ref|ZP_02479255.1| membrane protein [Haemophilus parasuis 29755]_x0001_gi|167852335|gb|EDS23641.1| membrane protein [Haemophilus parasuis 29755]
contig00001_orf00947	gi|167856548|ref|ZP_02479256.1| hypothetical protein HPS_09320 [Haemophilus parasuis 29755]_x0001_gi|167852336|gb|EDS23642.1| hypothetical protein HPS_09320 [Haemophilus parasuis 29755]
contig00001_orf01890	gi|167856537|ref|ZP_02479246.1| phosphoribosylamine--glycine ligase [Haemophilus parasuis 29755]_x0001_gi|167852340|gb|EDS23645.1| phosphoribosylamine--glycine ligase [Haemophilus parasuis 29755]_x0001_gi|330370628|gb|AEC12473.1| phosphoribosylamine-glycine ligase [Haemophilus parasuis str. Nagasaki]
contig00001_orf00920	gi|167856527|ref|ZP_02479237.1| hypothetical protein HPS_11487 [Haemophilus parasuis 29755]_x0001_gi|167852344|gb|EDS23648.1| hypothetical protein HPS_11487 [Haemophilus parasuis 29755]
contig00001_orf00921	gi|167856528|ref|ZP_02479238.1| hypothetical protein HPS_11492 [Haemophilus parasuis 29755]_x0001_gi|167852345|gb|EDS23649.1| hypothetical protein HPS_11492 [Haemophilus parasuis 29755]
contig00001_orf00922	gi|167856529|ref|ZP_02479239.1| hypothetical protein HPS_11497 [Haemophilus parasuis 29755]_x0001_gi|167852346|gb|EDS23650.1| hypothetical protein HPS_11497 [Haemophilus parasuis 29755]
contig00001_orf00923	gi|167856530|ref|ZP_02479240.1| hypothetical protein HPS_11502 [Haemophilus parasuis 29755]_x0001_gi|167852347|gb|EDS23651.1| hypothetical protein HPS_11502 [Haemophilus parasuis 29755]
contig00001_orf00924	gi|167856531|ref|ZP_02479241.1| putative minor tail protein [Haemophilus parasuis 29755]_x0001_gi|167852348|gb|EDS23652.1| putative minor tail protein [Haemophilus parasuis 29755]
contig00001_orf00925	gi|167856532|ref|ZP_02479242.1| hypothetical protein HPS_11512 [Haemophilus parasuis 29755]_x0001_gi|167852349|gb|EDS23653.1| hypothetical protein HPS_11512 [Haemophilus parasuis 29755]
contig00001_orf00928	gi|167856533|ref|ZP_02479243.1| hypothetical protein HPS_11517 [Haemophilus parasuis 29755]_x0001_gi|167852350|gb|EDS23654.1| hypothetical protein HPS_11517 [Haemophilus parasuis 29755]
contig00001_orf00929	gi|167856533|ref|ZP_02479243.1| hypothetical protein HPS_11517 [Haemophilus parasuis 29755]_x0001_gi|167852350|gb|EDS23654.1| hypothetical protein HPS_11517 [Haemophilus parasuis 29755]
contig00001_orf02661	gi|167856513|ref|ZP_02479225.1| 50S ribosomal protein L11 [Haemophilus parasuis 29755]_x0001_gi|219871807|ref|YP_002476182.1| 50S ribosomal protein L11 [Haemophilus parasuis SH0165]_x0001_gi|254798442|sp|B8F7D2.1|RL11_HAEPS RecName: Full=50S ribosomal protein L11_x0001_gi|167852360|gb|EDS23662.1| 50S ribosomal protein L11 [Haemophilus parasuis 29755]_x0001_gi|219692011|gb|ACL33234.1| 50S ribosoma…
contig00001_orf02660	gi|167856514|ref|ZP_02479226.1| 50S ribosomal protein L1 [Haemophilus parasuis 29755]_x0001_gi|167852361|gb|EDS23663.1| 50S ribosomal protein L1 [Haemophilus parasuis 29755]
contig00001_orf02659	gi|167856515|ref|ZP_02479227.1| putative endonuclease 4 [Haemophilus parasuis 29755]_x0001_gi|167852362|gb|EDS23664.1| putative endonuclease 4 [Haemophilus parasuis 29755]
contig00001_orf02658	gi|167856516|ref|ZP_02479228.1| hypothetical protein HPS_07640 [Haemophilus parasuis 29755]_x0001_gi|167852363|gb|EDS23665.1| hypothetical protein HPS_07640 [Haemophilus parasuis 29755]
contig00001_orf02657	gi|167856517|ref|ZP_02479229.1| Penicillin-binding protein 1B (PBP1b) [Haemophilus parasuis 29755]_x0001_gi|167852364|gb|EDS23666.1| Penicillin-binding protein 1B (PBP1b) [Haemophilus parasuis 29755]
contig00001_orf01271	gi|167856504|ref|ZP_02479217.1| putative membrane-associated protein [Haemophilus parasuis 29755]_x0001_gi|219870754|ref|YP_002475129.1| DedA family integral membrane protein, hypothetical protein [Haemophilus parasuis SH0165]_x0001_gi|167852368|gb|EDS23669.1| putative membrane-associated protein [Haemophilus parasuis 29755]_x0001_gi|219690958|gb|ACL32181.1| DedA family integral membrane protein,…
contig00001_orf01272	gi|167856505|ref|ZP_02479218.1| HTH-type transcriptional repressor PurR [Haemophilus parasuis 29755]_x0001_gi|219870755|ref|YP_002475130.1| DNA-binding transcriptional repressor PurR [Haemophilus parasuis SH0165]_x0001_gi|254788760|sp|B8F4D0.1|PURR_HAEPS RecName: Full=HTH-type transcriptional repressor PurR; AltName: Full=Pur regulon repressor; AltName: Full=Purine nucleotide synthesis repressor_…
contig00001_orf01273	gi|167856506|ref|ZP_02479219.1| hypothetical adenine-specific methylase [Haemophilus parasuis 29755]_x0001_gi|167852370|gb|EDS23671.1| hypothetical adenine-specific methylase [Haemophilus parasuis 29755]
contig00001_orf01274	gi|167856507|ref|ZP_02479220.1| hypothetical protein HPS_07073 [Haemophilus parasuis 29755]_x0001_gi|219870757|ref|YP_002475132.1| hypothetical protein HAPS_0524 [Haemophilus parasuis SH0165]_x0001_gi|167852371|gb|EDS23672.1| hypothetical protein HPS_07073 [Haemophilus parasuis 29755]_x0001_gi|219690961|gb|ACL32184.1| conserved hypothetical protein [Haemophilus parasuis SH0165]
contig00001_orf01275	gi|167856508|ref|ZP_02479221.1| tyrosine-specific transport protein [Haemophilus parasuis 29755]_x0001_gi|167852372|gb|EDS23673.1| tyrosine-specific transport protein [Haemophilus parasuis 29755]
contig00001_orf00573	gi|167856495|ref|ZP_02479209.1| hypothetical protein HPS_04486 [Haemophilus parasuis 29755]_x0001_gi|167852375|gb|EDS23675.1| hypothetical protein HPS_04486 [Haemophilus parasuis 29755]
contig00001_orf00576	gi|167856496|ref|ZP_02479210.1| 6-phosphogluconate dehydrogenase, decarboxylating [Haemophilus parasuis 29755]_x0001_gi|167852376|gb|EDS23676.1| 6-phosphogluconate dehydrogenase, decarboxylating [Haemophilus parasuis 29755]
contig00001_orf00578	gi|167856498|ref|ZP_02479212.1| heat shock-like protein 33 [Haemophilus parasuis 29755]_x0001_gi|167852378|gb|EDS23678.1| heat shock-like protein 33 [Haemophilus parasuis 29755]
contig00001_orf00579	gi|167856499|ref|ZP_02479213.1| Hsp33-like chaperonin [Haemophilus parasuis 29755]_x0001_gi|167852379|gb|EDS23679.1| Hsp33-like chaperonin [Haemophilus parasuis 29755]
contig00001_orf00581	gi|167856500|ref|ZP_02479214.1| transcription termination factor Rho [Haemophilus parasuis 29755]_x0001_gi|167852380|gb|EDS23680.1| transcription termination factor Rho [Haemophilus parasuis 29755]
contig00001_orf00489	gi|167856489|ref|ZP_02479204.1| glucose-specific PTS system enzyme IIA component [Haemophilus parasuis 29755]_x0001_gi|219871157|ref|YP_002475532.1| PTS system glucose-specific transporter [Haemophilus parasuis SH0165]_x0001_gi|167852384|gb|EDS23683.1| glucose-specific PTS system enzyme IIA component [Haemophilus parasuis 29755]_x0001_gi|219691361|gb|ACL32584.1| glucose-specific PTS system compon…
contig00001_orf00490	gi|167856490|ref|ZP_02479205.1| phosphoenolpyruvate-protein phosphotransferase [Haemophilus parasuis 29755]_x0001_gi|167852385|gb|EDS23684.1| phosphoenolpyruvate-protein phosphotransferase [Haemophilus parasuis 29755]
contig00001_orf00491	gi|167856491|ref|ZP_02479206.1| phosphoenolpyruvate-protein phosphotransferase [Haemophilus parasuis 29755]_x0001_gi|219871159|ref|YP_002475534.1| phosphotransferase system, phosphocarrier protein HPr [Haemophilus parasuis SH0165]_x0001_gi|167852386|gb|EDS23685.1| phosphoenolpyruvate-protein phosphotransferase [Haemophilus parasuis 29755]_x0001_gi|219691363|gb|ACL32586.1| phosphotransferase syste…
contig00001_orf00605	gi|167856483|ref|ZP_02479199.1| histidyl-tRNA synthetase [Haemophilus parasuis 29755]_x0001_gi|167852392|gb|EDS23690.1| histidyl-tRNA synthetase [Haemophilus parasuis 29755]
contig00001_orf00602	gi|167856485|ref|ZP_02479201.1| histidyl-tRNA synthetase [Haemophilus parasuis 29755]_x0001_gi|167852394|gb|EDS23692.1| histidyl-tRNA synthetase [Haemophilus parasuis 29755]
contig00001_orf00600	gi|167856486|ref|ZP_02479202.1| predicted 3-phenylpropionic transporter [Haemophilus parasuis 29755]_x0001_gi|167852395|gb|EDS23693.1| predicted 3-phenylpropionic transporter [Haemophilus parasuis 29755]
contig00001_orf01510	gi|167856474|ref|ZP_02479191.1| UDP-MurNAc-pentapeptide synthetase [Haemophilus parasuis 29755]_x0001_gi|167852397|gb|EDS23694.1| UDP-MurNAc-pentapeptide synthetase [Haemophilus parasuis 29755]
contig00001_orf01509	gi|167856475|ref|ZP_02479192.1| phospho-N-acetylmuramoyl-pentapeptide-transferase [Haemophilus parasuis 29755]_x0001_gi|219870388|ref|YP_002474763.1| phospho-N-acetylmuramoyl-pentapeptide-transferase [Haemophilus parasuis SH0165]_x0001_gi|254813240|sp|B8F3B3.1|MRAY_HAEPS RecName: Full=Phospho-N-acetylmuramoyl-pentapeptide-transferase; AltName: Full=UDP-MurNAc-pentapeptide phosphotransferase_x0001…
contig00001_orf01507	gi|167856476|ref|ZP_02479193.1| UDP-N-acetylmuramoyl-L-alanyl-D-glutamate synthetase [Haemophilus parasuis 29755]_x0001_gi|167852399|gb|EDS23696.1| UDP-N-acetylmuramoyl-L-alanyl-D-glutamate synthetase [Haemophilus parasuis 29755]
contig00001_orf02767	gi|167856463|ref|ZP_02479181.1| hypothetical protein HPS_05975 [Haemophilus parasuis 29755]_x0001_gi|167852404|gb|EDS23700.1| hypothetical protein HPS_05975 [Haemophilus parasuis 29755]
contig00001_orf02770	gi|167856464|ref|ZP_02479182.1| hypothetical protein HPS_05980 [Haemophilus parasuis 29755]_x0001_gi|167852405|gb|EDS23701.1| hypothetical protein HPS_05980 [Haemophilus parasuis 29755]
contig00001_orf02772	gi|167856465|ref|ZP_02479183.1| MazG nucleotide pyrophosphohydrolase [Haemophilus parasuis 29755]_x0001_gi|219871869|ref|YP_002476244.1| nucleotide pyrophosphohydrolase [Haemophilus parasuis SH0165]_x0001_gi|167852406|gb|EDS23702.1| MazG nucleotide pyrophosphohydrolase [Haemophilus parasuis 29755]_x0001_gi|219692073|gb|ACL33296.1| nucleotide pyrophosphohydrolase [Haemophilus parasuis SH0165]
contig00001_orf02775	gi|167856469|ref|ZP_02479187.1| TorC protein [Haemophilus parasuis 29755]_x0001_gi|219871873|ref|YP_002476248.1| nitrate/TMAO reductase, membrane-bound tetraheme cytochrome c subunit [Haemophilus parasuis SH0165]_x0001_gi|167852410|gb|EDS23706.1| TorC protein [Haemophilus parasuis 29755]_x0001_gi|219692077|gb|ACL33300.1| nitrate/TMAO reductase, membrane-bound tetraheme cytochrome c subunit [Haemo…
contig00001_orf02776	gi|167856470|ref|ZP_02479188.1| periplasmic nitrate reductase, small subunit, cytochrome C550, in complex with NapA [Haemophilus parasuis 29755]_x0001_gi|219871874|ref|YP_002476249.1| diheme cytochrome c550/periplasmic nitrate reductase, small subunit, cytochrome C550, in complex with NapA [Haemophilus parasuis SH0165]_x0001_gi|167852411|gb|EDS23707.1| periplasmic nitrate reductase, small subunit…
contig00001_orf02778	gi|167856472|ref|ZP_02479190.1| quinol dehydrogenase periplasmic component [Haemophilus parasuis 29755]_x0001_gi|167852413|gb|EDS23709.1| quinol dehydrogenase periplasmic component [Haemophilus parasuis 29755]
contig00001_orf02338	gi|167856455|ref|ZP_02479174.1| Regulatory protein asnC [Haemophilus parasuis 29755]_x0001_gi|219872013|ref|YP_002476388.1| DNA-binding transcriptional regulator AsnC [Haemophilus parasuis SH0165]_x0001_gi|167852415|gb|EDS23710.1| Regulatory protein asnC [Haemophilus parasuis 29755]_x0001_gi|219692217|gb|ACL33440.1| DNA-binding transcriptional regulator AsnC [Haemophilus parasuis SH0165]
contig00001_orf02336	gi|167856456|ref|ZP_02479175.1| asparagine synthetase AsnA [Haemophilus parasuis 29755]_x0001_gi|167852416|gb|EDS23711.1| asparagine synthetase AsnA [Haemophilus parasuis 29755]
contig00001_orf02330	gi|167856461|ref|ZP_02479180.1| elongation factor G [Haemophilus parasuis 29755]_x0001_gi|167852421|gb|EDS23716.1| elongation factor G [Haemophilus parasuis 29755]
contig00001_orf02831	gi|167856452|ref|ZP_02479172.1| cell division ATP-binding protein FtsE [Haemophilus parasuis 29755]_x0001_gi|167852435|gb|EDS23729.1| cell division ATP-binding protein FtsE [Haemophilus parasuis 29755]
contig00001_orf02832	gi|167856453|ref|ZP_02479173.1| membrane component of ABC transporter FtsEX [Haemophilus parasuis 29755]_x0001_gi|167852436|gb|EDS23730.1| membrane component of ABC transporter FtsEX [Haemophilus parasuis 29755]
contig00001_orf00754	gi|167856431|ref|ZP_02479152.1| hypothetical protein HPS_05348 [Haemophilus parasuis 29755]_x0001_gi|167852438|gb|EDS23731.1| hypothetical protein HPS_05348 [Haemophilus parasuis 29755]
contig00001_orf00753	gi|167856432|ref|ZP_02479153.1| hypothetical protein HPS_05353 [Haemophilus parasuis 29755]_x0001_gi|167852439|gb|EDS23732.1| hypothetical protein HPS_05353 [Haemophilus parasuis 29755]
contig00001_orf00751	gi|167856433|ref|ZP_02479154.1| hypothetical protein HPS_05358 [Haemophilus parasuis 29755]_x0001_gi|167852440|gb|EDS23733.1| hypothetical protein HPS_05358 [Haemophilus parasuis 29755]
contig00001_orf00749	gi|167856434|ref|ZP_02479155.1| hypothetical protein HPS_05373 [Haemophilus parasuis 29755]_x0001_gi|167852441|gb|EDS23734.1| hypothetical protein HPS_05373 [Haemophilus parasuis 29755]
contig00001_orf00748	gi|167856435|ref|ZP_02479156.1| hypothetical protein HPS_05378 [Haemophilus parasuis 29755]_x0001_gi|219870749|ref|YP_002475124.1| hypothetical protein HAPS_0515 [Haemophilus parasuis SH0165]_x0001_gi|167852442|gb|EDS23735.1| hypothetical protein HPS_05378 [Haemophilus parasuis 29755]_x0001_gi|219690953|gb|ACL32176.1| conserved hypothetical protein [Haemophilus parasuis SH0165]
contig00001_orf00747	gi|167856436|ref|ZP_02479157.1| exoribonuclease 2 [Haemophilus parasuis 29755]_x0001_gi|167852443|gb|EDS23736.1| exoribonuclease 2 [Haemophilus parasuis 29755]
contig00001_orf00746	gi|167856437|ref|ZP_02479158.1| exoribonuclease II [Haemophilus parasuis 29755]_x0001_gi|167852444|gb|EDS23737.1| exoribonuclease II [Haemophilus parasuis 29755]
contig00001_orf01607	gi|167856424|ref|ZP_02479146.1| methylated-DNA--protein-cysteine S-methyltransferase [Haemophilus parasuis 29755]_x0001_gi|167852447|gb|EDS23739.1| methylated-DNA--protein-cysteine S-methyltransferase [Haemophilus parasuis 29755]
contig00001_orf01611	gi|167856428|ref|ZP_02479150.1| putative RND efflux membrane fusion protein [Haemophilus parasuis 29755]_x0001_gi|167852451|gb|EDS23743.1| putative RND efflux membrane fusion protein [Haemophilus parasuis 29755]
contig00001_orf01612	gi|167856429|ref|ZP_02479151.1| acriflavine resistance protein [Haemophilus parasuis 29755]_x0001_gi|167852452|gb|EDS23744.1| acriflavine resistance protein [Haemophilus parasuis 29755]
contig00001_orf00596	gi|167856413|ref|ZP_02479136.1| hypothetical protein HPS_10875 [Haemophilus parasuis 29755]_x0001_gi|167852454|gb|EDS23745.1| hypothetical protein HPS_10875 [Haemophilus parasuis 29755]
contig00001_orf00595	gi|167856414|ref|ZP_02479137.1| signalling protein AmpD [Haemophilus parasuis 29755]_x0001_gi|167852455|gb|EDS23746.1| signalling protein AmpD [Haemophilus parasuis 29755]
contig00001_orf00593	gi|167856416|ref|ZP_02479139.1| N-acetyl-anhydromuranmyl-L-alanine amidase [Haemophilus parasuis 29755]_x0001_gi|219871017|ref|YP_002475392.1| DNA polymerase IV [Haemophilus parasuis SH0165]_x0001_gi|254781921|sp|B8F542.1|DPO4_HAEPS RecName: Full=DNA polymerase IV; Short=Pol IV_x0001_gi|167852457|gb|EDS23748.1| N-acetyl-anhydromuranmyl-L-alanine amidase [Haemophilus parasuis 29755]_x0001_gi|21969…
contig00001_orf00592	gi|167856417|ref|ZP_02479140.1| heat shock protein HtpX [Haemophilus parasuis 29755]_x0001_gi|219871018|ref|YP_002475393.1| heat shock protein HtpX [Haemophilus parasuis SH0165]_x0001_gi|254765721|sp|B8F543.1|HTPX_HAEPS RecName: Full=Protease HtpX; AltName: Full=Heat shock protein HtpX_x0001_gi|167852458|gb|EDS23749.1| heat shock protein HtpX [Haemophilus parasuis 29755]_x0001_gi|219691222|gb|ACL…
contig00001_orf00590	gi|167856419|ref|ZP_02479142.1| excinuclease ABC subunit C [Haemophilus parasuis 29755]_x0001_gi|219871020|ref|YP_002475395.1| CDP-diacylglycerol--glycerol-3-phosphate 3-phosphatidyltransferase [Haemophilus parasuis SH0165]_x0001_gi|167852460|gb|EDS23751.1| excinuclease ABC subunit C [Haemophilus parasuis 29755]_x0001_gi|219691224|gb|ACL32447.1| CDP-diacylglycerol--glycerol-3-phosphate 3-phosphat…
contig00001_orf00588	gi|167856420|ref|ZP_02479143.1| molybdate ABC transporter permease protein [Haemophilus parasuis 29755]_x0001_gi|167852461|gb|EDS23752.1| molybdate ABC transporter permease protein [Haemophilus parasuis 29755]
contig00001_orf00587	gi|167856421|ref|ZP_02479144.1| molybdate transporter ATP-binding subunit [Haemophilus parasuis 29755]_x0001_gi|219871022|ref|YP_002475397.1| molybdate transporter ATP-binding protein [Haemophilus parasuis SH0165]_x0001_gi|167852462|gb|EDS23753.1| molybdate transporter ATP-binding subunit [Haemophilus parasuis 29755]_x0001_gi|219691226|gb|ACL32449.1| molybdate transporter ATP-binding protein [Hae…
contig00001_orf00586	gi|167856422|ref|ZP_02479145.1| manganese superoxide dismutase [Haemophilus parasuis 29755]_x0001_gi|219871023|ref|YP_002475398.1| manganese superoxide dismutase [Haemophilus parasuis SH0165]_x0001_gi|167852463|gb|EDS23754.1| manganese superoxide dismutase [Haemophilus parasuis 29755]_x0001_gi|219691227|gb|ACL32450.1| manganese superoxide dismutase [Haemophilus parasuis SH0165]_x0001_gi|299773431…
contig00001_orf01651	gi|167856405|ref|ZP_02479129.1| DNA gyrase subunit A [Haemophilus parasuis 29755]_x0001_gi|167852465|gb|EDS23755.1| DNA gyrase subunit A [Haemophilus parasuis 29755]
contig00001_orf01652	gi|167856407|ref|ZP_02479131.1| glyceraldehyde-3-phosphate dehydrogenase [Haemophilus parasuis 29755]_x0001_gi|167852467|gb|EDS23757.1| glyceraldehyde-3-phosphate dehydrogenase [Haemophilus parasuis 29755]
contig00001_orf01653	gi|167856408|ref|ZP_02479132.1| methionine sulfoxide reductase B [Haemophilus parasuis 29755]_x0001_gi|219872300|ref|YP_002476675.1| methionine sulfoxide reductase B [Haemophilus parasuis SH0165]_x0001_gi|167852468|gb|EDS23758.1| methionine sulfoxide reductase B [Haemophilus parasuis 29755]_x0001_gi|219692504|gb|ACL33727.1| methionine sulfoxide reductase B [Haemophilus parasuis SH0165]
contig00001_orf01657	gi|167856411|ref|ZP_02479135.1| hypothetical protein HPS_03792 [Haemophilus parasuis 29755]_x0001_gi|219872297|ref|YP_002476672.1| hypothetical protein HAPS_2296 [Haemophilus parasuis SH0165]_x0001_gi|167852471|gb|EDS23761.1| hypothetical protein HPS_03792 [Haemophilus parasuis 29755]_x0001_gi|219692501|gb|ACL33724.1| conserved hypothetical protein [Haemophilus parasuis SH0165]
contig00001_orf02753	gi|167856401|ref|ZP_02479126.1| hypothetical protein HPS_09965 [Haemophilus parasuis 29755]_x0001_gi|167852480|gb|EDS23769.1| hypothetical protein HPS_09965 [Haemophilus parasuis 29755]
contig00001_orf02752	gi|167856402|ref|ZP_02479127.1| hypothetical protein HPS_09970 [Haemophilus parasuis 29755]_x0001_gi|219871932|ref|YP_002476307.1| esterase of the alpha/beta hydrolase fold esterase [Haemophilus parasuis SH0165]_x0001_gi|167852481|gb|EDS23770.1| hypothetical protein HPS_09970 [Haemophilus parasuis 29755]_x0001_gi|219692136|gb|ACL33359.1| esterase of the alpha/beta hydrolase fold, possible esteras…
contig00001_orf02805	gi|167856402|ref|ZP_02479127.1| hypothetical protein HPS_09970 [Haemophilus parasuis 29755]_x0001_gi|219871932|ref|YP_002476307.1| esterase of the alpha/beta hydrolase fold esterase [Haemophilus parasuis SH0165]_x0001_gi|167852481|gb|EDS23770.1| hypothetical protein HPS_09970 [Haemophilus parasuis 29755]_x0001_gi|219692136|gb|ACL33359.1| esterase of the alpha/beta hydrolase fold, possible esteras…
contig00001_orf02751	gi|167856403|ref|ZP_02479128.1| glutathione S-transferase [Haemophilus parasuis 29755]_x0001_gi|167852482|gb|EDS23771.1| glutathione S-transferase [Haemophilus parasuis 29755]
contig00001_orf02669	gi|167856378|ref|ZP_02479104.1| hypothetical protein HPS_11563 [Haemophilus parasuis 29755]_x0001_gi|167852484|gb|EDS23772.1| hypothetical protein HPS_11563 [Haemophilus parasuis 29755]
contig00001_orf02670	gi|167856380|ref|ZP_02479106.1| PotD [Haemophilus parasuis 29755]_x0001_gi|167852486|gb|EDS23774.1| PotD [Haemophilus parasuis 29755]
contig00001_orf02673	gi|167856382|ref|ZP_02479108.1| type I restriction-modification system, M subunit [Haemophilus parasuis 29755]_x0001_gi|167852488|gb|EDS23776.1| type I restriction-modification system, M subunit [Haemophilus parasuis 29755]
contig00001_orf02675	gi|167856383|ref|ZP_02479109.1| anticodon nuclease [Haemophilus parasuis 29755]_x0001_gi|167852489|gb|EDS23777.1| anticodon nuclease [Haemophilus parasuis 29755]
contig00001_orf02674	gi|167856383|ref|ZP_02479109.1| anticodon nuclease [Haemophilus parasuis 29755]_x0001_gi|167852489|gb|EDS23777.1| anticodon nuclease [Haemophilus parasuis 29755]
contig00001_orf02680	gi|167856388|ref|ZP_02479114.1| type I site-specific deoxyribonuclease, HsdR family protein [Haemophilus parasuis 29755]_x0001_gi|167852494|gb|EDS23782.1| type I site-specific deoxyribonuclease, HsdR family protein [Haemophilus parasuis 29755]
contig00001_orf02683	gi|167856390|ref|ZP_02479116.1| hypothetical protein HPS_11623 [Haemophilus parasuis 29755]_x0001_gi|167852496|gb|EDS23784.1| hypothetical protein HPS_11623 [Haemophilus parasuis 29755]
contig00001_orf02685	gi|167856391|ref|ZP_02479117.1| hypothetical protein HPS_11628 [Haemophilus parasuis 29755]_x0001_gi|219871816|ref|YP_002476191.1| HxlR family transcriptional regulator [Haemophilus parasuis SH0165]_x0001_gi|167852497|gb|EDS23785.1| hypothetical protein HPS_11628 [Haemophilus parasuis 29755]_x0001_gi|219692020|gb|ACL33243.1| HxlR family transcriptional regulator [Haemophilus parasuis SH0165]
contig00001_orf02686	gi|167856392|ref|ZP_02479118.1| hypothetical protein HPS_11633 [Haemophilus parasuis 29755]_x0001_gi|219871817|ref|YP_002476192.1| hypothetical protein HAPS_1722 [Haemophilus parasuis SH0165]_x0001_gi|167852498|gb|EDS23786.1| hypothetical protein HPS_11633 [Haemophilus parasuis 29755]_x0001_gi|219692021|gb|ACL33244.1| hypothetical protein HAPS_1722 [Haemophilus parasuis SH0165]
contig00001_orf01877	gi|167856367|ref|ZP_02479094.1| TatC protein [Haemophilus parasuis 29755]_x0001_gi|167852505|gb|EDS23792.1| TatC protein [Haemophilus parasuis 29755]
contig00001_orf01879	gi|167856369|ref|ZP_02479096.1| peptidase B [Haemophilus parasuis 29755]_x0001_gi|167852507|gb|EDS23794.1| peptidase B [Haemophilus parasuis 29755]
contig00001_orf01886	gi|167856375|ref|ZP_02479102.1| aminopeptidase B [Haemophilus parasuis 29755]_x0001_gi|167852513|gb|EDS23800.1| aminopeptidase B [Haemophilus parasuis 29755]_x0001_gi|330370632|gb|AEC12477.1| glutathione reductase [Haemophilus parasuis str. Nagasaki]
contig00001_orf01887	gi|167856376|ref|ZP_02479103.1| putative ABC transporter ATP-binding component [Haemophilus parasuis 29755]_x0001_gi|219871535|ref|YP_002475910.1| putative ABC transporter ATP-binding protein [Haemophilus parasuis SH0165]_x0001_gi|167852514|gb|EDS23801.1| putative ABC transporter ATP-binding component [Haemophilus parasuis 29755]_x0001_gi|219691739|gb|ACL32962.1| putative ABC transporter ATP-bind…
contig00001_orf00758	gi|167856349|ref|ZP_02479077.1| enoyl-[acyl-carrier-protein] reductase (NADH) [Haemophilus parasuis 29755]_x0001_gi|167852516|gb|EDS23802.1| enoyl-[acyl-carrier-protein] reductase (NADH) [Haemophilus parasuis 29755]
contig00001_orf00760	gi|167856351|ref|ZP_02479079.1| cell division protease FtsH-like protein [Haemophilus parasuis 29755]_x0001_gi|167852518|gb|EDS23804.1| cell division protease FtsH-like protein [Haemophilus parasuis 29755]
contig00001_orf00761	gi|167856352|ref|ZP_02479080.1| hypothetical protein HPS_08376 [Haemophilus parasuis 29755]_x0001_gi|167852519|gb|EDS23805.1| hypothetical protein HPS_08376 [Haemophilus parasuis 29755]
contig00001_orf00764	gi|167856355|ref|ZP_02479083.1| hypothetical protein HPS_08391 [Haemophilus parasuis 29755]_x0001_gi|167852522|gb|EDS23808.1| hypothetical protein HPS_08391 [Haemophilus parasuis 29755]
contig00001_orf00767	gi|167856356|ref|ZP_02479084.1| molybdopterin biosynthesis protein MoeA [Haemophilus parasuis 29755]_x0001_gi|167852523|gb|EDS23809.1| molybdopterin biosynthesis protein MoeA [Haemophilus parasuis 29755]
contig00001_orf00770	gi|167856357|ref|ZP_02479085.1| hypothetical protein HPS_08411 [Haemophilus parasuis 29755]_x0001_gi|167852524|gb|EDS23810.1| hypothetical protein HPS_08411 [Haemophilus parasuis 29755]
contig00001_orf00771	gi|167856359|ref|ZP_02479087.1| S-adenosylmethionine synthetase [Haemophilus parasuis 29755]_x0001_gi|167852526|gb|EDS23812.1| S-adenosylmethionine synthetase [Haemophilus parasuis 29755]
contig00001_orf02275	gi|167856333|ref|ZP_02479062.1| xanthine phosphoribosyltransferase [Haemophilus parasuis 29755]_x0001_gi|167852529|gb|EDS23814.1| xanthine phosphoribosyltransferase [Haemophilus parasuis 29755]
contig00001_orf02271	gi|167856335|ref|ZP_02479064.1| hypothetical protein HPS_03691 [Haemophilus parasuis 29755]_x0001_gi|219871600|ref|YP_002475975.1| hypothetical protein HAPS_1464 [Haemophilus parasuis SH0165]_x0001_gi|167852531|gb|EDS23816.1| hypothetical protein HPS_03691 [Haemophilus parasuis 29755]_x0001_gi|219691804|gb|ACL33027.1| conserved hypothetical protein [Haemophilus parasuis SH0165]
contig00001_orf02269	gi|167856336|ref|ZP_02479065.1| Phosphoribosylaminoimidazole-succinocarboxamide synthase (SAICAR synthetase) [Haemophilus parasuis 29755]_x0001_gi|219871599|ref|YP_002475974.1| phosphoribosylaminoimidazole-succinocarboxamide synthase [Haemophilus parasuis SH0165]_x0001_gi|167852532|gb|EDS23817.1| Phosphoribosylaminoimidazole-succinocarboxamide synthase (SAICAR synthetase) [Haemophilus parasuis 29…
contig00001_orf02268	gi|167856337|ref|ZP_02479066.1| hypothetical protein HPS_03701 [Haemophilus parasuis 29755]_x0001_gi|219871598|ref|YP_002475973.1| hypothetical protein HAPS_1462 [Haemophilus parasuis SH0165]_x0001_gi|167852533|gb|EDS23818.1| hypothetical protein HPS_03701 [Haemophilus parasuis 29755]_x0001_gi|219691802|gb|ACL33025.1| conserved hypothetical protein [Haemophilus parasuis SH0165]
contig00001_orf02267	gi|167856338|ref|ZP_02479067.1| thymidylate synthase [Haemophilus parasuis 29755]_x0001_gi|167852534|gb|EDS23819.1| thymidylate synthase [Haemophilus parasuis 29755]
contig00001_orf02266	gi|167856339|ref|ZP_02479068.1| hypothetical protein HPS_03711 [Haemophilus parasuis 29755]_x0001_gi|219871596|ref|YP_002475971.1| hypothetical protein HAPS_1457 [Haemophilus parasuis SH0165]_x0001_gi|167852535|gb|EDS23820.1| hypothetical protein HPS_03711 [Haemophilus parasuis 29755]_x0001_gi|219691800|gb|ACL33023.1| conserved hypothetical protein [Haemophilus parasuis SH0165]
contig00001_orf02265	gi|167856340|ref|ZP_02479069.1| molybdate-binding periplasmic protein precursor [Haemophilus parasuis 29755]_x0001_gi|167852536|gb|EDS23821.1| molybdate-binding periplasmic protein precursor [Haemophilus parasuis 29755]
contig00001_orf02263	gi|167856342|ref|ZP_02479071.1| ABC transporter periplasmic protein [Haemophilus parasuis 29755]_x0001_gi|167852538|gb|EDS23823.1| ABC transporter periplasmic protein [Haemophilus parasuis 29755]
contig00001_orf02261	gi|167856344|ref|ZP_02479073.1| nickel transport system permease protein [Haemophilus parasuis 29755]_x0001_gi|167852540|gb|EDS23825.1| nickel transport system permease protein [Haemophilus parasuis 29755]
contig00001_orf02260	gi|167856345|ref|ZP_02479074.1| ABC transporter ATP-binding protein [Haemophilus parasuis 29755]_x0001_gi|167852541|gb|EDS23826.1| ABC transporter ATP-binding protein [Haemophilus parasuis 29755]
contig00001_orf00393	gi|167856316|ref|ZP_02479046.1| hypothetical protein HPS_07970 [Haemophilus parasuis 29755]_x0001_gi|167852546|gb|EDS23830.1| hypothetical protein HPS_07970 [Haemophilus parasuis 29755]
contig00001_orf00392	gi|167856317|ref|ZP_02479047.1| putative protein-S-isoprenylcysteine methyltransferase [Haemophilus parasuis 29755]_x0001_gi|167852547|gb|EDS23831.1| putative protein-S-isoprenylcysteine methyltransferase [Haemophilus parasuis 29755]
contig00001_orf00391	gi|167856318|ref|ZP_02479048.1| Formamidopyrimidine-DNA glycosylase [Haemophilus parasuis 29755]_x0001_gi|219871061|ref|YP_002475436.1| formamidopyrimidine-DNA glycosylase [Haemophilus parasuis SH0165]_x0001_gi|254789440|sp|B8F586.1|FPG_HAEPS RecName: Full=Formamidopyrimidine-DNA glycosylase; Short=Fapy-DNA glycosylase; AltName: Full=DNA-(apurinic or apyrimidinic site) lyase MutM; Short=AP lyase …
contig00001_orf00385	gi|167856324|ref|ZP_02479054.1| octaprenyl-diphosphate synthase [Haemophilus parasuis 29755]_x0001_gi|167852554|gb|EDS23838.1| octaprenyl-diphosphate synthase [Haemophilus parasuis 29755]
contig00001_orf00384	gi|167856325|ref|ZP_02479055.1| predicted rRNA methyltransferase [Haemophilus parasuis 29755]_x0001_gi|219871054|ref|YP_002475429.1| rRNA methyltransferase [Haemophilus parasuis SH0165]_x0001_gi|167852555|gb|EDS23839.1| predicted rRNA methyltransferase [Haemophilus parasuis 29755]_x0001_gi|219691258|gb|ACL32481.1| rRNA methyltransferase [Haemophilus parasuis SH0165]
contig00001_orf00382	gi|167856327|ref|ZP_02479057.1| acyl carrier protein phosphodiesterase [Haemophilus parasuis 29755]_x0001_gi|219871052|ref|YP_002475427.1| azoreductase/NAD(P)H dehydrogenase (quinone) [Haemophilus parasuis SH0165]_x0001_gi|167852557|gb|EDS23841.1| acyl carrier protein phosphodiesterase [Haemophilus parasuis 29755]_x0001_gi|219691256|gb|ACL32479.1| azoreductase/NAD(P)H dehydrogenase (quinone) [Hae…
contig00001_orf00381	gi|167856328|ref|ZP_02479058.1| ADP-heptose:LPS heptosyltransferase II [Haemophilus parasuis 29755]_x0001_gi|167852558|gb|EDS23842.1| ADP-heptose:LPS heptosyltransferase II [Haemophilus parasuis 29755]
contig00001_orf00380	gi|167856329|ref|ZP_02479059.1| opacity associated protein B [Haemophilus parasuis 29755]_x0001_gi|219871050|ref|YP_002475425.1| opacity associated protein B [Haemophilus parasuis SH0165]_x0001_gi|167852559|gb|EDS23843.1| opacity associated protein B [Haemophilus parasuis 29755]_x0001_gi|219691254|gb|ACL32477.1| opacity associated protein B [Haemophilus parasuis SH0165]
contig00001_orf00379	gi|167856330|ref|ZP_02479060.1| 3-ketoacyl-(acyl-carrier-protein) reductase [Haemophilus parasuis 29755]_x0001_gi|167852560|gb|EDS23844.1| 3-ketoacyl-(acyl-carrier-protein) reductase [Haemophilus parasuis 29755]
contig00001_orf00377	gi|167856331|ref|ZP_02479061.1| DNA uptake protein [Haemophilus parasuis 29755]_x0001_gi|167852561|gb|EDS23845.1| DNA uptake protein [Haemophilus parasuis 29755]
contig00001_orf01307	gi|167856293|ref|ZP_02479024.1| hypothetical protein HPS_00430 [Haemophilus parasuis 29755]_x0001_gi|219870773|ref|YP_002475148.1| bacteriophage tail completion protein gpS-like protein/phage virion morphogenesis protein [Haemophilus parasuis SH0165]_x0001_gi|167852569|gb|EDS23852.1| hypothetical protein HPS_00430 [Haemophilus parasuis 29755]_x0001_gi|219690977|gb|ACL32200.1| bacteriophage tail c…
contig00001_orf01304	gi|167856295|ref|ZP_02479026.1| hypothetical protein HPS_00440 [Haemophilus parasuis 29755]_x0001_gi|167852571|gb|EDS23854.1| hypothetical protein HPS_00440 [Haemophilus parasuis 29755]
contig00001_orf01300	gi|167856299|ref|ZP_02479030.1| hypothetical protein HPS_00460 [Haemophilus parasuis 29755]_x0001_gi|167852575|gb|EDS23858.1| hypothetical protein HPS_00460 [Haemophilus parasuis 29755]
contig00001_orf01299	gi|167856300|ref|ZP_02479031.1| lysozyme, possible phage-related lysozyme [Haemophilus parasuis 29755]_x0001_gi|219870768|ref|YP_002475143.1| phage-like lysozyme [Haemophilus parasuis SH0165]_x0001_gi|167852576|gb|EDS23859.1| lysozyme, possible phage-related lysozyme [Haemophilus parasuis 29755]_x0001_gi|219690972|gb|ACL32195.1| phage-related lysozyme [Haemophilus parasuis SH0165]
contig00001_orf01298	gi|167856301|ref|ZP_02479032.1| hypothetical protein HPS_00470 [Haemophilus parasuis 29755]_x0001_gi|167852577|gb|EDS23860.1| hypothetical protein HPS_00470 [Haemophilus parasuis 29755]
contig00001_orf01295	gi|167856304|ref|ZP_02479035.1| hypothetical protein HPS_00485 [Haemophilus parasuis 29755]_x0001_gi|167852580|gb|EDS23863.1| hypothetical protein HPS_00485 [Haemophilus parasuis 29755]
contig00001_orf01294	gi|167856305|ref|ZP_02479036.1| predicted capsid scaffolding protein [Haemophilus parasuis 29755]_x0001_gi|167852581|gb|EDS23864.1| predicted capsid scaffolding protein [Haemophilus parasuis 29755]
contig00001_orf01292	gi|167856306|ref|ZP_02479037.1| terminase, ATPase subunit [Haemophilus parasuis 29755]_x0001_gi|167852582|gb|EDS23865.1| terminase, ATPase subunit [Haemophilus parasuis 29755]
contig00001_orf01288	gi|167856308|ref|ZP_02479039.1| dsDNA-mimic protein [Haemophilus parasuis 29755]_x0001_gi|219870765|ref|YP_002475140.1| hypothetical protein HAPS_0533 [Haemophilus parasuis SH0165]_x0001_gi|167852584|gb|EDS23867.1| dsDNA-mimic protein [Haemophilus parasuis 29755]_x0001_gi|219690969|gb|ACL32192.1| conserved hypothetical protein [Haemophilus parasuis SH0165]
contig00001_orf01287	gi|167856309|ref|ZP_02479040.1| RNA polymerase sigma-70 factor [Haemophilus parasuis 29755]_x0001_gi|167852585|gb|EDS23868.1| RNA polymerase sigma-70 factor [Haemophilus parasuis 29755]
contig00001_orf01286	gi|167856310|ref|ZP_02479041.1| hypothetical protein HPS_00525 [Haemophilus parasuis 29755]_x0001_gi|167852586|gb|EDS23869.1| hypothetical protein HPS_00525 [Haemophilus parasuis 29755]
contig00001_orf01281	gi|167856313|ref|ZP_02479044.1| phosphoribosylformylglycinamidine synthase [Haemophilus parasuis 29755]_x0001_gi|167852589|gb|EDS23872.1| phosphoribosylformylglycinamidine synthase [Haemophilus parasuis 29755]
contig00001_orf01893	gi|167856267|ref|ZP_02478999.1| ribonuclease BN [Haemophilus parasuis 29755]_x0001_gi|167852591|gb|EDS23873.1| ribonuclease BN [Haemophilus parasuis 29755]
contig00001_orf01895	gi|167856269|ref|ZP_02479001.1| tRNA(Ile)-lysidine synthase [Haemophilus parasuis 29755]_x0001_gi|167852593|gb|EDS23875.1| tRNA(Ile)-lysidine synthase [Haemophilus parasuis 29755]
contig00001_orf01897	gi|167856272|ref|ZP_02479004.1| hypothetical protein HPS_11057 [Haemophilus parasuis 29755]_x0001_gi|167852596|gb|EDS23878.1| hypothetical protein HPS_11057 [Haemophilus parasuis 29755]
contig00001_orf01898	gi|167856273|ref|ZP_02479005.1| D-tyrosyl-tRNA deacylase [Haemophilus parasuis 29755]_x0001_gi|167852597|gb|EDS23879.1| D-tyrosyl-tRNA deacylase [Haemophilus parasuis 29755]
contig00001_orf01899	gi|167856274|ref|ZP_02479006.1| DNA-binding protein Fis [Haemophilus parasuis 29755]_x0001_gi|219871523|ref|YP_002475898.1| DNA-binding protein Fis [Haemophilus parasuis SH0165]_x0001_gi|254788700|sp|B8F6J8.1|FIS_HAEPS RecName: Full=DNA-binding protein fis_x0001_gi|167852598|gb|EDS23880.1| DNA-binding protein Fis [Haemophilus parasuis 29755]_x0001_gi|219691727|gb|ACL32950.1| DNA-binding protein F…
contig00001_orf01900	gi|167856275|ref|ZP_02479007.1| DNA-binding protein Fis [Haemophilus parasuis 29755]_x0001_gi|219871522|ref|YP_002475897.1| tRNA-dihydrouridine synthase B [Haemophilus parasuis SH0165]_x0001_gi|167852599|gb|EDS23881.1| DNA-binding protein Fis [Haemophilus parasuis 29755]_x0001_gi|219691726|gb|ACL32949.1| tRNA-dihydrouridine synthase B [Haemophilus parasuis SH0165]
contig00001_orf01902	gi|167856276|ref|ZP_02479008.1| putative protease SohB [Haemophilus parasuis 29755]_x0001_gi|167852600|gb|EDS23882.1| putative protease SohB [Haemophilus parasuis 29755]
contig00001_orf01903	gi|167856277|ref|ZP_02479009.1| thiosulfate sulfurtransferase GlpE [Haemophilus parasuis 29755]_x0001_gi|219871520|ref|YP_002475895.1| rhodanese-related sulfur transferase [Haemophilus parasuis SH0165]_x0001_gi|254798878|sp|B8F6J5.1|GLPE_HAEPS RecName: Full=Thiosulfate sulfurtransferase GlpE_x0001_gi|167852601|gb|EDS23883.1| thiosulfate sulfurtransferase GlpE [Haemophilus parasuis 29755]_x0001_gi…
contig00001_orf01904	gi|167856278|ref|ZP_02479010.1| biopolymer transport protein [Haemophilus parasuis 29755]_x0001_gi|219871519|ref|YP_002475894.1| biopolymer transport protein ExbB [Haemophilus parasuis SH0165]_x0001_gi|167852602|gb|EDS23884.1| biopolymer transport protein [Haemophilus parasuis 29755]_x0001_gi|219691723|gb|ACL32946.1| biopolymer transport protein ExbB [Haemophilus parasuis SH0165]
contig00001_orf01905	gi|167856279|ref|ZP_02479011.1| biopolymer transport protein ExbD2 [Haemophilus parasuis 29755]_x0001_gi|167852603|gb|EDS23885.1| biopolymer transport protein ExbD2 [Haemophilus parasuis 29755]
contig00001_orf01907	gi|167856281|ref|ZP_02479013.1| hypothetical protein HPS_11102 [Haemophilus parasuis 29755]_x0001_gi|167852605|gb|EDS23887.1| hypothetical protein HPS_11102 [Haemophilus parasuis 29755]
contig00001_orf01908	gi|167856282|ref|ZP_02479014.1| possible cell division protein [Haemophilus parasuis 29755]_x0001_gi|167852606|gb|EDS23888.1| possible cell division protein [Haemophilus parasuis 29755]
contig00001_orf01909	gi|167856283|ref|ZP_02479015.1| thiamine transport ATP-binding protein ThiQ [Haemophilus parasuis 29755]_x0001_gi|167852607|gb|EDS23889.1| thiamine transport ATP-binding protein ThiQ [Haemophilus parasuis 29755]
contig00001_orf01912	gi|167856285|ref|ZP_02479017.1| DNA mismatch repair protein [Haemophilus parasuis 29755]_x0001_gi|167852609|gb|EDS23891.1| DNA mismatch repair protein [Haemophilus parasuis 29755]
contig00001_orf00439	gi|167856254|ref|ZP_02478987.1| phosphoribosylformylglycinamidine cyclo-ligase [Haemophilus parasuis 29755]_x0001_gi|167852611|gb|EDS23892.1| phosphoribosylformylglycinamidine cyclo-ligase [Haemophilus parasuis 29755]
contig00001_orf00438	gi|167856255|ref|ZP_02478988.1| riboflavin biosynthesis protein [Haemophilus parasuis 29755]_x0001_gi|167852612|gb|EDS23893.1| riboflavin biosynthesis protein [Haemophilus parasuis 29755]
contig00001_orf00437	gi|167856256|ref|ZP_02478989.1| hypothetical protein HPS_06232 [Haemophilus parasuis 29755]_x0001_gi|167852613|gb|EDS23894.1| hypothetical protein HPS_06232 [Haemophilus parasuis 29755]
contig00001_orf00434	gi|167856257|ref|ZP_02478990.1| hypothetical protein HPS_06237 [Haemophilus parasuis 29755]_x0001_gi|167852614|gb|EDS23895.1| hypothetical protein HPS_06237 [Haemophilus parasuis 29755]
contig00001_orf00435	gi|167856257|ref|ZP_02478990.1| hypothetical protein HPS_06237 [Haemophilus parasuis 29755]_x0001_gi|167852614|gb|EDS23895.1| hypothetical protein HPS_06237 [Haemophilus parasuis 29755]
contig00001_orf00428	gi|167856260|ref|ZP_02478993.1| periplasmic zinc transporter [Haemophilus parasuis 29755]_x0001_gi|219871114|ref|YP_002475489.1| high-affinity zinc transporter periplasmic protein [Haemophilus parasuis SH0165]_x0001_gi|167852617|gb|EDS23898.1| periplasmic zinc transporter [Haemophilus parasuis 29755]_x0001_gi|219691318|gb|ACL32541.1| high-affinity zinc transporter periplasmic component [Haemophil…
contig00001_orf00426	gi|167856261|ref|ZP_02478994.1| hypothetical protein HPS_06257 [Haemophilus parasuis 29755]_x0001_gi|167852618|gb|EDS23899.1| hypothetical protein HPS_06257 [Haemophilus parasuis 29755]
contig00001_orf00935	gi|167856262|ref|ZP_02478995.1| bacteriophage lambda tail assembly I [Haemophilus parasuis 29755]_x0001_gi|167852619|gb|EDS23900.1| bacteriophage lambda tail assembly I [Haemophilus parasuis 29755]
contig00001_orf00423	gi|167856262|ref|ZP_02478995.1| bacteriophage lambda tail assembly I [Haemophilus parasuis 29755]_x0001_gi|167852619|gb|EDS23900.1| bacteriophage lambda tail assembly I [Haemophilus parasuis 29755]
contig00001_orf00934	gi|167856263|ref|ZP_02478996.1| NLP/P60 protein [Haemophilus parasuis 29755]_x0001_gi|167852620|gb|EDS23901.1| NLP/P60 protein [Haemophilus parasuis 29755]
contig00001_orf00933	gi|167856264|ref|ZP_02478997.1| high-affinity zinc transporter periplasmic component [Haemophilus parasuis 29755]_x0001_gi|167852621|gb|EDS23902.1| high-affinity zinc transporter periplasmic component [Haemophilus parasuis 29755]
contig00001_orf00932	gi|167856265|ref|ZP_02478998.1| hypothetical protein HPS_06287 [Haemophilus parasuis 29755]_x0001_gi|167852622|gb|EDS23903.1| hypothetical protein HPS_06287 [Haemophilus parasuis 29755]
contig00001_orf01415	gi|167856237|ref|ZP_02478971.1| PTS system, IIA component [Haemophilus parasuis 29755]_x0001_gi|167852624|gb|EDS23904.1| PTS system, IIA component [Haemophilus parasuis 29755]
contig00001_orf01417	gi|167856239|ref|ZP_02478973.1| hypothetical protein HPS_07243 [Haemophilus parasuis 29755]_x0001_gi|167852626|gb|EDS23906.1| hypothetical protein HPS_07243 [Haemophilus parasuis 29755]
contig00001_orf01418	gi|167856240|ref|ZP_02478974.1| high-affinity zinc uptake system membrane protein ZnuB [Haemophilus parasuis 29755]_x0001_gi|167852627|gb|EDS23907.1| high-affinity zinc uptake system membrane protein ZnuB [Haemophilus parasuis 29755]
contig00001_orf01419	gi|167856241|ref|ZP_02478975.1| zinc ABC transporter, ATP-binding protein [Haemophilus parasuis 29755]_x0001_gi|167852628|gb|EDS23908.1| zinc ABC transporter, ATP-binding protein [Haemophilus parasuis 29755]
contig00001_orf01420	gi|167856242|ref|ZP_02478976.1| hypothetical metalloprotease [Haemophilus parasuis 29755]_x0001_gi|167852629|gb|EDS23909.1| hypothetical metalloprotease [Haemophilus parasuis 29755]
contig00001_orf01422	gi|167856244|ref|ZP_02478978.1| chaperone ClpB [Haemophilus parasuis 29755]_x0001_gi|167852631|gb|EDS23911.1| chaperone ClpB [Haemophilus parasuis 29755]
contig00001_orf01423	gi|167856245|ref|ZP_02478979.1| hypothetical protein HPS_07273 [Haemophilus parasuis 29755]_x0001_gi|167852632|gb|EDS23912.1| hypothetical protein HPS_07273 [Haemophilus parasuis 29755]
contig00001_orf01424	gi|167856246|ref|ZP_02478980.1| DNA polymerase I (POL I) [Haemophilus parasuis 29755]_x0001_gi|167852633|gb|EDS23913.1| DNA polymerase I (POL I) [Haemophilus parasuis 29755]
contig00001_orf01425	gi|167856247|ref|ZP_02478981.1| DNA polymerase I [Haemophilus parasuis 29755]_x0001_gi|167852634|gb|EDS23914.1| DNA polymerase I [Haemophilus parasuis 29755]
contig00001_orf01426	gi|167856248|ref|ZP_02478982.1| thymidine kinase [Haemophilus parasuis 29755]_x0001_gi|167852635|gb|EDS23915.1| thymidine kinase [Haemophilus parasuis 29755]
contig00001_orf01427	gi|167856249|ref|ZP_02478983.1| thymidine kinase [Haemophilus parasuis 29755]_x0001_gi|219870446|ref|YP_002474821.1| hypothetical protein HAPS_0177 [Haemophilus parasuis SH0165]_x0001_gi|167852636|gb|EDS23916.1| thymidine kinase [Haemophilus parasuis 29755]_x0001_gi|219690650|gb|ACL31873.1| conserved hypothetical protein [Haemophilus parasuis SH0165]
contig00001_orf01428	gi|167856250|ref|ZP_02478984.1| hypothetical protein HPS_07298 [Haemophilus parasuis 29755]_x0001_gi|219870445|ref|YP_002474820.1| putative cell division protein zapB [Haemophilus parasuis SH0165]_x0001_gi|167852637|gb|EDS23917.1| hypothetical protein HPS_07298 [Haemophilus parasuis 29755]_x0001_gi|219690649|gb|ACL31872.1| putative cell division protein zapB [Haemophilus parasuis SH0165]
contig00001_orf01429	gi|167856251|ref|ZP_02478985.1| elongation factor P [Haemophilus parasuis 29755]_x0001_gi|219870444|ref|YP_002474819.1| elongation factor P [Haemophilus parasuis SH0165]_x0001_gi|254782633|sp|B8F3G9.1|EFP_HAEPS RecName: Full=Elongation factor P; Short=EF-P_x0001_gi|167852638|gb|EDS23918.1| elongation factor P [Haemophilus parasuis 29755]_x0001_gi|219690648|gb|ACL31871.1| elongation factor P [Haem…
contig00001_orf00339	gi|167856221|ref|ZP_02478956.1| transposase, IS4 family protein [Haemophilus parasuis 29755]_x0001_gi|167852641|gb|EDS23920.1| transposase, IS4 family protein [Haemophilus parasuis 29755]
contig00001_orf01397	gi|167856223|ref|ZP_02478958.1| hypothetical protein HPS_08445 [Haemophilus parasuis 29755]_x0001_gi|219870471|ref|YP_002474846.1| hypothetical protein HAPS_0203 [Haemophilus parasuis SH0165]_x0001_gi|167852643|gb|EDS23922.1| hypothetical protein HPS_08445 [Haemophilus parasuis 29755]_x0001_gi|219690675|gb|ACL31898.1| hypothetical protein HAPS_0203 [Haemophilus parasuis SH0165]
contig00001_orf01402	gi|167856225|ref|ZP_02478960.1| translation initiation factor IF-2 [Haemophilus parasuis 29755]_x0001_gi|167852645|gb|EDS23924.1| translation initiation factor IF-2 [Haemophilus parasuis 29755]
contig00001_orf01403	gi|167856226|ref|ZP_02478961.1| hypothetical protein HPS_08460 [Haemophilus parasuis 29755]_x0001_gi|259585812|sp|B8F3J3.2|RIMP_HAEPS RecName: Full=Ribosome maturation factor RimP_x0001_gi|167852646|gb|EDS23925.1| hypothetical protein HPS_08460 [Haemophilus parasuis 29755]
contig00001_orf01404	gi|167856227|ref|ZP_02478962.1| ferric ABC transporter ATP-binding protein [Haemophilus parasuis 29755]_x0001_gi|167852647|gb|EDS23926.1| ferric ABC transporter ATP-binding protein [Haemophilus parasuis 29755]
contig00001_orf01408	gi|167856229|ref|ZP_02478964.1| recombination-associated protein RdgC [Haemophilus parasuis 29755]_x0001_gi|167852649|gb|EDS23928.1| recombination-associated protein RdgC [Haemophilus parasuis 29755]
contig00001_orf01409	gi|167856230|ref|ZP_02478965.1| transcriptional repressor AgaR [Haemophilus parasuis 29755]_x0001_gi|219870464|ref|YP_002474839.1| transcriptional repressor AgaR/DNA-binding transcriptional dual regulator [Haemophilus parasuis SH0165]_x0001_gi|167852650|gb|EDS23929.1| transcriptional repressor AgaR [Haemophilus parasuis 29755]_x0001_gi|219690668|gb|ACL31891.1| transcriptional repressor AgaR/DNA-b…
contig00001_orf01411	gi|167856232|ref|ZP_02478967.1| Phosphotransferase system sugar-specific EIIB component, putative [Haemophilus parasuis 29755]_x0001_gi|219870462|ref|YP_002474837.1| PTS system transporter subunit IIB [Haemophilus parasuis SH0165]_x0001_gi|167852652|gb|EDS23931.1| Phosphotransferase system sugar-specific EIIB component, putative [Haemophilus parasuis 29755]_x0001_gi|219690666|gb|ACL31889.1| PTS s…
contig00001_orf01413	gi|167856234|ref|ZP_02478969.1| ferric transporter ATP-binding subunit [Haemophilus parasuis 29755]_x0001_gi|219870460|ref|YP_002474835.1| PTS system, IIDcomponent [Haemophilus parasuis SH0165]_x0001_gi|167852654|gb|EDS23933.1| ferric transporter ATP-binding subunit [Haemophilus parasuis 29755]_x0001_gi|219690664|gb|ACL31887.1| PTS system, IIDcomponent [Haemophilus parasuis SH0165]
contig00001_orf00114	gi|167856202|ref|ZP_02478938.1| pantothenate kinase [Haemophilus parasuis 29755]_x0001_gi|219871402|ref|YP_002475777.1| pantothenate kinase [Haemophilus parasuis SH0165]_x0001_gi|167852657|gb|EDS23935.1| pantothenate kinase [Haemophilus parasuis 29755]_x0001_gi|219691605|gb|ACL32828.1| pantothenate kinase [Haemophilus parasuis SH0165]
contig00001_orf00112	gi|167856204|ref|ZP_02478940.1| lipoyl synthase [Haemophilus parasuis 29755]_x0001_gi|219871404|ref|YP_002475779.1| lipoyl synthase [Haemophilus parasuis SH0165]_x0001_gi|254809190|sp|B8F679.1|LIPA_HAEPS RecName: Full=Lipoyl synthase; AltName: Full=Lip-syn; Short=LS; AltName: Full=Lipoate synthase; AltName: Full=Lipoic acid synthase; AltName: Full=Sulfur insertion protein LipA_x0001_gi|167852659|…
contig00001_orf00111	gi|167856205|ref|ZP_02478941.1| lipoyltransferase [Haemophilus parasuis 29755]_x0001_gi|167852660|gb|EDS23938.1| lipoyltransferase [Haemophilus parasuis 29755]
contig00001_orf00109	gi|167856206|ref|ZP_02478942.1| hypothetical protein HPS_02905 [Haemophilus parasuis 29755]_x0001_gi|167852661|gb|EDS23939.1| hypothetical protein HPS_02905 [Haemophilus parasuis 29755]
contig00001_orf00108	gi|167856207|ref|ZP_02478943.1| D-alanyl-D-alanine carboxypeptidase fraction A [Haemophilus parasuis 29755]_x0001_gi|167852662|gb|EDS23940.1| D-alanyl-D-alanine carboxypeptidase fraction A [Haemophilus parasuis 29755]
contig00001_orf00107	gi|167856208|ref|ZP_02478944.1| possible rare lipoprotein A [Haemophilus parasuis 29755]_x0001_gi|167852663|gb|EDS23941.1| possible rare lipoprotein A [Haemophilus parasuis 29755]
contig00001_orf00105	gi|167856209|ref|ZP_02478945.1| rod-shape-determining protein RodA [Haemophilus parasuis 29755]_x0001_gi|167852664|gb|EDS23942.1| rod-shape-determining protein RodA [Haemophilus parasuis 29755]
contig00001_orf00104	gi|167856210|ref|ZP_02478946.1| hypothetical protein HPS_02925 [Haemophilus parasuis 29755]_x0001_gi|167852665|gb|EDS23943.1| hypothetical protein HPS_02925 [Haemophilus parasuis 29755]
contig00001_orf00103	gi|167856211|ref|ZP_02478947.1| hypothetical protein HPS_02930 [Haemophilus parasuis 29755]_x0001_gi|167852666|gb|EDS23944.1| hypothetical protein HPS_02930 [Haemophilus parasuis 29755]
contig00001_orf00102	gi|167856212|ref|ZP_02478948.1| hypothetical protein HPS_02935 [Haemophilus parasuis 29755]_x0001_gi|167852667|gb|EDS23945.1| hypothetical protein HPS_02935 [Haemophilus parasuis 29755]
contig00001_orf00101	gi|167856213|ref|ZP_02478949.1| sugar fermentation stimulation-like protein [Haemophilus parasuis 29755]_x0001_gi|219871413|ref|YP_002475788.1| sugar fermentation stimulation protein A [Haemophilus parasuis SH0165]_x0001_gi|167852668|gb|EDS23946.1| sugar fermentation stimulation-like protein [Haemophilus parasuis 29755]_x0001_gi|219691617|gb|ACL32840.1| regulator for maltose metabolism [Haemophil…
contig00001_orf00100	gi|167856214|ref|ZP_02478950.1| hypothetical protein HPS_02950 [Haemophilus parasuis 29755]_x0001_gi|167852669|gb|EDS23947.1| hypothetical protein HPS_02950 [Haemophilus parasuis 29755]
contig00001_orf00099	gi|167856215|ref|ZP_02478951.1| ATP-dependent protease peptidase subunit [Haemophilus parasuis 29755]_x0001_gi|219871414|ref|YP_002475789.1| ATP-dependent protease peptidase subunit [Haemophilus parasuis SH0165]_x0001_gi|240947862|ref|ZP_04752302.1| ATP-dependent protease peptidase subunit [Actinobacillus minor NM305]_x0001_gi|257464771|ref|ZP_05629142.1| ATP-dependent protease peptidase subunit …
contig00001_orf00097	gi|167856216|ref|ZP_02478952.1| ATP-dependent protease ATP-binding subunit [Haemophilus parasuis 29755]_x0001_gi|219871415|ref|YP_002475790.1| ATP-dependent protease ATP-binding subunit HslU [Haemophilus parasuis SH0165]_x0001_gi|254802308|sp|B8F690.1|HSLU_HAEPS RecName: Full=ATP-dependent protease ATPase subunit HslU; AltName: Full=Unfoldase HslU_x0001_gi|167852671|gb|EDS23949.1| ATP-dependent p…
contig00001_orf00096	gi|167856217|ref|ZP_02478953.1| Menaquinone biosynthesis protein menD [Haemophilus parasuis 29755]_x0001_gi|167852672|gb|EDS23950.1| Menaquinone biosynthesis protein menD [Haemophilus parasuis 29755]
contig00001_orf00095	gi|167856218|ref|ZP_02478954.1| 2-succinyl-6-hydroxy-2,4-cyclohexadiene-1-carboxylic acid synthase/2-oxoglutarate decarboxylase [Haemophilus parasuis 29755]_x0001_gi|167852673|gb|EDS23951.1| 2-succinyl-6-hydroxy-2,4-cyclohexadiene-1-carboxylic acid synthase/2-oxoglutarate decarboxylase [Haemophilus parasuis 29755]
contig00001_orf02363	gi|167856187|ref|ZP_02478924.1| phosphopantetheine adenylyltransferase [Haemophilus parasuis 29755]_x0001_gi|219871557|ref|YP_002475932.1| phosphopantetheine adenylyltransferase [Haemophilus parasuis SH0165]_x0001_gi|254764156|sp|B8F6N2.1|COAD_HAEPS RecName: Full=Phosphopantetheine adenylyltransferase; AltName: Full=Dephospho-CoA pyrophosphorylase; AltName: Full=Pantetheine-phosphate adenylyltran…
contig00001_orf02360	gi|167856190|ref|ZP_02478927.1| cysteinyl-tRNA synthetase [Haemophilus parasuis 29755]_x0001_gi|219871560|ref|YP_002475935.1| hypothetical protein HAPS_1415 [Haemophilus parasuis SH0165]_x0001_gi|167852679|gb|EDS23956.1| cysteinyl-tRNA synthetase [Haemophilus parasuis 29755]_x0001_gi|219691764|gb|ACL32987.1| hypothetical protein HAPS_1415 [Haemophilus parasuis SH0165]
contig00001_orf02359	gi|167856191|ref|ZP_02478928.1| probable ATP-binding protein NMA0346 [Haemophilus parasuis 29755]_x0001_gi|167852680|gb|EDS23957.1| probable ATP-binding protein NMA0346 [Haemophilus parasuis 29755]
contig00001_orf02358	gi|167856192|ref|ZP_02478929.1| hypothetical protein HPS_08251 [Haemophilus parasuis 29755]_x0001_gi|167852681|gb|EDS23958.1| hypothetical protein HPS_08251 [Haemophilus parasuis 29755]
contig00001_orf02356	gi|167856194|ref|ZP_02478931.1| putative cytosol aminopeptidase [Haemophilus parasuis 29755]_x0001_gi|167852683|gb|EDS23960.1| putative cytosol aminopeptidase [Haemophilus parasuis 29755]
contig00001_orf02353	gi|167856197|ref|ZP_02478934.1| naphthoate synthase [Haemophilus parasuis 29755]_x0001_gi|167852686|gb|EDS23963.1| naphthoate synthase [Haemophilus parasuis 29755]
contig00001_orf02666	gi|167856199|ref|ZP_02478936.1| naphthoate synthase [Haemophilus parasuis 29755]_x0001_gi|167852688|gb|EDS23965.1| naphthoate synthase [Haemophilus parasuis 29755]
contig00001_orf00968	gi|167856172|ref|ZP_02478910.1| hypothetical protein HPS_00915 [Haemophilus parasuis 29755]_x0001_gi|167852694|gb|EDS23970.1| hypothetical protein HPS_00915 [Haemophilus parasuis 29755]
contig00001_orf01336	gi|167856175|ref|ZP_02478913.1| prophage CP4-57-like integrase [Haemophilus parasuis 29755]_x0001_gi|167852697|gb|EDS23973.1| prophage CP4-57-like integrase [Haemophilus parasuis 29755]
contig00001_orf01338	gi|167856177|ref|ZP_02478915.1| diadenosine tetraphosphatase [Haemophilus parasuis 29755]_x0001_gi|219870865|ref|YP_002475240.1| diadenosine tetraphosphatase [Haemophilus parasuis SH0165]_x0001_gi|254803176|sp|B8F4P0.1|APAH_HAEPS RecName: Full=Bis(5'-nucleosyl)-tetraphosphatase, symmetrical; AltName: Full=Ap4A hydrolase; AltName: Full=Diadenosine 5',5'''-P1,P4-tetraphosphate pyrophosphohydrolase;…
contig00001_orf01340	gi|167856179|ref|ZP_02478917.1| tRNA pseudouridine synthase B [Haemophilus parasuis 29755]_x0001_gi|167852701|gb|EDS23977.1| tRNA pseudouridine synthase B [Haemophilus parasuis 29755]
contig00001_orf01344	gi|167856182|ref|ZP_02478920.1| hypothetical protein HPS_00965 [Haemophilus parasuis 29755]_x0001_gi|167852704|gb|EDS23980.1| hypothetical protein HPS_00965 [Haemophilus parasuis 29755]
contig00001_orf01345	gi|167856183|ref|ZP_02478921.1| 50S ribosomal protein L25 [Haemophilus parasuis 29755]_x0001_gi|167852705|gb|EDS23981.1| 50S ribosomal protein L25 [Haemophilus parasuis 29755]_x0001_gi|330370599|gb|AEC12448.1| 50S ribosomal protein L25 [Haemophilus parasuis str. Nagasaki]
contig00001_orf01346	gi|167856184|ref|ZP_02478922.1| glycogen phosphorylase [Haemophilus parasuis 29755]_x0001_gi|167852706|gb|EDS23982.1| glycogen phosphorylase [Haemophilus parasuis 29755]_x0001_gi|330370598|gb|AEC12447.1| glycogen phosphorylase [Haemophilus parasuis str. Nagasaki]
contig00001_orf01348	gi|167856185|ref|ZP_02478923.1| alpha-ketoglutarate decarboxylase [Haemophilus parasuis 29755]_x0001_gi|167852707|gb|EDS23983.1| alpha-ketoglutarate decarboxylase [Haemophilus parasuis 29755]
contig00001_orf01603	gi|167856153|ref|ZP_02478892.1| hypothetical protein HPS_03004 [Haemophilus parasuis 29755]_x0001_gi|167852711|gb|EDS23986.1| hypothetical protein HPS_03004 [Haemophilus parasuis 29755]
contig00001_orf01602	gi|167856154|ref|ZP_02478893.1| acylneuraminate cytidylyltransferase [Haemophilus parasuis 29755]_x0001_gi|167852712|gb|EDS23987.1| acylneuraminate cytidylyltransferase [Haemophilus parasuis 29755]
contig00001_orf01598	gi|167856157|ref|ZP_02478896.1| hypothetical protein HPS_03024 [Haemophilus parasuis 29755]_x0001_gi|167852715|gb|EDS23990.1| hypothetical protein HPS_03024 [Haemophilus parasuis 29755]
contig00001_orf01597	gi|167856158|ref|ZP_02478897.1| glycosyltransferase [Haemophilus parasuis 29755]_x0001_gi|219870322|ref|YP_002474697.1| glycosyltransferase/capsular polysaccharide phosphotransferase WcwK [Haemophilus parasuis SH0165]_x0001_gi|167852716|gb|EDS23991.1| glycosyltransferase [Haemophilus parasuis 29755]_x0001_gi|219690526|gb|ACL31749.1| glycosyltransferase/capsular polysaccharide phosphotransferase w…
contig00001_orf01596	gi|167856159|ref|ZP_02478898.1| putative glycosyltransferase [Haemophilus parasuis 29755]_x0001_gi|167852717|gb|EDS23992.1| putative glycosyltransferase [Haemophilus parasuis 29755]
contig00001_orf01594	gi|167856160|ref|ZP_02478899.1| spore coat polysaccharide biosynthesis protein C [Haemophilus parasuis 29755]_x0001_gi|167852718|gb|EDS23993.1| spore coat polysaccharide biosynthesis protein C [Haemophilus parasuis 29755]
contig00001_orf01593	gi|167856161|ref|ZP_02478900.1| putative glycosyltransferase [Haemophilus parasuis 29755]_x0001_gi|167852719|gb|EDS23994.1| putative glycosyltransferase [Haemophilus parasuis 29755]
contig00001_orf01592	gi|167856162|ref|ZP_02478901.1| polysaccharide biosynthesis protein CapD [Haemophilus parasuis 29755]_x0001_gi|167852720|gb|EDS23995.1| polysaccharide biosynthesis protein CapD [Haemophilus parasuis 29755]
contig00001_orf01591	gi|167856163|ref|ZP_02478902.1| Wza [Haemophilus parasuis 29755]_x0001_gi|167852721|gb|EDS23996.1| Wza [Haemophilus parasuis 29755]_x0001_gi|306755349|gb|ADN04902.1| capsular polysaccharide export protein [Haemophilus parasuis]
contig00001_orf01589	gi|167856165|ref|ZP_02478904.1| Wzs [Haemophilus parasuis 29755]_x0001_gi|167852723|gb|EDS23998.1| Wzs [Haemophilus parasuis 29755]
contig00001_orf01587	gi|167856167|ref|ZP_02478906.1| cysteine desulfurase [Haemophilus parasuis 29755]_x0001_gi|219870331|ref|YP_002474706.1| cysteine desulfurase [Haemophilus parasuis SH0165]_x0001_gi|254806065|sp|B8F356.1|ISCS_HAEPS RecName: Full=Cysteine desulfurase_x0001_gi|167852725|gb|EDS24000.1| cysteine desulfurase [Haemophilus parasuis 29755]_x0001_gi|219690535|gb|ACL31758.1| cysteine desulfurase [Haemophilu…
contig00001_orf01128	gi|167856132|ref|ZP_02478872.1| DNA gyrase subunit B [Haemophilus parasuis 29755]_x0001_gi|167852728|gb|EDS24002.1| DNA gyrase subunit B [Haemophilus parasuis 29755]
contig00001_orf01126	gi|167856133|ref|ZP_02478873.1| hypothetical protein HPS_04558 [Haemophilus parasuis 29755]_x0001_gi|167852729|gb|EDS24003.1| hypothetical protein HPS_04558 [Haemophilus parasuis 29755]
contig00001_orf01124	gi|167856135|ref|ZP_02478875.1| hypothetical protein HPS_04568 [Haemophilus parasuis 29755]_x0001_gi|219870589|ref|YP_002474964.1| hypothetical protein HAPS_0331 [Haemophilus parasuis SH0165]_x0001_gi|167852731|gb|EDS24005.1| hypothetical protein HPS_04568 [Haemophilus parasuis 29755]_x0001_gi|219690793|gb|ACL32016.1| conserved hypothetical protein [Haemophilus parasuis SH0165]
contig00001_orf01123	gi|167856136|ref|ZP_02478876.1| hypothetical protein HPS_04573 [Haemophilus parasuis 29755]_x0001_gi|167852732|gb|EDS24006.1| hypothetical protein HPS_04573 [Haemophilus parasuis 29755]
contig00001_orf01122	gi|167856137|ref|ZP_02478877.1| antibiotic maturation factor [Haemophilus parasuis 29755]_x0001_gi|167852733|gb|EDS24007.1| antibiotic maturation factor [Haemophilus parasuis 29755]
contig00001_orf01118	gi|167856139|ref|ZP_02478879.1| isopropylmalate isomerase small subunit [Haemophilus parasuis 29755]_x0001_gi|219870592|ref|YP_002474967.1| isopropylmalate isomerase small subunit [Haemophilus parasuis SH0165]_x0001_gi|254809070|sp|B8F3W7.1|LEUD_HAEPS RecName: Full=3-isopropylmalate dehydratase small subunit; AltName: Full=Alpha-IPM isomerase; Short=IPMI; AltName: Full=Isopropylmalate isomerase_x…
contig00001_orf01117	gi|167856140|ref|ZP_02478880.1| isopropylmalate isomerase large subunit [Haemophilus parasuis 29755]_x0001_gi|219870593|ref|YP_002474968.1| isopropylmalate isomerase large subunit [Haemophilus parasuis SH0165]_x0001_gi|254809034|sp|B8F3W8.1|LEUC_HAEPS RecName: Full=3-isopropylmalate dehydratase large subunit; AltName: Full=Alpha-IPM isomerase; Short=IPMI; AltName: Full=Isopropylmalate isomerase_x…
contig00001_orf01115	gi|167856141|ref|ZP_02478881.1| bicyclomycin resistance-like protein [Haemophilus parasuis 29755]_x0001_gi|167852737|gb|EDS24011.1| bicyclomycin resistance-like protein [Haemophilus parasuis 29755]
contig00001_orf01113	gi|167856143|ref|ZP_02478883.1| two-component sensor protein [Haemophilus parasuis 29755]_x0001_gi|167852739|gb|EDS24013.1| two-component sensor protein [Haemophilus parasuis 29755]
contig00001_orf01109	gi|167856147|ref|ZP_02478887.1| prevent-host-death family protein [Haemophilus parasuis 29755]_x0001_gi|167852743|gb|EDS24017.1| prevent-host-death family protein [Haemophilus parasuis 29755]
contig00001_orf01107	gi|167856148|ref|ZP_02478888.1| isopropylmalate isomerase large subunit [Haemophilus parasuis 29755]_x0001_gi|167852744|gb|EDS24018.1| isopropylmalate isomerase large subunit [Haemophilus parasuis 29755]
contig00001_orf01108	gi|167856148|ref|ZP_02478888.1| isopropylmalate isomerase large subunit [Haemophilus parasuis 29755]_x0001_gi|167852744|gb|EDS24018.1| isopropylmalate isomerase large subunit [Haemophilus parasuis 29755]
contig00001_orf02580	gi|167856106|ref|ZP_02478847.1| hypothetical protein HPS_01392 [Haemophilus parasuis 29755]_x0001_gi|167852747|gb|EDS24020.1| hypothetical protein HPS_01392 [Haemophilus parasuis 29755]
contig00001_orf02578	gi|167856107|ref|ZP_02478848.1| hypothetical protein HPS_01397 [Haemophilus parasuis 29755]_x0001_gi|167852748|gb|EDS24021.1| hypothetical protein HPS_01397 [Haemophilus parasuis 29755]
contig00001_orf02825	gi|167856107|ref|ZP_02478848.1| hypothetical protein HPS_01397 [Haemophilus parasuis 29755]_x0001_gi|167852748|gb|EDS24021.1| hypothetical protein HPS_01397 [Haemophilus parasuis 29755]
contig00001_orf02573	gi|167856111|ref|ZP_02478852.1| Short chain dehydrogenase [Haemophilus parasuis 29755]_x0001_gi|167852752|gb|EDS24025.1| Short chain dehydrogenase [Haemophilus parasuis 29755]
contig00001_orf02571	gi|167856112|ref|ZP_02478853.1| transposase [Haemophilus parasuis 29755]_x0001_gi|167852753|gb|EDS24026.1| transposase [Haemophilus parasuis 29755]
contig00001_orf02570	gi|167856113|ref|ZP_02478854.1| Glutamine synthetase [Haemophilus parasuis 29755]_x0001_gi|167852754|gb|EDS24027.1| Glutamine synthetase [Haemophilus parasuis 29755]
contig00001_orf02569	gi|167856114|ref|ZP_02478855.1| ribokinase [Haemophilus parasuis 29755]_x0001_gi|167852755|gb|EDS24028.1| ribokinase [Haemophilus parasuis 29755]
contig00001_orf02568	gi|167856115|ref|ZP_02478856.1| D-ribose transporter subunit RbsB [Haemophilus parasuis 29755]_x0001_gi|167852756|gb|EDS24029.1| D-ribose transporter subunit RbsB [Haemophilus parasuis 29755]
contig00001_orf02566	gi|167856116|ref|ZP_02478857.1| ribose transport system permease protein RbsC [Haemophilus parasuis 29755]_x0001_gi|167852757|gb|EDS24030.1| ribose transport system permease protein RbsC [Haemophilus parasuis 29755]
contig00001_orf02564	gi|167856117|ref|ZP_02478858.1| ribose transport ATP-binding protein RbsA [Haemophilus parasuis 29755]_x0001_gi|167852758|gb|EDS24031.1| ribose transport ATP-binding protein RbsA [Haemophilus parasuis 29755]
contig00001_orf02562	gi|167856119|ref|ZP_02478860.1| ribose ABC transporter permease protein [Haemophilus parasuis 29755]_x0001_gi|167852760|gb|EDS24033.1| ribose ABC transporter permease protein [Haemophilus parasuis 29755]
contig00001_orf02561	gi|167856120|ref|ZP_02478861.1| F0F1 ATP synthase subunit epsilon [Haemophilus parasuis 29755]_x0001_gi|219871750|ref|YP_002476125.1| F0F1 ATP synthase subunit epsilon [Haemophilus parasuis SH0165]_x0001_gi|167852761|gb|EDS24034.1| F0F1 ATP synthase subunit epsilon [Haemophilus parasuis 29755]_x0001_gi|219691954|gb|ACL33177.1| F0F1 ATP synthase subunit epsilon/H(+)-transporting two-sector ATPase,…
contig00001_orf02558	gi|167856123|ref|ZP_02478864.1| ATP synthase subunit alpha [Haemophilus parasuis 29755]_x0001_gi|219871747|ref|YP_002476122.1| F0F1 ATP synthase subunit alpha [Haemophilus parasuis SH0165]_x0001_gi|254807699|sp|B8F772.1|ATPA_HAEPS RecName: Full=ATP synthase subunit alpha; AltName: Full=ATP synthase F1 sector subunit alpha; AltName: Full=F-ATPase subunit alpha_x0001_gi|167852764|gb|EDS24037.1| ATP…
contig00001_orf02555	gi|167856125|ref|ZP_02478866.1| F0F1 ATP synthase subunit B [Haemophilus parasuis 29755]_x0001_gi|219871745|ref|YP_002476120.1| F0F1 ATP synthase subunit B [Haemophilus parasuis SH0165]_x0001_gi|167852766|gb|EDS24039.1| F0F1 ATP synthase subunit B [Haemophilus parasuis 29755]_x0001_gi|219691949|gb|ACL33172.1| F0F1 ATP synthase subunit B/H(+)-transporting two-sector ATPase, F(1) beta subunit [Haem…
contig00001_orf02554	gi|167856126|ref|ZP_02478867.1| F0F1 ATP synthase subunit C [Haemophilus parasuis 29755]_x0001_gi|219871744|ref|YP_002476119.1| F0F1 ATP synthase subunit C [Haemophilus parasuis SH0165]_x0001_gi|223041779|ref|ZP_03611970.1| FOF1 ATP synthase subunit C [Actinobacillus minor 202]_x0001_gi|240950016|ref|ZP_04754324.1| F0F1 ATP synthase subunit C [Actinobacillus minor NM305]_x0001_gi|254809996|sp|B8F…
contig00001_orf02553	gi|167856127|ref|ZP_02478868.1| F0F1 ATP synthase subunit A [Haemophilus parasuis 29755]_x0001_gi|219871743|ref|YP_002476118.1| F0F1 ATP synthase subunit A [Haemophilus parasuis SH0165]_x0001_gi|254807654|sp|B8F768.1|ATP6_HAEPS RecName: Full=ATP synthase subunit a; AltName: Full=ATP synthase F0 sector subunit a; AltName: Full=F-ATPase subunit 6_x0001_gi|167852768|gb|EDS24041.1| F0F1 ATP synthase …
contig00001_orf02551	gi|167856129|ref|ZP_02478870.1| hypothetical protein HPS_01507 [Haemophilus parasuis 29755]_x0001_gi|167852770|gb|EDS24043.1| hypothetical protein HPS_01507 [Haemophilus parasuis 29755]
contig00001_orf02625	gi|167856057|ref|ZP_02478800.1| Na(+)-translocating NADH-quinone reductase subunit E [Haemophilus parasuis 29755]_x0001_gi|167852806|gb|EDS24077.1| Na(+)-translocating NADH-quinone reductase subunit E [Haemophilus parasuis 29755]
contig00001_orf02626	gi|167856058|ref|ZP_02478801.1| pyridoxine kinase [Haemophilus parasuis 29755]_x0001_gi|167852807|gb|EDS24078.1| pyridoxine kinase [Haemophilus parasuis 29755]_x0001_gi|330370621|gb|AEC12467.1| pyridoxamine kinase [Haemophilus parasuis str. Nagasaki]
contig00001_orf02631	gi|167856060|ref|ZP_02478803.1| Tra5 protein [Haemophilus parasuis 29755]_x0001_gi|167852809|gb|EDS24080.1| Tra5 protein [Haemophilus parasuis 29755]
contig00001_orf02636	gi|167856064|ref|ZP_02478807.1| acyl carrier protein [Haemophilus parasuis 29755]_x0001_gi|219871798|ref|YP_002476173.1| acyl carrier protein [Haemophilus parasuis SH0165]_x0001_gi|254802114|sp|B8F7C3.1|ACP_HAEPS RecName: Full=Acyl carrier protein; Short=ACP_x0001_gi|167852813|gb|EDS24084.1| acyl carrier protein [Haemophilus parasuis 29755]_x0001_gi|219692002|gb|ACL33225.1| acyl carrier protein […
contig00001_orf02642	gi|167856068|ref|ZP_02478811.1| galactokinase [Haemophilus parasuis 29755]_x0001_gi|219871802|ref|YP_002476177.1| galactokinase [Haemophilus parasuis SH0165]_x0001_gi|254790364|sp|B8F7C7.1|GAL1_HAEPS RecName: Full=Galactokinase; AltName: Full=Galactose kinase_x0001_gi|167852817|gb|EDS24088.1| galactokinase [Haemophilus parasuis 29755]_x0001_gi|219692006|gb|ACL33229.1| galactokinase [Haemophilus p…
contig00001_orf02584	gi|167856069|ref|ZP_02478812.1| galactokinase [Haemophilus parasuis 29755]_x0001_gi|167852818|gb|EDS24089.1| galactokinase [Haemophilus parasuis 29755]
contig00001_orf02643	gi|167856069|ref|ZP_02478812.1| galactokinase [Haemophilus parasuis 29755]_x0001_gi|167852818|gb|EDS24089.1| galactokinase [Haemophilus parasuis 29755]
contig00001_orf02646	gi|167856071|ref|ZP_02478814.1| DNA polymerase III subunit chi [Haemophilus parasuis 29755]_x0001_gi|219871803|ref|YP_002476178.1| DNA polymerase III subunit chi [Haemophilus parasuis SH0165]_x0001_gi|167852820|gb|EDS24091.1| DNA polymerase III subunit chi [Haemophilus parasuis 29755]_x0001_gi|219692007|gb|ACL33230.1| DNA polymerase III subunit chi [Haemophilus parasuis SH0165]
contig00001_orf02647	gi|167856072|ref|ZP_02478815.1| DNA polymerase III subunit chi [Haemophilus parasuis 29755]_x0001_gi|219871804|ref|YP_002476179.1| long chain fatty acid CoA ligase [Haemophilus parasuis SH0165]_x0001_gi|167852821|gb|EDS24092.1| DNA polymerase III subunit chi [Haemophilus parasuis 29755]_x0001_gi|219692008|gb|ACL33231.1| long chain fatty acid CoA ligase [Haemophilus parasuis SH0165]
contig00001_orf01133	gi|167856030|ref|ZP_02478774.1| hypothetical protein HPS_10400 [Haemophilus parasuis 29755]_x0001_gi|167852825|gb|EDS24095.1| hypothetical protein HPS_10400 [Haemophilus parasuis 29755]
contig00001_orf01134	gi|167856031|ref|ZP_02478775.1| hypothetical protein HPS_10405 [Haemophilus parasuis 29755]_x0001_gi|219870580|ref|YP_002474955.1| putative M22-like peptidase [Haemophilus parasuis SH0165]_x0001_gi|167852826|gb|EDS24096.1| hypothetical protein HPS_10405 [Haemophilus parasuis 29755]_x0001_gi|219690784|gb|ACL32007.1| putative M22-like peptidase [Haemophilus parasuis SH0165]
contig00001_orf01136	gi|167856033|ref|ZP_02478777.1| DNA translocase FtsK [Haemophilus parasuis 29755]_x0001_gi|167852828|gb|EDS24098.1| DNA translocase FtsK [Haemophilus parasuis 29755]
contig00001_orf01137	gi|167856034|ref|ZP_02478778.1| phospho-2-dehydro-3-heoxyheptonate aldolase [Haemophilus parasuis 29755]_x0001_gi|219870577|ref|YP_002474952.1| leucine-responsive transcriptional regulator [Haemophilus parasuis SH0165]_x0001_gi|167852829|gb|EDS24099.1| phospho-2-dehydro-3-heoxyheptonate aldolase [Haemophilus parasuis 29755]_x0001_gi|219690781|gb|ACL32004.1| leucine-responsive transcriptional regu…
contig00001_orf01142	gi|167856037|ref|ZP_02478781.1| 7-cyano-7-deazaguanine reductase [Haemophilus parasuis 29755]_x0001_gi|167852832|gb|EDS24102.1| 7-cyano-7-deazaguanine reductase [Haemophilus parasuis 29755]
contig00001_orf01143	gi|167856038|ref|ZP_02478782.1| 3-octaprenyl-4-hydroxybenzoate carboxy-lyase [Haemophilus parasuis 29755]_x0001_gi|167852833|gb|EDS24103.1| 3-octaprenyl-4-hydroxybenzoate carboxy-lyase [Haemophilus parasuis 29755]
contig00001_orf01145	gi|167856039|ref|ZP_02478783.1| hypothetical protein HPS_10445 [Haemophilus parasuis 29755]_x0001_gi|167852834|gb|EDS24104.1| hypothetical protein HPS_10445 [Haemophilus parasuis 29755]
contig00001_orf01146	gi|167856040|ref|ZP_02478784.1| aromatic acid decarboxylase [Haemophilus parasuis 29755]_x0001_gi|219870569|ref|YP_002474944.1| GntP family gluconate/proton (H+) symporter [Haemophilus parasuis SH0165]_x0001_gi|167852835|gb|EDS24105.1| aromatic acid decarboxylase [Haemophilus parasuis 29755]_x0001_gi|219690773|gb|ACL31996.1| GntP family gluconate/proton (H+) symporter [Haemophilus parasuis SH0165]
contig00001_orf01147	gi|167856041|ref|ZP_02478785.1| exodeoxyribonuclease III [Haemophilus parasuis 29755]_x0001_gi|219870568|ref|YP_002474943.1| exonuclease III [Haemophilus parasuis SH0165]_x0001_gi|167852836|gb|EDS24106.1| exodeoxyribonuclease III [Haemophilus parasuis 29755]_x0001_gi|219690772|gb|ACL31995.1| exonuclease III [Haemophilus parasuis SH0165]
contig00001_orf01148	gi|167856042|ref|ZP_02478786.1| helix-turn-helix domain protein [Haemophilus parasuis 29755]_x0001_gi|219870567|ref|YP_002474942.1| XRE family transcriptional regulator [Haemophilus parasuis SH0165]_x0001_gi|167852837|gb|EDS24107.1| helix-turn-helix domain protein [Haemophilus parasuis 29755]_x0001_gi|219690771|gb|ACL31994.1| XRE family transcriptional regulator [Haemophilus parasuis SH0165]
contig00001_orf01149	gi|167856043|ref|ZP_02478787.1| transcriptional regulator-like protein [Haemophilus parasuis 29755]_x0001_gi|219870566|ref|YP_002474941.1| transcriptional regulator-like protein, helix-turn-helix domain-containing protein [Haemophilus parasuis SH0165]_x0001_gi|167852838|gb|EDS24108.1| transcriptional regulator-like protein [Haemophilus parasuis 29755]_x0001_gi|219690770|gb|ACL31993.1| transcripti…
contig00001_orf01150	gi|167856044|ref|ZP_02478788.1| hypothetical protein HPS_10470 [Haemophilus parasuis 29755]_x0001_gi|219870565|ref|YP_002474940.1| hypothetical protein HAPS_0307 [Haemophilus parasuis SH0165]_x0001_gi|167852839|gb|EDS24109.1| hypothetical protein HPS_10470 [Haemophilus parasuis 29755]_x0001_gi|219690769|gb|ACL31992.1| conserved hypothetical protein [Haemophilus parasuis SH0165]
contig00001_orf01151	gi|167856045|ref|ZP_02478789.1| hypothetical protein HPS_10475 [Haemophilus parasuis 29755]_x0001_gi|167852840|gb|EDS24110.1| hypothetical protein HPS_10475 [Haemophilus parasuis 29755]
contig00001_orf01152	gi|167856046|ref|ZP_02478790.1| hypothetical protein HPS_10480 [Haemophilus parasuis 29755]_x0001_gi|219870563|ref|YP_002474938.1| hypothetical protein HAPS_0305 [Haemophilus parasuis SH0165]_x0001_gi|167852841|gb|EDS24111.1| hypothetical protein HPS_10480 [Haemophilus parasuis 29755]_x0001_gi|219690767|gb|ACL31990.1| conserved hypothetical protein [Haemophilus parasuis SH0165]
contig00001_orf01153	gi|167856047|ref|ZP_02478791.1| hypothetical protein HPS_10485 [Haemophilus parasuis 29755]_x0001_gi|219870562|ref|YP_002474937.1| hypothetical protein HAPS_0304 [Haemophilus parasuis SH0165]_x0001_gi|167852842|gb|EDS24112.1| hypothetical protein HPS_10485 [Haemophilus parasuis 29755]_x0001_gi|219690766|gb|ACL31989.1| conserved hypothetical protein [Haemophilus parasuis SH0165]
contig00001_orf01154	gi|167856048|ref|ZP_02478792.1| hypothetical protein HPS_10490 [Haemophilus parasuis 29755]_x0001_gi|167852843|gb|EDS24113.1| hypothetical protein HPS_10490 [Haemophilus parasuis 29755]
contig00001_orf01157	gi|167856049|ref|ZP_02478793.1| hypothetical protein HPS_10495 [Haemophilus parasuis 29755]_x0001_gi|167852844|gb|EDS24114.1| hypothetical protein HPS_10495 [Haemophilus parasuis 29755]
contig00001_orf01160	gi|167856052|ref|ZP_02478796.1| hypothetical protein HPS_10510 [Haemophilus parasuis 29755]_x0001_gi|219870558|ref|YP_002474933.1| hypothetical protein HAPS_0300 [Haemophilus parasuis SH0165]_x0001_gi|167852847|gb|EDS24117.1| hypothetical protein HPS_10510 [Haemophilus parasuis 29755]_x0001_gi|219690762|gb|ACL31985.1| hypothetical protein HAPS_0300 [Haemophilus parasuis SH0165]
contig00001_orf01915	gi|167856010|ref|ZP_02478755.1| Outer membrane lipoprotein A precursor [Haemophilus parasuis 29755]_x0001_gi|167852849|gb|EDS24118.1| Outer membrane lipoprotein A precursor [Haemophilus parasuis 29755]
contig00001_orf01917	gi|167856012|ref|ZP_02478757.1| 5-methyltetrahydropteroyltriglutamate--homocysteine methyltransferase [Haemophilus parasuis 29755]_x0001_gi|167852851|gb|EDS24120.1| 5-methyltetrahydropteroyltriglutamate--homocysteine methyltransferase [Haemophilus parasuis 29755]
contig00001_orf01918	gi|167856013|ref|ZP_02478758.1| DNA mismatch repair protein [Haemophilus parasuis 29755]_x0001_gi|167852852|gb|EDS24121.1| DNA mismatch repair protein [Haemophilus parasuis 29755]
contig00001_orf01920	gi|167856015|ref|ZP_02478760.1| 30S ribosomal protein S20 [Haemophilus parasuis 29755]_x0001_gi|219871504|ref|YP_002475879.1| 30S ribosomal protein S20 [Haemophilus parasuis SH0165]_x0001_gi|254813100|sp|B8F6H9.1|RS20_HAEPS RecName: Full=30S ribosomal protein S20_x0001_gi|167852854|gb|EDS24123.1| 30S ribosomal protein S20 [Haemophilus parasuis 29755]_x0001_gi|219691708|gb|ACL32931.1| 30S ribosoma…
contig00001_orf01921	gi|167856016|ref|ZP_02478761.1| virulence factor-like MviN [Haemophilus parasuis 29755]_x0001_gi|167852855|gb|EDS24124.1| virulence factor-like MviN [Haemophilus parasuis 29755]
contig00001_orf01924	gi|167856018|ref|ZP_02478763.1| 30S ribosomal protein S20 [Haemophilus parasuis 29755]_x0001_gi|167852857|gb|EDS24126.1| 30S ribosomal protein S20 [Haemophilus parasuis 29755]
contig00001_orf01925	gi|167856019|ref|ZP_02478764.1| putative SprT-like protein [Haemophilus parasuis 29755]_x0001_gi|167852858|gb|EDS24127.1| putative SprT-like protein [Haemophilus parasuis 29755]
contig00001_orf01927	gi|167856020|ref|ZP_02478765.1| holliday junction ATP-dependent DNA helicase RuvA [Haemophilus parasuis 29755]_x0001_gi|167852859|gb|EDS24128.1| holliday junction ATP-dependent DNA helicase RuvA [Haemophilus parasuis 29755]
contig00001_orf01929	gi|167856021|ref|ZP_02478766.1| hypothetical protein HPS_02733 [Haemophilus parasuis 29755]_x0001_gi|167852860|gb|EDS24129.1| hypothetical protein HPS_02733 [Haemophilus parasuis 29755]
contig00001_orf01930	gi|167856022|ref|ZP_02478767.1| hypothetical protein HPS_02738 [Haemophilus parasuis 29755]_x0001_gi|167852861|gb|EDS24130.1| hypothetical protein HPS_02738 [Haemophilus parasuis 29755]
contig00001_orf01933	gi|167856023|ref|ZP_02478768.1| ribonucleoside-diphosphate reductase large chain [Haemophilus parasuis 29755]_x0001_gi|219871495|ref|YP_002475870.1| ribonucleotide-diphosphate reductase subunit alpha [Haemophilus parasuis SH0165]_x0001_gi|167852862|gb|EDS24131.1| ribonucleoside-diphosphate reductase large chain [Haemophilus parasuis 29755]_x0001_gi|219691699|gb|ACL32922.1| ribonucleotide-diphosph…
contig00001_orf01934	gi|167856024|ref|ZP_02478769.1| ribonucleotide-diphosphate reductase subunit alpha [Haemophilus parasuis 29755]_x0001_gi|219871494|ref|YP_002475869.1| ribonucleotide-diphosphate reductase subunit beta [Haemophilus parasuis SH0165]_x0001_gi|167852863|gb|EDS24132.1| ribonucleotide-diphosphate reductase subunit alpha [Haemophilus parasuis 29755]_x0001_gi|219691698|gb|ACL32921.1| ribonucleotide-dipho…
contig00001_orf01937	gi|167856027|ref|ZP_02478772.1| PutP [Haemophilus parasuis 29755]_x0001_gi|167852866|gb|EDS24135.1| PutP [Haemophilus parasuis 29755]
contig00001_orf00495	gi|167855987|ref|ZP_02478733.1| transposase [Haemophilus parasuis 29755]_x0001_gi|167852869|gb|EDS24137.1| transposase [Haemophilus parasuis 29755]
contig00001_orf00498	gi|167855988|ref|ZP_02478734.1| lipid-A-disaccharide synthase [Haemophilus parasuis 29755]_x0001_gi|167852870|gb|EDS24138.1| lipid-A-disaccharide synthase [Haemophilus parasuis 29755]
contig00001_orf00499	gi|167855989|ref|ZP_02478735.1| preprotein translocase subunit SecF [Haemophilus parasuis 29755]_x0001_gi|219871164|ref|YP_002475539.1| preprotein translocase subunit SecF [Haemophilus parasuis SH0165]_x0001_gi|167852871|gb|EDS24139.1| preprotein translocase subunit SecF [Haemophilus parasuis 29755]_x0001_gi|219691368|gb|ACL32591.1| preprotein translocase subunit SecF [Haemophilus parasuis SH0165]
contig00001_orf00500	gi|167855990|ref|ZP_02478736.1| protein-export membrane protein SecD [Haemophilus parasuis 29755]_x0001_gi|167852872|gb|EDS24140.1| protein-export membrane protein SecD [Haemophilus parasuis 29755]
contig00001_orf00501	gi|167855991|ref|ZP_02478737.1| preprotein translocase subunit YajC [Haemophilus parasuis 29755]_x0001_gi|219871166|ref|YP_002475541.1| preprotein translocase subunit YajC [Haemophilus parasuis SH0165]_x0001_gi|167852873|gb|EDS24141.1| preprotein translocase subunit YajC [Haemophilus parasuis 29755]_x0001_gi|219691370|gb|ACL32593.1| preprotein translocase subunit YajC [Haemophilus parasuis SH0165]
contig00001_orf00502	gi|167855992|ref|ZP_02478738.1| preprotein translocase subunit SecD [Haemophilus parasuis 29755]_x0001_gi|219871167|ref|YP_002475542.1| putative transcriptional regulator [Haemophilus parasuis SH0165]_x0001_gi|167852874|gb|EDS24142.1| preprotein translocase subunit SecD [Haemophilus parasuis 29755]_x0001_gi|219691371|gb|ACL32594.1| possible transcriptional regulator [Haemophilus parasuis SH0165]
contig00001_orf00503	gi|167855993|ref|ZP_02478739.1| argininosuccinate synthase [Haemophilus parasuis 29755]_x0001_gi|219871168|ref|YP_002475543.1| argininosuccinate synthase [Haemophilus parasuis SH0165]_x0001_gi|167852875|gb|EDS24143.1| argininosuccinate synthase [Haemophilus parasuis 29755]_x0001_gi|219691372|gb|ACL32595.1| argininosuccinate synthase [Haemophilus parasuis SH0165]
contig00001_orf00504	gi|167855994|ref|ZP_02478740.1| argininosuccinate synthase [Haemophilus parasuis 29755]_x0001_gi|219871169|ref|YP_002475544.1| phosphoglyceromutase [Haemophilus parasuis SH0165]_x0001_gi|254799068|sp|B8F5J4.1|GPMA_HAEPS RecName: Full=2,3-bisphosphoglycerate-dependent phosphoglycerate mutase; Short=BPG-dependent PGAM; Short=PGAM; Short=Phosphoglyceromutase; Short=dPGM_x0001_gi|167852876|gb|EDS2414…
contig00001_orf00505	gi|167855995|ref|ZP_02478741.1| 3-deoxy-manno-octulosonate cytidylyltransferase [Haemophilus parasuis 29755]_x0001_gi|167852877|gb|EDS24145.1| 3-deoxy-manno-octulosonate cytidylyltransferase [Haemophilus parasuis 29755]
contig00001_orf00506	gi|167855996|ref|ZP_02478742.1| hypothetical protein HPS_01784 [Haemophilus parasuis 29755]_x0001_gi|167852878|gb|EDS24146.1| hypothetical protein HPS_01784 [Haemophilus parasuis 29755]
contig00001_orf00507	gi|167855997|ref|ZP_02478743.1| hypothetical protein HPS_01789 [Haemophilus parasuis 29755]_x0001_gi|167852879|gb|EDS24147.1| hypothetical protein HPS_01789 [Haemophilus parasuis 29755]
contig00001_orf00509	gi|167855998|ref|ZP_02478744.1| transketolase 2 [Haemophilus parasuis 29755]_x0001_gi|167852880|gb|EDS24148.1| transketolase 2 [Haemophilus parasuis 29755]
contig00001_orf00510	gi|167855999|ref|ZP_02478745.1| RfaF protein [Haemophilus parasuis 29755]_x0001_gi|167852881|gb|EDS24149.1| RfaF protein [Haemophilus parasuis 29755]
contig00001_orf00511	gi|167856000|ref|ZP_02478746.1| hypothetical protein HPS_01804 [Haemophilus parasuis 29755]_x0001_gi|167852882|gb|EDS24150.1| hypothetical protein HPS_01804 [Haemophilus parasuis 29755]
contig00001_orf00514	gi|167856003|ref|ZP_02478749.1| arginine repressor [Haemophilus parasuis 29755]_x0001_gi|219871178|ref|YP_002475553.1| arginine repressor [Haemophilus parasuis SH0165]_x0001_gi|254803359|sp|B8F5K3.1|ARGR_HAEPS RecName: Full=Arginine repressor_x0001_gi|167852885|gb|EDS24153.1| arginine repressor [Haemophilus parasuis 29755]_x0001_gi|219691382|gb|ACL32605.1| arginine repressor [Haemophilus parasuis…
contig00001_orf00519	gi|167856006|ref|ZP_02478752.1| TrxB [Haemophilus parasuis 29755]_x0001_gi|167852888|gb|EDS24156.1| TrxB [Haemophilus parasuis 29755]
contig00001_orf00520	gi|167856007|ref|ZP_02478753.1| UDP-glucose--lipooligosaccharide glucosyltransferase [Haemophilus parasuis 29755]_x0001_gi|167852889|gb|EDS24157.1| UDP-glucose--lipooligosaccharide glucosyltransferase [Haemophilus parasuis 29755]
contig00001_orf00521	gi|167856008|ref|ZP_02478754.1| hypothetical protein HPS_01844 [Haemophilus parasuis 29755]_x0001_gi|167852890|gb|EDS24158.1| hypothetical protein HPS_01844 [Haemophilus parasuis 29755]
contig00001_orf02812	gi|167855957|ref|ZP_02478704.1| HipA-like protein [Haemophilus parasuis 29755]_x0001_gi|167852894|gb|EDS24161.1| HipA-like protein [Haemophilus parasuis 29755]
contig00001_orf02808	gi|167855960|ref|ZP_02478707.1| TldD-like protein [Haemophilus parasuis 29755]_x0001_gi|167852897|gb|EDS24164.1| TldD-like protein [Haemophilus parasuis 29755]
contig00001_orf02806	gi|167855963|ref|ZP_02478710.1| transcription antitermination protein NusG [Haemophilus parasuis 29755]_x0001_gi|167852900|gb|EDS24167.1| transcription antitermination protein NusG [Haemophilus parasuis 29755]
contig00001_orf02802	gi|167855965|ref|ZP_02478712.1| XylB protein [Haemophilus parasuis 29755]_x0001_gi|167852902|gb|EDS24169.1| XylB protein [Haemophilus parasuis 29755]
contig00001_orf02800	gi|167855966|ref|ZP_02478713.1| hypothetical protein HPS_07840 [Haemophilus parasuis 29755]_x0001_gi|167852903|gb|EDS24170.1| hypothetical protein HPS_07840 [Haemophilus parasuis 29755]
contig00001_orf02799	gi|167855967|ref|ZP_02478714.1| hypothetical protein HPS_07845 [Haemophilus parasuis 29755]_x0001_gi|219871894|ref|YP_002476269.1| malate/L-lactate dehydrogenase [Haemophilus parasuis SH0165]_x0001_gi|167852904|gb|EDS24171.1| hypothetical protein HPS_07845 [Haemophilus parasuis 29755]_x0001_gi|219692098|gb|ACL33321.1| malate/L-lactate dehydrogenase [Haemophilus parasuis SH0165]
contig00001_orf02797	gi|167855970|ref|ZP_02478717.1| MobAB fusion protein [Haemophilus parasuis 29755]_x0001_gi|219871892|ref|YP_002476267.1| putative bifunctional molybdopterin-guanine dinucleotide biosynthesis protein MobA/MobB [Haemophilus parasuis SH0165]_x0001_gi|167852907|gb|EDS24174.1| MobAB fusion protein [Haemophilus parasuis 29755]_x0001_gi|219692096|gb|ACL33319.1| molybdopterin-guanine dinucleotide biosynt…
contig00001_orf02796	gi|167855971|ref|ZP_02478718.1| hypothetical protein HPS_07865 [Haemophilus parasuis 29755]_x0001_gi|219871891|ref|YP_002476266.1| hypothetical protein HAPS_1808 [Haemophilus parasuis SH0165]_x0001_gi|167852908|gb|EDS24175.1| hypothetical protein HPS_07865 [Haemophilus parasuis 29755]_x0001_gi|219692095|gb|ACL33318.1| conserved hypothetical protein [Haemophilus parasuis SH0165]
contig00001_orf02795	gi|167855972|ref|ZP_02478719.1| Thiol:disulfide interchange protein dsbA precursor [Haemophilus parasuis 29755]_x0001_gi|167852909|gb|EDS24176.1| Thiol:disulfide interchange protein dsbA precursor [Haemophilus parasuis 29755]
contig00001_orf02794	gi|167855972|ref|ZP_02478719.1| Thiol:disulfide interchange protein dsbA precursor [Haemophilus parasuis 29755]_x0001_gi|167852909|gb|EDS24176.1| Thiol:disulfide interchange protein dsbA precursor [Haemophilus parasuis 29755]
contig00001_orf02793	gi|167855973|ref|ZP_02478720.1| transcription antitermination protein NusG [Haemophilus parasuis 29755]_x0001_gi|219871889|ref|YP_002476264.1| thioredoxin-like protein [Haemophilus parasuis SH0165]_x0001_gi|167852910|gb|EDS24177.1| transcription antitermination protein NusG [Haemophilus parasuis 29755]_x0001_gi|219692093|gb|ACL33316.1| thioredoxin-like protein [Haemophilus parasuis SH0165]
contig00001_orf02792	gi|167855974|ref|ZP_02478721.1| DNA-binding transcriptional repressor FabR [Haemophilus parasuis 29755]_x0001_gi|167852911|gb|EDS24178.1| DNA-binding transcriptional repressor FabR [Haemophilus parasuis 29755]
contig00001_orf02789	gi|167855976|ref|ZP_02478723.1| DNA-binding transcriptional regulator OxyR [Haemophilus parasuis 29755]_x0001_gi|219871886|ref|YP_002476261.1| permease [Haemophilus parasuis SH0165]_x0001_gi|167852913|gb|EDS24180.1| DNA-binding transcriptional regulator OxyR [Haemophilus parasuis 29755]_x0001_gi|219692090|gb|ACL33313.1| permease [Haemophilus parasuis SH0165]
contig00001_orf02788	gi|167855977|ref|ZP_02478724.1| hypothetical protein HPS_07895 [Haemophilus parasuis 29755]_x0001_gi|167852914|gb|EDS24181.1| hypothetical protein HPS_07895 [Haemophilus parasuis 29755]
contig00001_orf02785	gi|167855979|ref|ZP_02478726.1| predicted transporter [Haemophilus parasuis 29755]_x0001_gi|167852916|gb|EDS24183.1| predicted transporter [Haemophilus parasuis 29755]
contig00001_orf02784	gi|167855980|ref|ZP_02478727.1| 50S ribosomal protein L31 [Haemophilus parasuis 29755]_x0001_gi|219871882|ref|YP_002476257.1| 50S ribosomal protein L31 [Haemophilus parasuis SH0165]_x0001_gi|254801725|sp|B8F7K7.1|RL31B_HAEPS RecName: Full=50S ribosomal protein L31 type B_x0001_gi|167852917|gb|EDS24184.1| 50S ribosomal protein L31 [Haemophilus parasuis 29755]_x0001_gi|219692086|gb|ACL33309.1| 50S …
contig00001_orf02783	gi|167855981|ref|ZP_02478728.1| 50S ribosomal protein L36 [Haemophilus parasuis 29755]_x0001_gi|219871881|ref|YP_002476256.1| 50S ribosomal protein L36 [Haemophilus parasuis SH0165]_x0001_gi|167852918|gb|EDS24185.1| 50S ribosomal protein L36 [Haemophilus parasuis 29755]_x0001_gi|219692085|gb|ACL33308.1| 50S ribosomal protein L36 [Haemophilus parasuis SH0165]
contig00001_orf02781	gi|167855982|ref|ZP_02478729.1| ferredoxin-type protein NapF [Haemophilus parasuis 29755]_x0001_gi|167852919|gb|EDS24186.1| ferredoxin-type protein NapF [Haemophilus parasuis 29755]
contig00001_orf02780	gi|167855983|ref|ZP_02478730.1| 50S ribosomal protein L31 type B [Haemophilus parasuis 29755]_x0001_gi|219871878|ref|YP_002476253.1| periplasmic nitrate reductase subunit NapD [Haemophilus parasuis SH0165]_x0001_gi|167852920|gb|EDS24187.1| 50S ribosomal protein L31 type B [Haemophilus parasuis 29755]_x0001_gi|219692082|gb|ACL33305.1| periplasmic nitrate reductase subunit NapD [Haemophilus parasui…
contig00001_orf02779	gi|167855984|ref|ZP_02478731.1| NapA [Haemophilus parasuis 29755]_x0001_gi|167852921|gb|EDS24188.1| NapA [Haemophilus parasuis 29755]
contig00001_orf02720	gi|167855930|ref|ZP_02478678.1| Outer membrane antigenic lipoprotein B precursor [Haemophilus parasuis 29755]_x0001_gi|167852924|gb|EDS24190.1| Outer membrane antigenic lipoprotein B precursor [Haemophilus parasuis 29755]
contig00001_orf02717	gi|167855931|ref|ZP_02478679.1| lipoprotein [Haemophilus parasuis 29755]_x0001_gi|167852925|gb|EDS24191.1| lipoprotein [Haemophilus parasuis 29755]
contig00001_orf02716	gi|167855932|ref|ZP_02478680.1| hypothetical protein HPS_08100 [Haemophilus parasuis 29755]_x0001_gi|219871839|ref|YP_002476214.1| membrane lipoprotein B [Haemophilus parasuis SH0165]_x0001_gi|167852926|gb|EDS24192.1| hypothetical protein HPS_08100 [Haemophilus parasuis 29755]_x0001_gi|219692043|gb|ACL33266.1| SNARE associated Golgi protein, membrane lipoprotein B [Haemophilus parasuis SH0165]
contig00001_orf02715	gi|167855933|ref|ZP_02478681.1| 5'-nucleotidase surE [Haemophilus parasuis 29755]_x0001_gi|219871838|ref|YP_002476213.1| stationary phase survival protein SurE [Haemophilus parasuis SH0165]_x0001_gi|167852927|gb|EDS24193.1| 5'-nucleotidase surE [Haemophilus parasuis 29755]_x0001_gi|219692042|gb|ACL33265.1| acid phosphatase stationary/phase survival protein [Haemophilus parasuis SH0165]
contig00001_orf02713	gi|167855934|ref|ZP_02478682.1| tRNA pseudouridine synthase D [Haemophilus parasuis 29755]_x0001_gi|167852928|gb|EDS24194.1| tRNA pseudouridine synthase D [Haemophilus parasuis 29755]
contig00001_orf02710	gi|167855935|ref|ZP_02478683.1| triosephosphate isomerase [Haemophilus parasuis 29755]_x0001_gi|167852929|gb|EDS24195.1| triosephosphate isomerase [Haemophilus parasuis 29755]
contig00001_orf02707	gi|167855938|ref|ZP_02478686.1| Competence protein comM [Haemophilus parasuis 29755]_x0001_gi|167852932|gb|EDS24198.1| Competence protein comM [Haemophilus parasuis 29755]
contig00001_orf02706	gi|167855939|ref|ZP_02478687.1| hypothetical protein HPS_08145 [Haemophilus parasuis 29755]_x0001_gi|219871832|ref|YP_002476207.1| HicB-like protein [Haemophilus parasuis SH0165]_x0001_gi|167852933|gb|EDS24199.1| hypothetical protein HPS_08145 [Haemophilus parasuis 29755]_x0001_gi|219692036|gb|ACL33259.1| HicB-like protein [Haemophilus parasuis SH0165]
contig00001_orf02705	gi|167855940|ref|ZP_02478688.1| hypothetical protein HPS_08150 [Haemophilus parasuis 29755]_x0001_gi|167852934|gb|EDS24200.1| hypothetical protein HPS_08150 [Haemophilus parasuis 29755]
contig00001_orf02704	gi|167855941|ref|ZP_02478689.1| hypothetical protein HPS_08155 [Haemophilus parasuis 29755]_x0001_gi|219871831|ref|YP_002476206.1| putative transcriptional regulator [Haemophilus parasuis SH0165]_x0001_gi|167852935|gb|EDS24201.1| hypothetical protein HPS_08155 [Haemophilus parasuis 29755]_x0001_gi|219692035|gb|ACL33258.1| possible transcriptional regulator [Haemophilus parasuis SH0165]
contig00001_orf02703	gi|167855942|ref|ZP_02478690.1| hypothetical protein HPS_08160 [Haemophilus parasuis 29755]_x0001_gi|167852936|gb|EDS24202.1| hypothetical protein HPS_08160 [Haemophilus parasuis 29755]
contig00001_orf02701	gi|167855943|ref|ZP_02478691.1| 2-octaprenyl-3-methyl-6-methoxy-1,4-benzoquinol hydroxylase [Haemophilus parasuis 29755]_x0001_gi|167852937|gb|EDS24203.1| 2-octaprenyl-3-methyl-6-methoxy-1,4-benzoquinol hydroxylase [Haemophilus parasuis 29755]
contig00001_orf02699	gi|167855945|ref|ZP_02478693.1| Ferrochelatase [Haemophilus parasuis 29755]_x0001_gi|219871826|ref|YP_002476201.1| protoheme ferro-lyase [Haemophilus parasuis SH0165]_x0001_gi|167852939|gb|EDS24205.1| Ferrochelatase [Haemophilus parasuis 29755]_x0001_gi|219692030|gb|ACL33253.1| protoheme ferro-lyase [Haemophilus parasuis SH0165]
contig00001_orf02698	gi|167855946|ref|ZP_02478694.1| hypothetical protein HPS_08180 [Haemophilus parasuis 29755]_x0001_gi|219871825|ref|YP_002476200.1| PTS system mannose-specific EIIAB component [Haemophilus parasuis SH0165]_x0001_gi|167852940|gb|EDS24206.1| hypothetical protein HPS_08180 [Haemophilus parasuis 29755]_x0001_gi|219692029|gb|ACL33252.1| PTS system mannose-specific EIIAB component [Haemophilus parasuis …
contig00001_orf02697	gi|167855947|ref|ZP_02478695.1| PtnC [Haemophilus parasuis 29755]_x0001_gi|219871824|ref|YP_002476199.1| PTS system mannose/fructose/sorbose family transporter subunit IIC [Haemophilus parasuis SH0165]_x0001_gi|167852941|gb|EDS24207.1| PtnC [Haemophilus parasuis 29755]_x0001_gi|219692028|gb|ACL33251.1| PTS system mannose/fructose/sorbose family IIC subunit [Haemophilus parasuis SH0165]
contig00001_orf02696	gi|167855948|ref|ZP_02478696.1| thymidylate kinase [Haemophilus parasuis 29755]_x0001_gi|167852942|gb|EDS24208.1| thymidylate kinase [Haemophilus parasuis 29755]
contig00001_orf02695	gi|167855949|ref|ZP_02478697.1| hypothetical protein HPS_08195 [Haemophilus parasuis 29755]_x0001_gi|219871822|ref|YP_002476197.1| hypothetical protein HAPS_1729 [Haemophilus parasuis SH0165]_x0001_gi|167852943|gb|EDS24209.1| hypothetical protein HPS_08195 [Haemophilus parasuis 29755]_x0001_gi|219692026|gb|ACL33249.1| possible membrane protein [Haemophilus parasuis SH0165]
contig00001_orf02694	gi|167855950|ref|ZP_02478698.1| mannose-6-phosphate isomerase [Haemophilus parasuis 29755]_x0001_gi|219871821|ref|YP_002476196.1| mannose-6-phosphate isomerase [Haemophilus parasuis SH0165]_x0001_gi|167852944|gb|EDS24210.1| mannose-6-phosphate isomerase [Haemophilus parasuis 29755]_x0001_gi|219692025|gb|ACL33248.1| mannose-6-phosphate isomerase [Haemophilus parasuis SH0165]
contig00001_orf02693	gi|167855951|ref|ZP_02478699.1| hypothetical protein HPS_08205 [Haemophilus parasuis 29755]_x0001_gi|219871820|ref|YP_002476195.1| D-ribose ABC transporter ATP binding protein RbsA [Haemophilus parasuis SH0165]_x0001_gi|167852945|gb|EDS24211.1| hypothetical protein HPS_08205 [Haemophilus parasuis 29755]_x0001_gi|219692024|gb|ACL33247.1| ABC D-ribose transporter ATP binding protein RbsA [Haemophil…
contig00001_orf00026	gi|167855912|ref|ZP_02478661.1| hypothetical protein HPS_06944 [Haemophilus parasuis 29755]_x0001_gi|219871474|ref|YP_002475849.1| hypothetical protein HAPS_1309 [Haemophilus parasuis SH0165]_x0001_gi|254788684|sp|B8F6E9.1|FETP_HAEPS RecName: Full=Probable Fe(2+)-trafficking protein_x0001_gi|167852949|gb|EDS24214.1| hypothetical protein HPS_06944 [Haemophilus parasuis 29755]_x0001_gi|219691678|gb…
contig00001_orf00025	gi|167855913|ref|ZP_02478662.1| Membrane-bound lytic murein transglycosylase C precursor [Haemophilus parasuis 29755]_x0001_gi|167852950|gb|EDS24215.1| Membrane-bound lytic murein transglycosylase C precursor [Haemophilus parasuis 29755]
contig00001_orf00023	gi|167855914|ref|ZP_02478663.1| sn-glycerol-3-phosphate dehydrogenase subunit C [Haemophilus parasuis 29755]_x0001_gi|167852951|gb|EDS24216.1| sn-glycerol-3-phosphate dehydrogenase subunit C [Haemophilus parasuis 29755]
contig00001_orf00020	gi|167855917|ref|ZP_02478666.1| sn-glycerol-3-phosphate dehydrogenase subunit A [Haemophilus parasuis 29755]_x0001_gi|167852954|gb|EDS24219.1| sn-glycerol-3-phosphate dehydrogenase subunit A [Haemophilus parasuis 29755]
contig00001_orf00017	gi|167855918|ref|ZP_02478667.1| ribosomal large subunit pseudouridine synthase C [Haemophilus parasuis 29755]_x0001_gi|219871480|ref|YP_002475855.1| 23S rRNA pseudouridylate synthase C [Haemophilus parasuis SH0165]_x0001_gi|167852955|gb|EDS24220.1| ribosomal large subunit pseudouridine synthase C [Haemophilus parasuis 29755]_x0001_gi|219691684|gb|ACL32907.1| 23S rRNA pseudouridylate synthase C [H…
contig00001_orf00016	gi|167855919|ref|ZP_02478668.1| MscS protein [Haemophilus parasuis 29755]_x0001_gi|167852956|gb|EDS24221.1| MscS protein [Haemophilus parasuis 29755]
contig00001_orf00014	gi|167855921|ref|ZP_02478670.1| Inorganic pyrophosphatase [Haemophilus parasuis 29755]_x0001_gi|219871483|ref|YP_002475858.1| inorganic pyrophosphatase [Haemophilus parasuis SH0165]_x0001_gi|167852958|gb|EDS24223.1| Inorganic pyrophosphatase [Haemophilus parasuis 29755]_x0001_gi|219691687|gb|ACL32910.1| inorganic pyrophosphatase [Haemophilus parasuis SH0165]
contig00001_orf00012	gi|167855923|ref|ZP_02478672.1| hypothetical protein HPS_07014 [Haemophilus parasuis 29755]_x0001_gi|167852960|gb|EDS24225.1| hypothetical protein HPS_07014 [Haemophilus parasuis 29755]
contig00001_orf02041	gi|167855878|ref|ZP_02478628.1| putative tRNA/rRNA methyltransferase [Haemophilus parasuis 29755]_x0001_gi|219872061|ref|YP_002476436.1| putative tRNA/rRNA methyltransferase [Haemophilus parasuis SH0165]_x0001_gi|167852966|gb|EDS24230.1| putative tRNA/rRNA methyltransferase [Haemophilus parasuis 29755]_x0001_gi|219692265|gb|ACL33488.1| putative tRNA/rRNA methyltransferase [Haemophilus parasuis SH…
contig00001_orf02039	gi|167855880|ref|ZP_02478630.1| 16S ribosomal RNA m2G1207 methyltransferase [Haemophilus parasuis 29755]_x0001_gi|167852968|gb|EDS24232.1| 16S ribosomal RNA m2G1207 methyltransferase [Haemophilus parasuis 29755]
contig00001_orf02037	gi|167855881|ref|ZP_02478631.1| DNA polymerase III psi subunit protein [Haemophilus parasuis 29755]_x0001_gi|167852969|gb|EDS24233.1| DNA polymerase III psi subunit protein [Haemophilus parasuis 29755]
contig00001_orf02034	gi|167855884|ref|ZP_02478634.1| HipA domain protein [Haemophilus parasuis 29755]_x0001_gi|167852972|gb|EDS24236.1| HipA domain protein [Haemophilus parasuis 29755]
contig00001_orf02033	gi|167855885|ref|ZP_02478635.1| ribosomal-protein-alanine N-acetyltransferase [Haemophilus parasuis 29755]_x0001_gi|167852973|gb|EDS24237.1| ribosomal-protein-alanine N-acetyltransferase [Haemophilus parasuis 29755]
contig00001_orf02032	gi|167855886|ref|ZP_02478636.1| ATP-dependent RNA helicase SrmB [Haemophilus parasuis 29755]_x0001_gi|167852974|gb|EDS24238.1| ATP-dependent RNA helicase SrmB [Haemophilus parasuis 29755]
contig00001_orf02030	gi|167855887|ref|ZP_02478637.1| outer-membrane lipoprotein LolB precursor [Haemophilus parasuis 29755]_x0001_gi|167852975|gb|EDS24239.1| outer-membrane lipoprotein LolB precursor [Haemophilus parasuis 29755]
contig00001_orf02028	gi|167855889|ref|ZP_02478639.1| ribose-phosphate pyrophosphokinase [Haemophilus parasuis 29755]_x0001_gi|219872072|ref|YP_002476447.1| ribose-phosphate pyrophosphokinase [Haemophilus parasuis SH0165]_x0001_gi|167852977|gb|EDS24241.1| ribose-phosphate pyrophosphokinase [Haemophilus parasuis 29755]_x0001_gi|219692276|gb|ACL33499.1| ribose-phosphate pyrophosphokinase [Haemophilus parasuis SH0165]
contig00001_orf02026	gi|167855892|ref|ZP_02478642.1| hypothetical protein HPS_04037 [Haemophilus parasuis 29755]_x0001_gi|167852980|gb|EDS24244.1| hypothetical protein HPS_04037 [Haemophilus parasuis 29755]
contig00001_orf02023	gi|167855895|ref|ZP_02478645.1| cAMP-regulatory protein [Haemophilus parasuis 29755]_x0001_gi|219872077|ref|YP_002476452.1| hypothetical protein HAPS_2044 [Haemophilus parasuis SH0165]_x0001_gi|167852983|gb|EDS24247.1| cAMP-regulatory protein [Haemophilus parasuis 29755]_x0001_gi|219692281|gb|ACL33504.1| conserved hypothetical protein [Haemophilus parasuis SH0165]
contig00001_orf02021	gi|167855896|ref|ZP_02478646.1| nucleoid occlusion protein [Haemophilus parasuis 29755]_x0001_gi|219872078|ref|YP_002476453.1| nucleoid occlusion protein [Haemophilus parasuis SH0165]_x0001_gi|357580490|sp|B8F853.1|SLMA_HAEPS RecName: Full=Nucleoid occlusion factor SlmA_x0001_gi|167852984|gb|EDS24248.1| nucleoid occlusion protein [Haemophilus parasuis 29755]_x0001_gi|219692282|gb|ACL33505.1| HTH-…
contig00001_orf02020	gi|167855897|ref|ZP_02478647.1| deoxyuridine 5'-triphosphate nucleotidohydrolase [Haemophilus parasuis 29755]_x0001_gi|167852985|gb|EDS24249.1| deoxyuridine 5'-triphosphate nucleotidohydrolase [Haemophilus parasuis 29755]
contig00001_orf02018	gi|167855898|ref|ZP_02478648.1| hypothetical protein HPS_04067 [Haemophilus parasuis 29755]_x0001_gi|219872080|ref|YP_002476455.1| hypothetical protein HAPS_2047 [Haemophilus parasuis SH0165]_x0001_gi|167852986|gb|EDS24250.1| hypothetical protein HPS_04067 [Haemophilus parasuis 29755]_x0001_gi|219692284|gb|ACL33507.1| conserved hypothetical protein [Haemophilus parasuis SH0165]
contig00001_orf02017	gi|167855899|ref|ZP_02478649.1| bifunctional phosphopantothenoylcysteine decarboxylase/phosphopantothenate synthase [Haemophilus parasuis 29755]_x0001_gi|167852987|gb|EDS24251.1| bifunctional phosphopantothenoylcysteine decarboxylase/phosphopantothenate synthase [Haemophilus parasuis 29755]
contig00001_orf02014	gi|167855900|ref|ZP_02478650.1| DNA repair protein RadC [Haemophilus parasuis 29755]_x0001_gi|167852988|gb|EDS24252.1| DNA repair protein RadC [Haemophilus parasuis 29755]
contig00001_orf02013	gi|167855901|ref|ZP_02478651.1| 50S ribosomal protein L28 [Haemophilus parasuis 29755]_x0001_gi|219872083|ref|YP_002476458.1| 50S ribosomal protein L28 [Haemophilus parasuis SH0165]_x0001_gi|254801363|sp|B8F858.1|RL28_HAEPS RecName: Full=50S ribosomal protein L28_x0001_gi|167852989|gb|EDS24253.1| 50S ribosomal protein L28 [Haemophilus parasuis 29755]_x0001_gi|219692287|gb|ACL33510.1| 50S ribosoma…
contig00001_orf02012	gi|167855902|ref|ZP_02478652.1| 50S ribosomal protein L33 [Haemophilus parasuis 29755]_x0001_gi|219872084|ref|YP_002476459.1| 50S ribosomal protein L33 [Haemophilus parasuis SH0165]_x0001_gi|240950187|ref|ZP_04754474.1| 50S ribosomal protein L33 [Actinobacillus minor NM305]_x0001_gi|257465202|ref|ZP_05629573.1| 50S ribosomal protein L33 [Actinobacillus minor 202]_x0001_gi|322515258|ref|ZP_0806825…
contig00001_orf02009	gi|167855905|ref|ZP_02478655.1| YgiX [Haemophilus parasuis 29755]_x0001_gi|167852993|gb|EDS24257.1| YgiX [Haemophilus parasuis 29755]
contig00001_orf02007	gi|167855906|ref|ZP_02478656.1| YgiY [Haemophilus parasuis 29755]_x0001_gi|167852994|gb|EDS24258.1| YgiY [Haemophilus parasuis 29755]
contig00001_orf02005	gi|167855907|ref|ZP_02478657.1| co-chaperonin GroES [Haemophilus parasuis 29755]_x0001_gi|219872089|ref|YP_002476464.1| co-chaperonin GroES (HSP10) [Haemophilus parasuis SH0165]_x0001_gi|254813846|sp|B8F864.1|CH10_HAEPS RecName: Full=10 kDa chaperonin; AltName: Full=GroES protein; AltName: Full=Protein Cpn10_x0001_gi|167852995|gb|EDS24259.1| co-chaperonin GroES [Haemophilus parasuis 29755]_x0001_…
contig00001_orf02001	gi|167855910|ref|ZP_02478660.1| transposase [Haemophilus parasuis 29755]_x0001_gi|167852998|gb|EDS24262.1| transposase [Haemophilus parasuis 29755]
contig00001_orf00152	gi|167855850|ref|ZP_02478601.1| hypothetical protein HPS_11132 [Haemophilus parasuis 29755]_x0001_gi|167853000|gb|EDS24263.1| hypothetical protein HPS_11132 [Haemophilus parasuis 29755]
contig00001_orf00155	gi|167855852|ref|ZP_02478603.1| tellurite resistance protein TehB [Haemophilus parasuis 29755]_x0001_gi|167853002|gb|EDS24265.1| tellurite resistance protein TehB [Haemophilus parasuis 29755]
contig00001_orf00157	gi|167855853|ref|ZP_02478604.1| hypothetical protein HPS_11147 [Haemophilus parasuis 29755]_x0001_gi|167853003|gb|EDS24266.1| hypothetical protein HPS_11147 [Haemophilus parasuis 29755]
contig00001_orf00159	gi|167855855|ref|ZP_02478606.1| hypothetical protein HPS_11157 [Haemophilus parasuis 29755]_x0001_gi|167853005|gb|EDS24268.1| hypothetical protein HPS_11157 [Haemophilus parasuis 29755]
contig00001_orf00168	gi|167855864|ref|ZP_02478615.1| ATP-dependent helicase HepA [Haemophilus parasuis 29755]_x0001_gi|167853014|gb|EDS24277.1| ATP-dependent helicase HepA [Haemophilus parasuis 29755]
contig00001_orf00169	gi|167855865|ref|ZP_02478616.1| hypothetical protein HPS_11212 [Haemophilus parasuis 29755]_x0001_gi|167853015|gb|EDS24278.1| hypothetical protein HPS_11212 [Haemophilus parasuis 29755]
contig00001_orf00170	gi|167855866|ref|ZP_02478617.1| ATP-dependent helicase HepA [Haemophilus parasuis 29755]_x0001_gi|167853016|gb|EDS24279.1| ATP-dependent helicase HepA [Haemophilus parasuis 29755]
contig00001_orf00171	gi|167855867|ref|ZP_02478618.1| delta-aminolevulinic acid dehydratase [Haemophilus parasuis 29755]_x0001_gi|167853017|gb|EDS24280.1| delta-aminolevulinic acid dehydratase [Haemophilus parasuis 29755]
contig00001_orf00173	gi|167855869|ref|ZP_02478620.1| putative anthranilate synthase component II [Haemophilus parasuis 29755]_x0001_gi|167853019|gb|EDS24282.1| putative anthranilate synthase component II [Haemophilus parasuis 29755]
contig00001_orf00175	gi|167855870|ref|ZP_02478621.1| para-aminobenzoate synthase component II [Haemophilus parasuis 29755]_x0001_gi|167853020|gb|EDS24283.1| para-aminobenzoate synthase component II [Haemophilus parasuis 29755]
contig00001_orf00176	gi|167855871|ref|ZP_02478622.1| anaerobic ribonucleoside triphosphate reductase [Haemophilus parasuis 29755]_x0001_gi|167853021|gb|EDS24284.1| anaerobic ribonucleoside triphosphate reductase [Haemophilus parasuis 29755]
contig00001_orf00177	gi|167855872|ref|ZP_02478623.1| hypothetical protein HPS_11247 [Haemophilus parasuis 29755]_x0001_gi|167853022|gb|EDS24285.1| hypothetical protein HPS_11247 [Haemophilus parasuis 29755]
contig00001_orf00178	gi|167855873|ref|ZP_02478624.1| hypothetical protein HPS_11252 [Haemophilus parasuis 29755]_x0001_gi|219871347|ref|YP_002475722.1| cell division protein ZapA [Haemophilus parasuis SH0165]_x0001_gi|167853023|gb|EDS24286.1| hypothetical protein HPS_11252 [Haemophilus parasuis 29755]_x0001_gi|219691551|gb|ACL32774.1| cell division protein ZapA [Haemophilus parasuis SH0165]
contig00001_orf00179	gi|167855874|ref|ZP_02478625.1| possible 5-formyltetrahydrofolate cyclo-ligase [Haemophilus parasuis 29755]_x0001_gi|167853024|gb|EDS24287.1| possible 5-formyltetrahydrofolate cyclo-ligase [Haemophilus parasuis 29755]
contig00001_orf00180	gi|167855875|ref|ZP_02478626.1| anaerobic ribonucleoside triphosphate reductase [Haemophilus parasuis 29755]_x0001_gi|167853025|gb|EDS24288.1| anaerobic ribonucleoside triphosphate reductase [Haemophilus parasuis 29755]
contig00001_orf00610	gi|167855815|ref|ZP_02478567.1| argininosuccinate lyase [Haemophilus parasuis 29755]_x0001_gi|167853028|gb|EDS24290.1| argininosuccinate lyase [Haemophilus parasuis 29755]
contig00001_orf00611	gi|167855816|ref|ZP_02478568.1| aldose 1-epimerase-like protein [Haemophilus parasuis 29755]_x0001_gi|167853029|gb|EDS24291.1| aldose 1-epimerase-like protein [Haemophilus parasuis 29755]
contig00001_orf00612	gi|167855817|ref|ZP_02478569.1| uroporphyrinogen decarboxylase [Haemophilus parasuis 29755]_x0001_gi|167853030|gb|EDS24292.1| uroporphyrinogen decarboxylase [Haemophilus parasuis 29755]
contig00001_orf00613	gi|167855818|ref|ZP_02478570.1| hypothetical protein HPS_01527 [Haemophilus parasuis 29755]_x0001_gi|219871003|ref|YP_002475378.1| hypothetical protein HAPS_0794 [Haemophilus parasuis SH0165]_x0001_gi|167853031|gb|EDS24293.1| hypothetical protein HPS_01527 [Haemophilus parasuis 29755]_x0001_gi|219691207|gb|ACL32430.1| conserved hypothetical protein [Haemophilus parasuis SH0165]
contig00001_orf00614	gi|167855819|ref|ZP_02478571.1| DNA-binding protein HU [Haemophilus parasuis 29755]_x0001_gi|219871002|ref|YP_002475377.1| DNA-binding protein HU/transcriptional regulator [Haemophilus parasuis SH0165]_x0001_gi|167853032|gb|EDS24294.1| DNA-binding protein HU [Haemophilus parasuis 29755]_x0001_gi|219691206|gb|ACL32429.1| DNA-binding protein HU/transcriptional regulator [Haemophilus parasuis SH0165]
contig00001_orf00615	gi|167855820|ref|ZP_02478572.1| peptide chain release factor 1 [Haemophilus parasuis 29755]_x0001_gi|219871001|ref|YP_002475376.1| peptide chain release factor 1 [Haemophilus parasuis SH0165]_x0001_gi|254790883|sp|B8F526.1|RF1_HAEPS RecName: Full=Peptide chain release factor 1; Short=RF-1_x0001_gi|167853033|gb|EDS24295.1| peptide chain release factor 1 [Haemophilus parasuis 29755]_x0001_gi|219691…
contig00001_orf00620	gi|167855822|ref|ZP_02478574.1| hypothetical protein HPS_01547 [Haemophilus parasuis 29755]_x0001_gi|167853035|gb|EDS24297.1| hypothetical protein HPS_01547 [Haemophilus parasuis 29755]
contig00001_orf00622	gi|167855824|ref|ZP_02478576.1| 2-dehydro-3-deoxyphosphooctonate aldolase [Haemophilus parasuis 29755]_x0001_gi|167853037|gb|EDS24299.1| 2-dehydro-3-deoxyphosphooctonate aldolase [Haemophilus parasuis 29755]
contig00001_orf00624	gi|167855825|ref|ZP_02478577.1| 4-hydroxybenzoate octaprenyltransferase [Haemophilus parasuis 29755]_x0001_gi|167853038|gb|EDS24300.1| 4-hydroxybenzoate octaprenyltransferase [Haemophilus parasuis 29755]
contig00001_orf00625	gi|167855826|ref|ZP_02478578.1| phage integrase [Haemophilus parasuis 29755]_x0001_gi|167853039|gb|EDS24301.1| phage integrase [Haemophilus parasuis 29755]
contig00001_orf00627	gi|167855827|ref|ZP_02478579.1| hypothetical protein HPS_01572 [Haemophilus parasuis 29755]_x0001_gi|167853040|gb|EDS24302.1| hypothetical protein HPS_01572 [Haemophilus parasuis 29755]
contig00001_orf00628	gi|167855828|ref|ZP_02478580.1| possible phage transcriptional regulator [Haemophilus parasuis 29755]_x0001_gi|219870991|ref|YP_002475366.1| phage transcriptional regulator [Haemophilus parasuis SH0165]_x0001_gi|167853041|gb|EDS24303.1| possible phage transcriptional regulator [Haemophilus parasuis 29755]_x0001_gi|219691195|gb|ACL32418.1| phage transcriptional regulator [Haemophilus parasuis SH01…
contig00001_orf00631	gi|167855835|ref|ZP_02478587.1| hypothetical protein HPS_01612 [Haemophilus parasuis 29755]_x0001_gi|167853048|gb|EDS24310.1| hypothetical protein HPS_01612 [Haemophilus parasuis 29755]
contig00001_orf00633	gi|167855837|ref|ZP_02478589.1| hypothetical protein HPS_01622 [Haemophilus parasuis 29755]_x0001_gi|167853050|gb|EDS24312.1| hypothetical protein HPS_01622 [Haemophilus parasuis 29755]
contig00001_orf00634	gi|167855838|ref|ZP_02478590.1| hypothetical protein HPS_01627 [Haemophilus parasuis 29755]_x0001_gi|167853051|gb|EDS24313.1| hypothetical protein HPS_01627 [Haemophilus parasuis 29755]
contig00001_orf00635	gi|167855839|ref|ZP_02478591.1| hypothetical protein HPS_01632 [Haemophilus parasuis 29755]_x0001_gi|167853052|gb|EDS24314.1| hypothetical protein HPS_01632 [Haemophilus parasuis 29755]
contig00001_orf00636	gi|167855840|ref|ZP_02478592.1| possible transcriptional regulator [Haemophilus parasuis 29755]_x0001_gi|219871705|ref|YP_002476080.1| XRE family transcriptional regulator [Haemophilus parasuis SH0165]_x0001_gi|167853053|gb|EDS24315.1| possible transcriptional regulator [Haemophilus parasuis 29755]_x0001_gi|219691909|gb|ACL33132.1| XRE family transcriptional regulator [Haemophilus parasuis SH0165]
contig00001_orf00649	gi|167855843|ref|ZP_02478595.1| 4-hydroxybenzoate octaprenyltransferase [Haemophilus parasuis 29755]_x0001_gi|167853056|gb|EDS24318.1| 4-hydroxybenzoate octaprenyltransferase [Haemophilus parasuis 29755]
contig00001_orf00376	gi|167855843|ref|ZP_02478595.1| 4-hydroxybenzoate octaprenyltransferase [Haemophilus parasuis 29755]_x0001_gi|167853056|gb|EDS24318.1| 4-hydroxybenzoate octaprenyltransferase [Haemophilus parasuis 29755]
contig00001_orf00651	gi|167855844|ref|ZP_02478596.1| dihydroxy-acid dehydratase [Haemophilus parasuis 29755]_x0001_gi|167853057|gb|EDS24319.1| dihydroxy-acid dehydratase [Haemophilus parasuis 29755]
contig00001_orf00652	gi|167855845|ref|ZP_02478597.1| putative F17-like fimbrial usher [Haemophilus parasuis 29755]_x0001_gi|167853058|gb|EDS24320.1| putative F17-like fimbrial usher [Haemophilus parasuis 29755]
contig00001_orf00653	gi|167855846|ref|ZP_02478598.1| hypothetical protein HPS_01667 [Haemophilus parasuis 29755]_x0001_gi|219870980|ref|YP_002475355.1| hypothetical protein HAPS_0766 [Haemophilus parasuis SH0165]_x0001_gi|167853059|gb|EDS24321.1| hypothetical protein HPS_01667 [Haemophilus parasuis 29755]_x0001_gi|219691184|gb|ACL32407.1| hypothetical protein HAPS_0766 [Haemophilus parasuis SH0165]
contig00001_orf00654	gi|167855847|ref|ZP_02478599.1| dihydroxy-acid dehydratase [Haemophilus parasuis 29755]_x0001_gi|167853060|gb|EDS24322.1| dihydroxy-acid dehydratase [Haemophilus parasuis 29755]
contig00001_orf00444	gi|167855785|ref|ZP_02478538.1| putative lipoprotein [Haemophilus parasuis 29755]_x0001_gi|219871127|ref|YP_002475502.1| DNA uptake lipoprotein, TPR repeat-containing protein [Haemophilus parasuis SH0165]_x0001_gi|167853064|gb|EDS24325.1| putative lipoprotein [Haemophilus parasuis 29755]_x0001_gi|219691331|gb|ACL32554.1| DNA uptake lipoprotein, TPR repeat-containing protein [Haemophilus parasuis …
contig00001_orf00450	gi|167855789|ref|ZP_02478542.1| hypothetical protein HPS_03114 [Haemophilus parasuis 29755]_x0001_gi|167853068|gb|EDS24329.1| hypothetical protein HPS_03114 [Haemophilus parasuis 29755]
contig00001_orf00451	gi|167855790|ref|ZP_02478543.1| hypothetical protein HPS_03119 [Haemophilus parasuis 29755]_x0001_gi|167853069|gb|EDS24330.1| hypothetical protein HPS_03119 [Haemophilus parasuis 29755]
contig00001_orf00454	gi|167855792|ref|ZP_02478545.1| deoxyguanosinetriphosphate triphosphohydrolase-like protein [Haemophilus parasuis 29755]_x0001_gi|167853071|gb|EDS24332.1| deoxyguanosinetriphosphate triphosphohydrolase-like protein [Haemophilus parasuis 29755]
contig00001_orf00455	gi|167855793|ref|ZP_02478546.1| 23S rRNA (uracil-5-)-methyltransferase RumA [Haemophilus parasuis 29755]_x0001_gi|167853072|gb|EDS24333.1| 23S rRNA (uracil-5-)-methyltransferase RumA [Haemophilus parasuis 29755]
contig00001_orf00456	gi|167855794|ref|ZP_02478547.1| DppA [Haemophilus parasuis 29755]_x0001_gi|167853073|gb|EDS24334.1| DppA [Haemophilus parasuis 29755]
contig00001_orf00457	gi|167855795|ref|ZP_02478548.1| dipeptide transport system permease protein DppB [Haemophilus parasuis 29755]_x0001_gi|219871137|ref|YP_002475512.1| dipeptide transport system permease DppB [Haemophilus parasuis SH0165]_x0001_gi|167853074|gb|EDS24335.1| dipeptide transport system permease protein DppB [Haemophilus parasuis 29755]_x0001_gi|219691341|gb|ACL32564.1| dipeptide transport system permea…
contig00001_orf00458	gi|167855796|ref|ZP_02478549.1| 23S rRNA 5-methyluridine methyltransferase [Haemophilus parasuis 29755]_x0001_gi|219871138|ref|YP_002475513.1| dipeptide transport system permease DppC [Haemophilus parasuis SH0165]_x0001_gi|167853075|gb|EDS24336.1| 23S rRNA 5-methyluridine methyltransferase [Haemophilus parasuis 29755]_x0001_gi|219691342|gb|ACL32565.1| dipeptide transport system permease protein D…
contig00001_orf00459	gi|167855797|ref|ZP_02478550.1| dipeptide transporter ATP-binding protein [Haemophilus parasuis 29755]_x0001_gi|219871139|ref|YP_002475514.1| dipeptide transporter ATP-binding subunit [Haemophilus parasuis SH0165]_x0001_gi|167853076|gb|EDS24337.1| dipeptide transporter ATP-binding protein [Haemophilus parasuis 29755]_x0001_gi|219691343|gb|ACL32566.1| dipeptide transporter ATP-binding subunit [Hae…
contig00001_orf00460	gi|167855797|ref|ZP_02478550.1| dipeptide transporter ATP-binding protein [Haemophilus parasuis 29755]_x0001_gi|219871139|ref|YP_002475514.1| dipeptide transporter ATP-binding subunit [Haemophilus parasuis SH0165]_x0001_gi|167853076|gb|EDS24337.1| dipeptide transporter ATP-binding protein [Haemophilus parasuis 29755]_x0001_gi|219691343|gb|ACL32566.1| dipeptide transporter ATP-binding subunit [Hae…
contig00001_orf00463	gi|167855799|ref|ZP_02478552.1| crossover junction endodeoxyribonuclease RuvC [Haemophilus parasuis 29755]_x0001_gi|219871141|ref|YP_002475516.1| Holliday junction resolvase [Haemophilus parasuis SH0165]_x0001_gi|254767475|sp|B8F5G6.1|RUVC_HAEPS RecName: Full=Crossover junction endodeoxyribonuclease RuvC; AltName: Full=Holliday junction nuclease RuvC; AltName: Full=Holliday junction resolvase Ruv…
contig00001_orf00467	gi|167855803|ref|ZP_02478556.1| hypothetical protein HPS_03184 [Haemophilus parasuis 29755]_x0001_gi|167853082|gb|EDS24343.1| hypothetical protein HPS_03184 [Haemophilus parasuis 29755]
contig00001_orf00470	gi|167855804|ref|ZP_02478557.1| Dihydropteroate synthase [Haemophilus parasuis 29755]_x0001_gi|167853083|gb|EDS24344.1| Dihydropteroate synthase [Haemophilus parasuis 29755]
contig00001_orf00474	gi|167855807|ref|ZP_02478560.1| dephospho-CoA kinase [Haemophilus parasuis 29755]_x0001_gi|167853086|gb|EDS24347.1| dephospho-CoA kinase [Haemophilus parasuis 29755]
contig00001_orf00476	gi|167855808|ref|ZP_02478561.1| DNA polymerase III subunit delta [Haemophilus parasuis 29755]_x0001_gi|167853087|gb|EDS24348.1| DNA polymerase III subunit delta [Haemophilus parasuis 29755]
contig00001_orf00478	gi|167855809|ref|ZP_02478562.1| DNA polymerase III subunit delta [Haemophilus parasuis 29755]_x0001_gi|219871151|ref|YP_002475526.1| rare lipoprotein B [Haemophilus parasuis SH0165]_x0001_gi|167853088|gb|EDS24349.1| DNA polymerase III subunit delta [Haemophilus parasuis 29755]_x0001_gi|219691355|gb|ACL32578.1| rare lipoprotein B [Haemophilus parasuis SH0165]
contig00001_orf00483	gi|167855812|ref|ZP_02478565.1| leucyl-tRNA synthetase [Haemophilus parasuis 29755]_x0001_gi|167853091|gb|EDS24352.1| leucyl-tRNA synthetase [Haemophilus parasuis 29755]
contig00001_orf00485	gi|167855812|ref|ZP_02478565.1| leucyl-tRNA synthetase [Haemophilus parasuis 29755]_x0001_gi|167853091|gb|EDS24352.1| leucyl-tRNA synthetase [Haemophilus parasuis 29755]
contig00001_orf00838	gi|167855757|ref|ZP_02478511.1| hypothetical protein HPS_06070 [Haemophilus parasuis 29755]_x0001_gi|167853097|gb|EDS24357.1| hypothetical protein HPS_06070 [Haemophilus parasuis 29755]
contig00001_orf00839	gi|167855758|ref|ZP_02478512.1| D-methionine transport ATP-binding protein MetN [Haemophilus parasuis 29755]_x0001_gi|167853098|gb|EDS24358.1| D-methionine transport ATP-binding protein MetN [Haemophilus parasuis 29755]
contig00001_orf00840	gi|167855759|ref|ZP_02478513.1| D-methionine transport system permease protein MetI [Haemophilus parasuis 29755]_x0001_gi|167853099|gb|EDS24359.1| D-methionine transport system permease protein MetI [Haemophilus parasuis 29755]
contig00001_orf00843	gi|167855760|ref|ZP_02478514.1| DL-methionine transporter ATP-binding subunit [Haemophilus parasuis 29755]_x0001_gi|167853100|gb|EDS24360.1| DL-methionine transporter ATP-binding subunit [Haemophilus parasuis 29755]
contig00001_orf00844	gi|167855761|ref|ZP_02478515.1| DL-methionine transporter substrate-binding subunit [Haemophilus parasuis 29755]_x0001_gi|219870687|ref|YP_002475062.1| DL-methionine transporter substrate-binding subunit/outer membrane lipoprotein 3 (PLP3) [Haemophilus parasuis SH0165]_x0001_gi|167853101|gb|EDS24361.1| DL-methionine transporter substrate-binding subunit [Haemophilus parasuis 29755]_x0001_gi|21969…
contig00001_orf00845	gi|167855762|ref|ZP_02478516.1| beta-methylgalactoside transporter inner membrane component [Haemophilus parasuis 29755]_x0001_gi|167853102|gb|EDS24362.1| beta-methylgalactoside transporter inner membrane component [Haemophilus parasuis 29755]
contig00001_orf00847	gi|167855764|ref|ZP_02478518.1| MglB [Haemophilus parasuis 29755]_x0001_gi|167853104|gb|EDS24364.1| MglB [Haemophilus parasuis 29755]
contig00001_orf00853	gi|167855769|ref|ZP_02478523.1| molybdenum cofactor biosynthesis protein A [Haemophilus parasuis 29755]_x0001_gi|219870678|ref|YP_002475053.1| molybdenum cofactor biosynthesis protein A [Haemophilus parasuis SH0165]_x0001_gi|167853109|gb|EDS24369.1| molybdenum cofactor biosynthesis protein A [Haemophilus parasuis 29755]_x0001_gi|219690882|gb|ACL32105.1| molybdenum cofactor biosynthesis protein A …
contig00001_orf00854	gi|167855770|ref|ZP_02478524.1| hypothetical protein HPS_06145 [Haemophilus parasuis 29755]_x0001_gi|219870677|ref|YP_002475052.1| hypothetical protein HAPS_0435 [Haemophilus parasuis SH0165]_x0001_gi|167853110|gb|EDS24370.1| hypothetical protein HPS_06145 [Haemophilus parasuis 29755]_x0001_gi|219690881|gb|ACL32104.1| hypothetical protein HAPS_0435 [Haemophilus parasuis SH0165]
contig00001_orf00855	gi|167855771|ref|ZP_02478525.1| hypothetical protein HPS_06150 [Haemophilus parasuis 29755]_x0001_gi|219870676|ref|YP_002475051.1| hypothetical protein HAPS_0434 [Haemophilus parasuis SH0165]_x0001_gi|167853111|gb|EDS24371.1| hypothetical protein HPS_06150 [Haemophilus parasuis 29755]_x0001_gi|219690880|gb|ACL32103.1| putative membrane protein [Haemophilus parasuis SH0165]
contig00001_orf00856	gi|167855772|ref|ZP_02478526.1| hypothetical protein HPS_06155 [Haemophilus parasuis 29755]_x0001_gi|219870675|ref|YP_002475050.1| putative transcription regulator containing HTH domain [Haemophilus parasuis SH0165]_x0001_gi|167853112|gb|EDS24372.1| hypothetical protein HPS_06155 [Haemophilus parasuis 29755]_x0001_gi|219690879|gb|ACL32102.1| predicted transcription regulator containing HTH domain…
contig00001_orf00857	gi|167855773|ref|ZP_02478527.1| hypothetical protein HPS_06160 [Haemophilus parasuis 29755]_x0001_gi|167853113|gb|EDS24373.1| hypothetical protein HPS_06160 [Haemophilus parasuis 29755]
contig00001_orf00858	gi|167855774|ref|ZP_02478528.1| hypothetical protein HPS_06165 [Haemophilus parasuis 29755]_x0001_gi|219870674|ref|YP_002475049.1| CTP synthetase, potential integral membrane protein [Haemophilus parasuis SH0165]_x0001_gi|167853114|gb|EDS24374.1| hypothetical protein HPS_06165 [Haemophilus parasuis 29755]_x0001_gi|219690878|gb|ACL32101.1| CTP synthetase, potential integral membrane protein [Haemo…
contig00001_orf00859	gi|167855775|ref|ZP_02478529.1| molybdenum cofactor biosynthesis protein A [Haemophilus parasuis 29755]_x0001_gi|167853115|gb|EDS24375.1| molybdenum cofactor biosynthesis protein A [Haemophilus parasuis 29755]
contig00001_orf00861	gi|167855777|ref|ZP_02478531.1| DNA topoisomerase III [Haemophilus parasuis 29755]_x0001_gi|167853117|gb|EDS24377.1| DNA topoisomerase III [Haemophilus parasuis 29755]
contig00001_orf00862	gi|167855778|ref|ZP_02478532.1| protein-export membrane protein [Haemophilus parasuis 29755]_x0001_gi|219870671|ref|YP_002475046.1| preprotein translocase subunit SecG [Haemophilus parasuis SH0165]_x0001_gi|167853118|gb|EDS24378.1| protein-export membrane protein [Haemophilus parasuis 29755]_x0001_gi|219690875|gb|ACL32098.1| preprotein translocase subunit SecG [Haemophilus parasuis SH0165]
contig00001_orf00864	gi|167855779|ref|ZP_02478533.1| putative integrase [Haemophilus parasuis 29755]_x0001_gi|167853119|gb|EDS24379.1| putative integrase [Haemophilus parasuis 29755]
contig00001_orf00868	gi|167855781|ref|ZP_02478535.1| preprotein translocase subunit SecG [Haemophilus parasuis 29755]_x0001_gi|167853121|gb|EDS24381.1| preprotein translocase subunit SecG [Haemophilus parasuis 29755]
contig00001_orf02618	gi|167855727|ref|ZP_02478482.1| hypothetical protein HPS_07088 [Haemophilus parasuis 29755]_x0001_gi|219871789|ref|YP_002476164.1| membrane protein, yadS protein [Haemophilus parasuis SH0165]_x0001_gi|167853124|gb|EDS24383.1| hypothetical protein HPS_07088 [Haemophilus parasuis 29755]_x0001_gi|219691993|gb|ACL33216.1| membrane protein, yadS protein [Haemophilus parasuis SH0165]
contig00001_orf02617	gi|167855728|ref|ZP_02478483.1| electron transport complex protein RnfD [Haemophilus parasuis 29755]_x0001_gi|167853125|gb|EDS24384.1| electron transport complex protein RnfD [Haemophilus parasuis 29755]
contig00001_orf02616	gi|167855729|ref|ZP_02478484.1| electron transport complex protein RnfG [Haemophilus parasuis 29755]_x0001_gi|167853126|gb|EDS24385.1| electron transport complex protein RnfG [Haemophilus parasuis 29755]
contig00001_orf02612	gi|167855732|ref|ZP_02478487.1| putative ubiquinone/menaquinone biosynthesis methyltransferase [Haemophilus parasuis 29755]_x0001_gi|167853129|gb|EDS24388.1| putative ubiquinone/menaquinone biosynthesis methyltransferase [Haemophilus parasuis 29755]
contig00001_orf02611	gi|167855733|ref|ZP_02478488.1| NADH dehydrogenase [Haemophilus parasuis 29755]_x0001_gi|167853130|gb|EDS24389.1| NADH dehydrogenase [Haemophilus parasuis 29755]
contig00001_orf02609	gi|167855735|ref|ZP_02478490.1| hypothetical protein HPS_07128 [Haemophilus parasuis 29755]_x0001_gi|167853132|gb|EDS24391.1| hypothetical protein HPS_07128 [Haemophilus parasuis 29755]
contig00001_orf02608	gi|167855736|ref|ZP_02478491.1| lipoprotein-releasing system transmembrane protein [Haemophilus parasuis 29755]_x0001_gi|167853133|gb|EDS24392.1| lipoprotein-releasing system transmembrane protein [Haemophilus parasuis 29755]
contig00001_orf02607	gi|167855737|ref|ZP_02478492.1| dithiobiotin synthetase [Haemophilus parasuis 29755]_x0001_gi|219871778|ref|YP_002476153.1| lipoprotein-releasing system ATP-binding protein lolD [Haemophilus parasuis SH0165]_x0001_gi|167853134|gb|EDS24393.1| dithiobiotin synthetase [Haemophilus parasuis 29755]_x0001_gi|219691982|gb|ACL33205.1| lipoprotein-releasing system ATP-binding protein lolD [Haemophilus par…
contig00001_orf02606	gi|167855738|ref|ZP_02478493.1| probable carbonic anhydrase [Haemophilus parasuis 29755]_x0001_gi|219871776|ref|YP_002476151.1| carbonic anhydrase [Haemophilus parasuis SH0165]_x0001_gi|167853135|gb|EDS24394.1| probable carbonic anhydrase [Haemophilus parasuis 29755]_x0001_gi|219691980|gb|ACL33203.1| carbonic anhydrase [Haemophilus parasuis SH0165]
contig00001_orf02604	gi|167855740|ref|ZP_02478495.1| insertion element IS1016 transposase [Haemophilus parasuis 29755]_x0001_gi|167853137|gb|EDS24396.1| insertion element IS1016 transposase [Haemophilus parasuis 29755]
contig00001_orf02602	gi|167855742|ref|ZP_02478497.1| putative inner membrane protein [Haemophilus parasuis 29755]_x0001_gi|219871774|ref|YP_002476149.1| xanthine/uracil/vitamin C permease [Haemophilus parasuis SH0165]_x0001_gi|167853139|gb|EDS24398.1| putative inner membrane protein [Haemophilus parasuis 29755]_x0001_gi|219691978|gb|ACL33201.1| xanthine/uracil/vitamin C permease [Haemophilus parasuis SH0165]
contig00001_orf02599	gi|167855743|ref|ZP_02478498.1| uracil permease [Haemophilus parasuis 29755]_x0001_gi|167853140|gb|EDS24399.1| uracil permease [Haemophilus parasuis 29755]
contig00001_orf02597	gi|167855744|ref|ZP_02478499.1| hypothetical protein HPS_07173 [Haemophilus parasuis 29755]_x0001_gi|167853141|gb|EDS24400.1| hypothetical protein HPS_07173 [Haemophilus parasuis 29755]
contig00001_orf02596	gi|167855745|ref|ZP_02478500.1| outer membrane-specific lipoprotein transporter subunit LolE [Haemophilus parasuis 29755]_x0001_gi|219871771|ref|YP_002476146.1| SPFH domain-containing protein [Haemophilus parasuis SH0165]_x0001_gi|167853142|gb|EDS24401.1| outer membrane-specific lipoprotein transporter subunit LolE [Haemophilus parasuis 29755]_x0001_gi|219691975|gb|ACL33198.1| SPFH domain-contain…
contig00001_orf02595	gi|167855746|ref|ZP_02478501.1| alanine racemase [Haemophilus parasuis 29755]_x0001_gi|167853143|gb|EDS24402.1| alanine racemase [Haemophilus parasuis 29755]
contig00001_orf02594	gi|167855747|ref|ZP_02478502.1| alanine racemase [Haemophilus parasuis 29755]_x0001_gi|167853144|gb|EDS24403.1| alanine racemase [Haemophilus parasuis 29755]
contig00001_orf02591	gi|167855750|ref|ZP_02478505.1| Haemophilus-specific protein, uncharacterized [Haemophilus parasuis 29755]_x0001_gi|167853147|gb|EDS24406.1| Haemophilus-specific protein, uncharacterized [Haemophilus parasuis 29755]
contig00001_orf02590	gi|167855751|ref|ZP_02478506.1| ATP-dependent RNA helicase HrpA [Haemophilus parasuis 29755]_x0001_gi|219871765|ref|YP_002476140.1| heat shock protein GrpE [Haemophilus parasuis SH0165]_x0001_gi|254799594|sp|B8F790.1|GRPE_HAEPS RecName: Full=Protein GrpE; AltName: Full=HSP-70 cofactor_x0001_gi|167853148|gb|EDS24407.1| ATP-dependent RNA helicase HrpA [Haemophilus parasuis 29755]_x0001_gi|219691969…
contig00001_orf02327	gi|167855695|ref|ZP_02478451.1| hypothetical protein HPS_08517 [Haemophilus parasuis 29755]_x0001_gi|167853151|gb|EDS24409.1| hypothetical protein HPS_08517 [Haemophilus parasuis 29755]
contig00001_orf02748	gi|167855706|ref|ZP_02478462.1| tRNA modification GTPase TrmE [Haemophilus parasuis 29755]_x0001_gi|167853162|gb|EDS24420.1| tRNA modification GTPase TrmE [Haemophilus parasuis 29755]
contig00001_orf02746	gi|167855708|ref|ZP_02478464.1| thiol:disulfide interchange protein precursor [Haemophilus parasuis 29755]_x0001_gi|167853164|gb|EDS24422.1| thiol:disulfide interchange protein precursor [Haemophilus parasuis 29755]
contig00001_orf02744	gi|167855709|ref|ZP_02478465.1| UDP-N-acetyl-D-mannosamine dehydrogenase [Haemophilus parasuis 29755]_x0001_gi|167853165|gb|EDS24423.1| UDP-N-acetyl-D-mannosamine dehydrogenase [Haemophilus parasuis 29755]
contig00001_orf02743	gi|167855710|ref|ZP_02478466.1| UDP-N-acetylglucosamine 2-epimerase [Haemophilus parasuis 29755]_x0001_gi|167853166|gb|EDS24424.1| UDP-N-acetylglucosamine 2-epimerase [Haemophilus parasuis 29755]
contig00001_orf02742	gi|167855711|ref|ZP_02478467.1| hypothetical protein HPS_08607 [Haemophilus parasuis 29755]_x0001_gi|167853167|gb|EDS24425.1| hypothetical protein HPS_08607 [Haemophilus parasuis 29755]
contig00001_orf02741	gi|167855712|ref|ZP_02478468.1| putative undecaprenyl-phosphate alpha-N-acetylglucosaminyl 1-phosphate transferase [Haemophilus parasuis 29755]_x0001_gi|167853168|gb|EDS24426.1| putative undecaprenyl-phosphate alpha-N-acetylglucosaminyl 1-phosphate transferase [Haemophilus parasuis 29755]
contig00001_orf02731	gi|167855720|ref|ZP_02478476.1| MarR-family transcriptional regulator [Haemophilus parasuis 29755]_x0001_gi|167853176|gb|EDS24434.1| MarR-family transcriptional regulator [Haemophilus parasuis 29755]
contig00001_orf02729	gi|167855721|ref|ZP_02478477.1| hypothetical protein HPS_08657 [Haemophilus parasuis 29755]_x0001_gi|167853177|gb|EDS24435.1| hypothetical protein HPS_08657 [Haemophilus parasuis 29755]
contig00001_orf02725	gi|167855725|ref|ZP_02478481.1| ribonuclease activity regulator protein RraA [Haemophilus parasuis 29755]_x0001_gi|219871842|ref|YP_002476217.1| ribonuclease activity regulator protein RraA [Haemophilus parasuis SH0165]_x0001_gi|254809478|sp|B8F7G7.1|RRAA_HAEPS RecName: Full=Regulator of ribonuclease activity A_x0001_gi|167853181|gb|EDS24439.1| ribonuclease activity regulator protein RraA [Haemop…
contig00001_orf01613	gi|167855666|ref|ZP_02478423.1| 3-isopropylmalate dehydrogenase [Haemophilus parasuis 29755]_x0001_gi|167853184|gb|EDS24441.1| 3-isopropylmalate dehydrogenase [Haemophilus parasuis 29755]
contig00001_orf01615	gi|167855667|ref|ZP_02478424.1| acetolactate synthase 3 catalytic subunit [Haemophilus parasuis 29755]_x0001_gi|167853185|gb|EDS24442.1| acetolactate synthase 3 catalytic subunit [Haemophilus parasuis 29755]
contig00001_orf01616	gi|167855668|ref|ZP_02478425.1| acetolactate synthase small subunit [Haemophilus parasuis 29755]_x0001_gi|219870306|ref|YP_002474681.1| acetolactate synthase 3 regulatory subunit [Haemophilus parasuis SH0165]_x0001_gi|167853186|gb|EDS24443.1| acetolactate synthase small subunit [Haemophilus parasuis 29755]_x0001_gi|219690510|gb|ACL31733.1| acetolactate synthase 3 regulatory subunit [Haemophilus p…
contig00001_orf01617	gi|167855669|ref|ZP_02478426.1| TrpH-like protein [Haemophilus parasuis 29755]_x0001_gi|167853187|gb|EDS24444.1| TrpH-like protein [Haemophilus parasuis 29755]
contig00001_orf01618	gi|167855671|ref|ZP_02478428.1| acetolactate synthase 3 regulatory subunit [Haemophilus parasuis 29755]_x0001_gi|167853189|gb|EDS24446.1| acetolactate synthase 3 regulatory subunit [Haemophilus parasuis 29755]
contig00001_orf01620	gi|167855672|ref|ZP_02478429.1| exodeoxyribonuclease I [Haemophilus parasuis 29755]_x0001_gi|167853190|gb|EDS24447.1| exodeoxyribonuclease I [Haemophilus parasuis 29755]
contig00001_orf01624	gi|167855676|ref|ZP_02478433.1| exonuclease I [Haemophilus parasuis 29755]_x0001_gi|219870299|ref|YP_002474674.1| multidrug ABC transporter ATPase [Haemophilus parasuis SH0165]_x0001_gi|167853194|gb|EDS24451.1| exonuclease I [Haemophilus parasuis 29755]_x0001_gi|219690503|gb|ACL31726.1| ABC-type multidrug transport system, ATPase component [Haemophilus parasuis SH0165]
contig00001_orf01626	gi|167855677|ref|ZP_02478434.1| DNA polymerase III subunits gamma and tau [Haemophilus parasuis 29755]_x0001_gi|167853195|gb|EDS24452.1| DNA polymerase III subunits gamma and tau [Haemophilus parasuis 29755]
contig00001_orf01625	gi|167855677|ref|ZP_02478434.1| DNA polymerase III subunits gamma and tau [Haemophilus parasuis 29755]_x0001_gi|167853195|gb|EDS24452.1| DNA polymerase III subunits gamma and tau [Haemophilus parasuis 29755]
contig00001_orf01627	gi|167855678|ref|ZP_02478435.1| adenine phosphoribosyltransferase [Haemophilus parasuis 29755]_x0001_gi|219870297|ref|YP_002474672.1| adenine phosphoribosyltransferase [Haemophilus parasuis SH0165]_x0001_gi|167853196|gb|EDS24453.1| adenine phosphoribosyltransferase [Haemophilus parasuis 29755]_x0001_gi|219690501|gb|ACL31724.1| adenine phosphoribosyltransferase [Haemophilus parasuis SH0165]
contig00001_orf01628	gi|167855679|ref|ZP_02478436.1| adenine phosphoribosyltransferase [Haemophilus parasuis 29755]_x0001_gi|167853197|gb|EDS24454.1| adenine phosphoribosyltransferase [Haemophilus parasuis 29755]
contig00001_orf01639	gi|167855688|ref|ZP_02478445.1| cell division ZipA-like protein [Haemophilus parasuis 29755]_x0001_gi|219870288|ref|YP_002474663.1| cell division protein ZipA [Haemophilus parasuis SH0165]_x0001_gi|254807482|sp|B8F313.1|ZIPA_HAEPS RecName: Full=Cell division protein ZipA homolog_x0001_gi|167853206|gb|EDS24463.1| cell division ZipA-like protein [Haemophilus parasuis 29755]_x0001_gi|219690492|gb|AC…
contig00001_orf01640	gi|167855689|ref|ZP_02478446.1| cell division protein ZipA [Haemophilus parasuis 29755]_x0001_gi|167853207|gb|EDS24464.1| cell division protein ZipA [Haemophilus parasuis 29755]
contig00001_orf01641	gi|167855690|ref|ZP_02478447.1| fumarate reductase subunit D [Haemophilus parasuis 29755]_x0001_gi|167853208|gb|EDS24465.1| fumarate reductase subunit D [Haemophilus parasuis 29755]
contig00001_orf01642	gi|167855691|ref|ZP_02478448.1| fumarate reductase subunit C [Haemophilus parasuis 29755]_x0001_gi|167853209|gb|EDS24466.1| fumarate reductase subunit C [Haemophilus parasuis 29755]
contig00001_orf01643	gi|167855692|ref|ZP_02478449.1| fumarate reductase iron-sulfur subunit [Haemophilus parasuis 29755]_x0001_gi|167853210|gb|EDS24467.1| fumarate reductase iron-sulfur subunit [Haemophilus parasuis 29755]
contig00001_orf01644	gi|167855693|ref|ZP_02478450.1| fumarate reductase flavoprotein subunit [Haemophilus parasuis 29755]_x0001_gi|167853211|gb|EDS24468.1| fumarate reductase flavoprotein subunit [Haemophilus parasuis 29755]
contig00001_orf02374	gi|167855642|ref|ZP_02478400.1| calcium binding domain protein [Haemophilus parasuis 29755]_x0001_gi|167853214|gb|EDS24470.1| calcium binding domain protein [Haemophilus parasuis 29755]
contig00001_orf02375	gi|167855644|ref|ZP_02478402.1| hypothetical protein HPS_02783 [Haemophilus parasuis 29755]_x0001_gi|167853216|gb|EDS24472.1| hypothetical protein HPS_02783 [Haemophilus parasuis 29755]
contig00001_orf02376	gi|167855645|ref|ZP_02478403.1| hypothetical protein HPS_02788 [Haemophilus parasuis 29755]_x0001_gi|167853217|gb|EDS24473.1| hypothetical protein HPS_02788 [Haemophilus parasuis 29755]
contig00001_orf02377	gi|167855646|ref|ZP_02478404.1| ATP-dependent DNA helicase [Haemophilus parasuis 29755]_x0001_gi|167853218|gb|EDS24474.1| ATP-dependent DNA helicase [Haemophilus parasuis 29755]
contig00001_orf02378	gi|167855647|ref|ZP_02478405.1| 3-oxoacyl-(acyl-carrier-protein) synthase III [Haemophilus parasuis 29755]_x0001_gi|167853219|gb|EDS24475.1| 3-oxoacyl-(acyl-carrier-protein) synthase III [Haemophilus parasuis 29755]
contig00001_orf02379	gi|167855648|ref|ZP_02478406.1| tRNA (guanine-N(7)-)-methyltransferase [Haemophilus parasuis 29755]_x0001_gi|219871721|ref|YP_002476096.1| tRNA (guanine-N(7)-)-methyltransferase [Haemophilus parasuis SH0165]_x0001_gi|167853220|gb|EDS24476.1| tRNA (guanine-N(7)-)-methyltransferase [Haemophilus parasuis 29755]_x0001_gi|219691925|gb|ACL33148.1| tRNA (guanine-N(7))-methyltransferase [Haemophilus para…
contig00001_orf02380	gi|167855649|ref|ZP_02478407.1| hypothetical protein HPS_02808 [Haemophilus parasuis 29755]_x0001_gi|219871720|ref|YP_002476095.1| hypothetical protein HAPS_1596 [Haemophilus parasuis SH0165]_x0001_gi|167853221|gb|EDS24477.1| hypothetical protein HPS_02808 [Haemophilus parasuis 29755]_x0001_gi|219691924|gb|ACL33147.1| conserved hypothetical protein [Haemophilus parasuis SH0165]
contig00001_orf02381	gi|167855650|ref|ZP_02478408.1| recombination protein F [Haemophilus parasuis 29755]_x0001_gi|167853222|gb|EDS24478.1| recombination protein F [Haemophilus parasuis 29755]
contig00001_orf02383	gi|167855651|ref|ZP_02478409.1| DNA-directed RNA polymerase subunit beta' [Haemophilus parasuis 29755]_x0001_gi|167853223|gb|EDS24479.1| DNA-directed RNA polymerase subunit beta' [Haemophilus parasuis 29755]
contig00001_orf02385	gi|167855652|ref|ZP_02478410.1| DNA-directed RNA polymerase beta chain [Haemophilus parasuis 29755]_x0001_gi|167853224|gb|EDS24480.1| DNA-directed RNA polymerase beta chain [Haemophilus parasuis 29755]
contig00001_orf02387	gi|167855653|ref|ZP_02478411.1| probable transcriptional regulator [Haemophilus parasuis 29755]_x0001_gi|219871715|ref|YP_002476090.1| XRE family transcriptional regulator [Haemophilus parasuis SH0165]_x0001_gi|167853225|gb|EDS24481.1| probable transcriptional regulator [Haemophilus parasuis 29755]_x0001_gi|219691919|gb|ACL33142.1| XRE family transcriptional regulator [Haemophilus parasuis SH0165]
contig00001_orf02391	gi|167855656|ref|ZP_02478414.1| selenocysteine synthase [Haemophilus parasuis 29755]_x0001_gi|167853228|gb|EDS24484.1| selenocysteine synthase [Haemophilus parasuis 29755]
contig00001_orf02393	gi|167855657|ref|ZP_02478415.1| hypothetical protein HPS_02848 [Haemophilus parasuis 29755]_x0001_gi|167853229|gb|EDS24485.1| hypothetical protein HPS_02848 [Haemophilus parasuis 29755]
contig00001_orf02394	gi|167855658|ref|ZP_02478416.1| ADP-L-glycero-D-mannoheptose-6-epimerase [Haemophilus parasuis 29755]_x0001_gi|167853230|gb|EDS24486.1| ADP-L-glycero-D-mannoheptose-6-epimerase [Haemophilus parasuis 29755]
contig00001_orf02396	gi|167855659|ref|ZP_02478417.1| peptide deformylase [Haemophilus parasuis 29755]_x0001_gi|219871701|ref|YP_002476076.1| peptide deformylase [Haemophilus parasuis SH0165]_x0001_gi|254767590|sp|B8F726.1|DEF_HAEPS RecName: Full=Peptide deformylase; Short=PDF; AltName: Full=Polypeptide deformylase_x0001_gi|167853231|gb|EDS24487.1| peptide deformylase [Haemophilus parasuis 29755]_x0001_gi|219691905|gb…
contig00001_orf01019	gi|167855610|ref|ZP_02478369.1| hypothetical protein HPS_06294 [Haemophilus parasuis 29755]_x0001_gi|167853237|gb|EDS24492.1| hypothetical protein HPS_06294 [Haemophilus parasuis 29755]
contig00001_orf01020	gi|167855611|ref|ZP_02478370.1| putative aspartate aminotransferase [Haemophilus parasuis 29755]_x0001_gi|219870656|ref|YP_002475031.1| aromatic amino acid aminotransferase [Haemophilus parasuis SH0165]_x0001_gi|167853238|gb|EDS24493.1| putative aspartate aminotransferase [Haemophilus parasuis 29755]_x0001_gi|219690860|gb|ACL32083.1| aromatic amino acid aminotransferase [Haemophilus parasuis SH01…
contig00001_orf01021	gi|167855612|ref|ZP_02478371.1| hypothetical protein HPS_06304 [Haemophilus parasuis 29755]_x0001_gi|219870655|ref|YP_002475030.1| antitoxin ChpS/ transcriptional regulator/antitoxin [Haemophilus parasuis SH0165]_x0001_gi|167853239|gb|EDS24494.1| hypothetical protein HPS_06304 [Haemophilus parasuis 29755]_x0001_gi|219690859|gb|ACL32082.1| antitoxin ChpS/ transcriptional regulator/antitoxin, MazE/…
contig00001_orf01022	gi|167855613|ref|ZP_02478372.1| hypothetical protein HPS_06309 [Haemophilus parasuis 29755]_x0001_gi|167853240|gb|EDS24495.1| hypothetical protein HPS_06309 [Haemophilus parasuis 29755]
contig00001_orf01023	gi|167855614|ref|ZP_02478373.1| acetyl-coenzyme A carboxylase carboxyl transferase subunit beta [Haemophilus parasuis 29755]_x0001_gi|167853241|gb|EDS24496.1| acetyl-coenzyme A carboxylase carboxyl transferase subunit beta [Haemophilus parasuis 29755]
contig00001_orf01024	gi|167855615|ref|ZP_02478374.1| acetyl-CoA carboxylase subunit beta [Haemophilus parasuis 29755]_x0001_gi|167853242|gb|EDS24497.1| acetyl-CoA carboxylase subunit beta [Haemophilus parasuis 29755]
contig00001_orf01025	gi|167855616|ref|ZP_02478375.1| hypothetical protein HPS_06324 [Haemophilus parasuis 29755]_x0001_gi|219870651|ref|YP_002475026.1| hypothetical protein HAPS_0398 [Haemophilus parasuis SH0165]_x0001_gi|254803833|sp|B8F426.1|Y398_HAEPS RecName: Full=UPF0265 protein HAPS_0398_x0001_gi|167853243|gb|EDS24498.1| hypothetical protein HPS_06324 [Haemophilus parasuis 29755]_x0001_gi|219690855|gb|ACL32078.…
contig00001_orf01026	gi|167855617|ref|ZP_02478376.1| hypothetical protein HPS_06329 [Haemophilus parasuis 29755]_x0001_gi|219870650|ref|YP_002475025.1| stringent starvation protein A/glutathione S-transferase [Haemophilus parasuis SH0165]_x0001_gi|167853244|gb|EDS24499.1| hypothetical protein HPS_06329 [Haemophilus parasuis 29755]_x0001_gi|219690854|gb|ACL32077.1| stringent starvation protein A/glutathione S-transfer…
contig00001_orf01028	gi|167855619|ref|ZP_02478378.1| ClpXP protease specificity-enhancing factor [Haemophilus parasuis 29755]_x0001_gi|219870648|ref|YP_002475023.1| ABC transporter substrate-binding protein [Haemophilus parasuis SH0165]_x0001_gi|167853246|gb|EDS24501.1| ClpXP protease specificity-enhancing factor [Haemophilus parasuis 29755]_x0001_gi|219690852|gb|ACL32075.1| ABC transporter, substrate-binding protein…
contig00001_orf01029	gi|167855620|ref|ZP_02478379.1| phosphate acetyltransferase [Haemophilus parasuis 29755]_x0001_gi|167853247|gb|EDS24502.1| phosphate acetyltransferase [Haemophilus parasuis 29755]
contig00001_orf01051	gi|167855622|ref|ZP_02478381.1| ribonuclease D [Haemophilus parasuis 29755]_x0001_gi|167853249|gb|EDS24504.1| ribonuclease D [Haemophilus parasuis 29755]
contig00001_orf01052	gi|167855623|ref|ZP_02478382.1| putative transcriptional repressor of carbohydrate metabolism [Haemophilus parasuis 29755]_x0001_gi|167853250|gb|EDS24505.1| putative transcriptional repressor of carbohydrate metabolism [Haemophilus parasuis 29755]
contig00001_orf01053	gi|167855624|ref|ZP_02478383.1| virulence-associated protein, putative [Haemophilus parasuis 29755]_x0001_gi|219870642|ref|YP_002475017.1| plasmid maintenance system antidote protein, XRE family/addiction module antidote protein, HigA family/PSEEN1946 proteic killer active protein [Haemophilus parasuis SH0165]_x0001_gi|167853251|gb|EDS24506.1| virulence-associated protein, putative [Haemophilus p…
contig00001_orf01055	gi|167855626|ref|ZP_02478385.1| acetate kinase [Haemophilus parasuis 29755]_x0001_gi|219870640|ref|YP_002475015.1| chorismate synthase [Haemophilus parasuis SH0165]_x0001_gi|254806692|sp|B8F415.1|AROC_HAEPS RecName: Full=Chorismate synthase; AltName: Full=5-enolpyruvylshikimate-3-phosphate phospholyase_x0001_gi|167853253|gb|EDS24508.1| acetate kinase [Haemophilus parasuis 29755]_x0001_gi|21969084…
contig00001_orf01056	gi|167855627|ref|ZP_02478386.1| potassium efflux protein KefA [Haemophilus parasuis 29755]_x0001_gi|167853254|gb|EDS24509.1| potassium efflux protein KefA [Haemophilus parasuis 29755]
contig00001_orf01062	gi|167855632|ref|ZP_02478391.1| DNA topoisomerase IV subunit A [Haemophilus parasuis 29755]_x0001_gi|167853259|gb|EDS24514.1| DNA topoisomerase IV subunit A [Haemophilus parasuis 29755]
contig00001_orf01063	gi|167855633|ref|ZP_02478392.1| exodeoxyribonuclease VII large subunit [Haemophilus parasuis 29755]_x0001_gi|167853260|gb|EDS24515.1| exodeoxyribonuclease VII large subunit [Haemophilus parasuis 29755]
contig00001_orf01065	gi|167855635|ref|ZP_02478394.1| ornithine carbamoyltransferase [Haemophilus parasuis 29755]_x0001_gi|219870631|ref|YP_002475006.1| ornithine carbamoyltransferase [Haemophilus parasuis SH0165]_x0001_gi|167853262|gb|EDS24517.1| ornithine carbamoyltransferase [Haemophilus parasuis 29755]_x0001_gi|219690835|gb|ACL32058.1| ornithine carbamoyltransferase [Haemophilus parasuis SH0165]
contig00001_orf01066	gi|167855636|ref|ZP_02478395.1| plasmid maintenance system killer [Haemophilus parasuis 29755]_x0001_gi|167853263|gb|EDS24518.1| plasmid maintenance system killer [Haemophilus parasuis 29755]
contig00001_orf01067	gi|167855637|ref|ZP_02478396.1| plasmid maintenance system antidote protein, XRE family [Haemophilus parasuis 29755]_x0001_gi|219870629|ref|YP_002475004.1| plasmid maintenance system antidote protein, XRE family/addiction module antidote protein, HigA family/PSEEN1946 proteic killer active protein [Haemophilus parasuis SH0165]_x0001_gi|167853264|gb|EDS24519.1| plasmid maintenance system antidote …
contig00001_orf01069	gi|167855638|ref|ZP_02478397.1| ornithine carbamoyltransferase [Haemophilus parasuis 29755]_x0001_gi|167853265|gb|EDS24520.1| ornithine carbamoyltransferase [Haemophilus parasuis 29755]
contig00001_orf01071	gi|167855639|ref|ZP_02478398.1| hypothetical protein HPS_06439 [Haemophilus parasuis 29755]_x0001_gi|167853266|gb|EDS24521.1| hypothetical protein HPS_06439 [Haemophilus parasuis 29755]
contig00001_orf01660	gi|167855577|ref|ZP_02478337.1| hypothetical protein HPS_03521 [Haemophilus parasuis 29755]_x0001_gi|167853268|gb|EDS24522.1| hypothetical protein HPS_03521 [Haemophilus parasuis 29755]
contig00001_orf01661	gi|167855578|ref|ZP_02478338.1| thioredoxin [Haemophilus parasuis 29755]_x0001_gi|167853269|gb|EDS24523.1| thioredoxin [Haemophilus parasuis 29755]
contig00001_orf01662	gi|167855579|ref|ZP_02478339.1| Lysine exporter protein (LYSE/YGGA) [Haemophilus parasuis 29755]_x0001_gi|167853270|gb|EDS24524.1| Lysine exporter protein (LYSE/YGGA) [Haemophilus parasuis 29755]
contig00001_orf01663	gi|167855580|ref|ZP_02478340.1| phosphatidylglycerophosphatase A [Haemophilus parasuis 29755]_x0001_gi|167853271|gb|EDS24525.1| phosphatidylglycerophosphatase A [Haemophilus parasuis 29755]
contig00001_orf01664	gi|167855580|ref|ZP_02478340.1| phosphatidylglycerophosphatase A [Haemophilus parasuis 29755]_x0001_gi|167853271|gb|EDS24525.1| phosphatidylglycerophosphatase A [Haemophilus parasuis 29755]
contig00001_orf01665	gi|167855581|ref|ZP_02478341.1| Thiamine-monophosphate kinase [Haemophilus parasuis 29755]_x0001_gi|167853272|gb|EDS24526.1| Thiamine-monophosphate kinase [Haemophilus parasuis 29755]
contig00001_orf01668	gi|167855583|ref|ZP_02478343.1| type II secretory pathway, component HofQ [Haemophilus parasuis 29755]_x0001_gi|167853274|gb|EDS24528.1| type II secretory pathway, component HofQ [Haemophilus parasuis 29755]
contig00001_orf01672	gi|167855586|ref|ZP_02478346.1| hypothetical protein HPS_03566 [Haemophilus parasuis 29755]_x0001_gi|167853277|gb|EDS24531.1| hypothetical protein HPS_03566 [Haemophilus parasuis 29755]
contig00001_orf01673	gi|167855587|ref|ZP_02478347.1| hypothetical protein HPS_03571 [Haemophilus parasuis 29755]_x0001_gi|219872287|ref|YP_002476662.1| competence protein A [Haemophilus parasuis SH0165]_x0001_gi|167853278|gb|EDS24532.1| hypothetical protein HPS_03571 [Haemophilus parasuis 29755]_x0001_gi|219692491|gb|ACL33714.1| competence protein A [Haemophilus parasuis SH0165]
contig00001_orf01674	gi|167855588|ref|ZP_02478348.1| transcription antitermination protein NusB [Haemophilus parasuis 29755]_x0001_gi|167853279|gb|EDS24533.1| transcription antitermination protein NusB [Haemophilus parasuis 29755]
contig00001_orf01675	gi|167855589|ref|ZP_02478349.1| shikimate kinase [Haemophilus parasuis 29755]_x0001_gi|167853280|gb|EDS24534.1| shikimate kinase [Haemophilus parasuis 29755]
contig00001_orf01676	gi|167855590|ref|ZP_02478350.1| 3-dehydroquinate synthase [Haemophilus parasuis 29755]_x0001_gi|167853281|gb|EDS24535.1| 3-dehydroquinate synthase [Haemophilus parasuis 29755]
contig00001_orf01677	gi|167855591|ref|ZP_02478351.1| DNA adenine methylase [Haemophilus parasuis 29755]_x0001_gi|219872283|ref|YP_002476658.1| DNA adenine methylase Dam [Haemophilus parasuis SH0165]_x0001_gi|167853282|gb|EDS24536.1| DNA adenine methylase [Haemophilus parasuis 29755]_x0001_gi|219692487|gb|ACL33710.1| DNA adenine methylase Dam [Haemophilus parasuis SH0165]
contig00001_orf01678	gi|167855592|ref|ZP_02478352.1| 3-dehydroquinate synthase [Haemophilus parasuis 29755]_x0001_gi|167853283|gb|EDS24537.1| 3-dehydroquinate synthase [Haemophilus parasuis 29755]
contig00001_orf01679	gi|167855592|ref|ZP_02478352.1| 3-dehydroquinate synthase [Haemophilus parasuis 29755]_x0001_gi|167853283|gb|EDS24537.1| 3-dehydroquinate synthase [Haemophilus parasuis 29755]
contig00001_orf01680	gi|167855593|ref|ZP_02478353.1| adenylate kinase [Haemophilus parasuis 29755]_x0001_gi|167853284|gb|EDS24538.1| adenylate kinase [Haemophilus parasuis 29755]
contig00001_orf01681	gi|167855594|ref|ZP_02478354.1| adenylate kinase [Haemophilus parasuis 29755]_x0001_gi|219872280|ref|YP_002476655.1| type II citrate synthase [Haemophilus parasuis SH0165]_x0001_gi|167853285|gb|EDS24539.1| adenylate kinase [Haemophilus parasuis 29755]_x0001_gi|219692484|gb|ACL33707.1| type II citrate synthase [Haemophilus parasuis SH0165]
contig00001_orf01682	gi|167855595|ref|ZP_02478355.1| aconitate hydratase [Haemophilus parasuis 29755]_x0001_gi|167853286|gb|EDS24540.1| aconitate hydratase [Haemophilus parasuis 29755]
contig00001_orf01684	gi|167855597|ref|ZP_02478357.1| 5,10-methylenetetrahydrofolate reductase [Haemophilus parasuis 29755]_x0001_gi|167853288|gb|EDS24542.1| 5,10-methylenetetrahydrofolate reductase [Haemophilus parasuis 29755]
contig00001_orf01685	gi|167855598|ref|ZP_02478358.1| dihydrodipicolinate reductase [Haemophilus parasuis 29755]_x0001_gi|167853289|gb|EDS24543.1| dihydrodipicolinate reductase [Haemophilus parasuis 29755]
contig00001_orf01687	gi|167855599|ref|ZP_02478359.1| cystathionine gamma-synthase [Haemophilus parasuis 29755]_x0001_gi|167853290|gb|EDS24544.1| cystathionine gamma-synthase [Haemophilus parasuis 29755]
contig00001_orf01689	gi|167855600|ref|ZP_02478360.1| hypothetical protein HPS_03636 [Haemophilus parasuis 29755]_x0001_gi|167853291|gb|EDS24545.1| hypothetical protein HPS_03636 [Haemophilus parasuis 29755]
contig00001_orf01690	gi|167855601|ref|ZP_02478361.1| lipoprotein VacJ-like protein precursor [Haemophilus parasuis 29755]_x0001_gi|219872273|ref|YP_002476648.1| VacJ lipoprotein [Haemophilus parasuis SH0165]_x0001_gi|167853292|gb|EDS24546.1| lipoprotein VacJ-like protein precursor [Haemophilus parasuis 29755]_x0001_gi|219692477|gb|ACL33700.1| VacJ lipoprotein [Haemophilus parasuis SH0165]
contig00001_orf01693	gi|167855604|ref|ZP_02478364.1| hypothetical protein HPS_03656 [Haemophilus parasuis 29755]_x0001_gi|167853295|gb|EDS24549.1| hypothetical protein HPS_03656 [Haemophilus parasuis 29755]
contig00001_orf01694	gi|167855605|ref|ZP_02478365.1| cystathionine gamma-synthase [Haemophilus parasuis 29755]_x0001_gi|167853296|gb|EDS24550.1| cystathionine gamma-synthase [Haemophilus parasuis 29755]
contig00001_orf01697	gi|167855607|ref|ZP_02478367.1| putative solute/DNA competence effector [Haemophilus parasuis 29755]_x0001_gi|167853298|gb|EDS24552.1| putative solute/DNA competence effector [Haemophilus parasuis 29755]
contig00001_orf01698	gi|167855608|ref|ZP_02478368.1| hypothetical protein HPS_03676 [Haemophilus parasuis 29755]_x0001_gi|167853299|gb|EDS24553.1| hypothetical protein HPS_03676 [Haemophilus parasuis 29755]
contig00001_orf01100	gi|167855559|ref|ZP_02478320.1| putative type I site-specific restriction-modification system, restriction subunit [Haemophilus parasuis 29755]_x0001_gi|167853305|gb|EDS24558.1| putative type I site-specific restriction-modification system, restriction subunit [Haemophilus parasuis 29755]
contig00001_orf01096	gi|167855561|ref|ZP_02478322.1| hypothetical protein HPS_09405 [Haemophilus parasuis 29755]_x0001_gi|219870609|ref|YP_002474984.1| hypothetical protein HAPS_0352 [Haemophilus parasuis SH0165]_x0001_gi|167853307|gb|EDS24560.1| hypothetical protein HPS_09405 [Haemophilus parasuis 29755]_x0001_gi|219690813|gb|ACL32036.1| hypothetical protein HAPS_0352 [Haemophilus parasuis SH0165]
contig00001_orf01094	gi|167855562|ref|ZP_02478323.1| histidinol-phosphate aminotransferase [Haemophilus parasuis 29755]_x0001_gi|167853308|gb|EDS24561.1| histidinol-phosphate aminotransferase [Haemophilus parasuis 29755]
contig00001_orf01093	gi|167855563|ref|ZP_02478324.1| asparaginyl-tRNA synthetase [Haemophilus parasuis 29755]_x0001_gi|167853309|gb|EDS24562.1| asparaginyl-tRNA synthetase [Haemophilus parasuis 29755]
contig00001_orf01091	gi|167855564|ref|ZP_02478325.1| iron-regulated outer membrane protein [Haemophilus parasuis 29755]_x0001_gi|167853310|gb|EDS24563.1| iron-regulated outer membrane protein [Haemophilus parasuis 29755]
contig00001_orf01090	gi|167855565|ref|ZP_02478326.1| asparaginyl-tRNA synthetase [Haemophilus parasuis 29755]_x0001_gi|167853311|gb|EDS24564.1| asparaginyl-tRNA synthetase [Haemophilus parasuis 29755]
contig00001_orf01087	gi|167855568|ref|ZP_02478329.1| 3-phosphoshikimate 1-carboxyvinyltransferase [Haemophilus parasuis 29755]_x0001_gi|219870615|ref|YP_002474990.1| cold shock-like protein CspD [Haemophilus parasuis SH0165]_x0001_gi|167853314|gb|EDS24567.1| 3-phosphoshikimate 1-carboxyvinyltransferase [Haemophilus parasuis 29755]_x0001_gi|219690819|gb|ACL32042.1| cold shock-like protein CspD [Haemophilus parasuis SH…
contig00001_orf01082	gi|167855572|ref|ZP_02478333.1| hypothetical protein HPS_09470 [Haemophilus parasuis 29755]_x0001_gi|167853318|gb|EDS24571.1| hypothetical protein HPS_09470 [Haemophilus parasuis 29755]
contig00001_orf01079	gi|167855574|ref|ZP_02478335.1| O-succinylbenzoate synthase [Haemophilus parasuis 29755]_x0001_gi|167853320|gb|EDS24573.1| O-succinylbenzoate synthase [Haemophilus parasuis 29755]
contig00001_orf00271	gi|167855522|ref|ZP_02478284.1| transcription elongation factor GreA [Haemophilus parasuis 29755]_x0001_gi|219871300|ref|YP_002475675.1| transcription elongation factor GreA [Haemophilus parasuis SH0165]_x0001_gi|167853323|gb|EDS24575.1| transcription elongation factor GreA [Haemophilus parasuis 29755]_x0001_gi|219691504|gb|ACL32727.1| transcription elongation factor GreA [Haemophilus parasuis SH…
contig00001_orf00273	gi|167855524|ref|ZP_02478286.1| chaperone protein HtpG [Haemophilus parasuis 29755]_x0001_gi|167853325|gb|EDS24577.1| chaperone protein HtpG [Haemophilus parasuis 29755]
contig00001_orf00274	gi|167855525|ref|ZP_02478287.1| hypothetical protein HPS_05760 [Haemophilus parasuis 29755]_x0001_gi|167853326|gb|EDS24578.1| hypothetical protein HPS_05760 [Haemophilus parasuis 29755]
contig00001_orf00275	gi|167855526|ref|ZP_02478288.1| heat shock protein 90 [Haemophilus parasuis 29755]_x0001_gi|167853327|gb|EDS24579.1| heat shock protein 90 [Haemophilus parasuis 29755]
contig00001_orf00276	gi|167855527|ref|ZP_02478289.1| phosphoribosylglycinamide formyltransferase [Haemophilus parasuis 29755]_x0001_gi|167853328|gb|EDS24580.1| phosphoribosylglycinamide formyltransferase [Haemophilus parasuis 29755]
contig00001_orf00277	gi|167855528|ref|ZP_02478290.1| alkylphosphonate uptake protein [Haemophilus parasuis 29755]_x0001_gi|167853329|gb|EDS24581.1| alkylphosphonate uptake protein [Haemophilus parasuis 29755]
contig00001_orf00278	gi|167855529|ref|ZP_02478291.1| oxaloacetate decarboxylase, beta subunit [Haemophilus parasuis 29755]_x0001_gi|167853330|gb|EDS24582.1| oxaloacetate decarboxylase, beta subunit [Haemophilus parasuis 29755]
contig00001_orf00279	gi|167855530|ref|ZP_02478292.1| Sucrose-6-phosphate hydrolase (Sucrase) (Invertase) [Haemophilus parasuis 29755]_x0001_gi|219871293|ref|YP_002475668.1| sucrose-6-phosphate hydrolase [Haemophilus parasuis SH0165]_x0001_gi|167853331|gb|EDS24583.1| Sucrose-6-phosphate hydrolase (Sucrase) (Invertase) [Haemophilus parasuis 29755]_x0001_gi|219691497|gb|ACL32720.1| sucrose-6-phosphate hydrolase (sucrase…
contig00001_orf00285	gi|167855533|ref|ZP_02478295.1| hypothetical protein HPS_05810 [Haemophilus parasuis 29755]_x0001_gi|167853334|gb|EDS24586.1| hypothetical protein HPS_05810 [Haemophilus parasuis 29755]
contig00001_orf00290	gi|167855536|ref|ZP_02478298.1| ribosome-associated GTPase [Haemophilus parasuis 29755]_x0001_gi|167853337|gb|EDS24589.1| ribosome-associated GTPase [Haemophilus parasuis 29755]
contig00001_orf00291	gi|167855537|ref|ZP_02478299.1| translation initiation factor IF-1 [Haemophilus parasuis 29755]_x0001_gi|219871285|ref|YP_002475660.1| translation initiation factor IF-1 [Haemophilus parasuis SH0165]_x0001_gi|167853338|gb|EDS24590.1| translation initiation factor IF-1 [Haemophilus parasuis 29755]_x0001_gi|219691489|gb|ACL32712.1| translation initiation factor IF-1 [Haemophilus parasuis SH0165]
contig00001_orf00293	gi|167855539|ref|ZP_02478301.1| phosphoserine phosphatase [Haemophilus parasuis 29755]_x0001_gi|167853340|gb|EDS24592.1| phosphoserine phosphatase [Haemophilus parasuis 29755]
contig00001_orf00294	gi|167855540|ref|ZP_02478302.1| hypothetical protein HPS_05855 [Haemophilus parasuis 29755]_x0001_gi|167853341|gb|EDS24593.1| hypothetical protein HPS_05855 [Haemophilus parasuis 29755]
contig00001_orf00297	gi|167855542|ref|ZP_02478304.1| translation initiation factor IF-1 [Haemophilus parasuis 29755]_x0001_gi|219871281|ref|YP_002475656.1| nitrate reductase [Haemophilus parasuis SH0165]_x0001_gi|167853343|gb|EDS24595.1| translation initiation factor IF-1 [Haemophilus parasuis 29755]_x0001_gi|219691485|gb|ACL32708.1| nitrate reductase [Haemophilus parasuis SH0165]
contig00001_orf00299	gi|167855544|ref|ZP_02478306.1| cytochrome c nitrite reductase [Haemophilus parasuis 29755]_x0001_gi|167853345|gb|EDS24597.1| cytochrome c nitrite reductase [Haemophilus parasuis 29755]
contig00001_orf00302	gi|167855546|ref|ZP_02478308.1| DNA polymerase beta domain protein region [Haemophilus parasuis 29755]_x0001_gi|167853347|gb|EDS24599.1| DNA polymerase beta domain protein region [Haemophilus parasuis 29755]
contig00001_orf00303	gi|167855547|ref|ZP_02478309.1| nucleotidyltransferase substrate binding protein, HI0074 family [Haemophilus parasuis 29755]_x0001_gi|167853348|gb|EDS24600.1| nucleotidyltransferase substrate binding protein, HI0074 family [Haemophilus parasuis 29755]
contig00001_orf00304	gi|167855548|ref|ZP_02478310.1| thiamin transporter membrane protein [Haemophilus parasuis 29755]_x0001_gi|219871275|ref|YP_002475650.1| Na(+)-translocating NADH-quinone reductase subunit F [Haemophilus parasuis SH0165]_x0001_gi|167853349|gb|EDS24601.1| thiamin transporter membrane protein [Haemophilus parasuis 29755]_x0001_gi|219691479|gb|ACL32702.1| Na(+)-translocating NADH-quinone reductase su…
contig00001_orf00305	gi|167855549|ref|ZP_02478311.1| Na(+)-translocating NADH-quinone reductase subunit E [Haemophilus parasuis 29755]_x0001_gi|219871274|ref|YP_002475649.1| Na(+)-translocating NADH-quinone reductase subunit E [Haemophilus parasuis SH0165]_x0001_gi|254767676|sp|B8F5U9.1|NQRE_HAEPS RecName: Full=Na(+)-translocating NADH-quinone reductase subunit E; Short=Na(+)-NQR subunit E; Short=Na(+)-translocating …
contig00001_orf00308	gi|167855550|ref|ZP_02478312.1| Na(+)-translocating NADH-quinone reductase subunit B [Haemophilus parasuis 29755]_x0001_gi|167853351|gb|EDS24603.1| Na(+)-translocating NADH-quinone reductase subunit B [Haemophilus parasuis 29755]
contig00001_orf00312	gi|167855553|ref|ZP_02478315.1| transposase IS4 family protein [Haemophilus parasuis 29755]_x0001_gi|167853354|gb|EDS24606.1| transposase IS4 family protein [Haemophilus parasuis 29755]
contig00001_orf01389	gi|167855491|ref|ZP_02478254.1| putative endonuclease [Haemophilus parasuis 29755]_x0001_gi|219870906|ref|YP_002475281.1| endonuclease III [Haemophilus parasuis SH0165]_x0001_gi|167853357|gb|EDS24608.1| putative endonuclease [Haemophilus parasuis 29755]_x0001_gi|219691110|gb|ACL32333.1| endonuclease III [Haemophilus parasuis SH0165]
contig00001_orf01386	gi|167855494|ref|ZP_02478257.1| dihydrofolate reductase [Haemophilus parasuis 29755]_x0001_gi|167853360|gb|EDS24611.1| dihydrofolate reductase [Haemophilus parasuis 29755]
contig00001_orf01385	gi|167855495|ref|ZP_02478258.1| 5'-methylthioadenosine/S-adenosylhomocysteine nucleosidase [Haemophilus parasuis 29755]_x0001_gi|219870902|ref|YP_002475277.1| L-lactate permease [Haemophilus parasuis SH0165]_x0001_gi|167853361|gb|EDS24612.1| 5'-methylthioadenosine/S-adenosylhomocysteine nucleosidase [Haemophilus parasuis 29755]_x0001_gi|219691106|gb|ACL32329.1| L-lactate permease [Haemophilus par…
contig00001_orf01384	gi|167855496|ref|ZP_02478259.1| hypothetical protein HPS_04162 [Haemophilus parasuis 29755]_x0001_gi|219870901|ref|YP_002475276.1| Fe-S oxidoreductase [Haemophilus parasuis SH0165]_x0001_gi|167853362|gb|EDS24613.1| hypothetical protein HPS_04162 [Haemophilus parasuis 29755]_x0001_gi|219691105|gb|ACL32328.1| Fe-S oxidoreductase [Haemophilus parasuis SH0165]
contig00001_orf01382	gi|167855497|ref|ZP_02478260.1| hypothetical protein HPS_04167 [Haemophilus parasuis 29755]_x0001_gi|219870900|ref|YP_002475275.1| iron-sulfur cluster binding reductase [Haemophilus parasuis SH0165]_x0001_gi|167853363|gb|EDS24614.1| hypothetical protein HPS_04167 [Haemophilus parasuis 29755]_x0001_gi|219691104|gb|ACL32327.1| iron-sulfur cluster binding reductase [Haemophilus parasuis SH0165]
contig00001_orf01383	gi|167855497|ref|ZP_02478260.1| hypothetical protein HPS_04167 [Haemophilus parasuis 29755]_x0001_gi|219870900|ref|YP_002475275.1| iron-sulfur cluster binding reductase [Haemophilus parasuis SH0165]_x0001_gi|167853363|gb|EDS24614.1| hypothetical protein HPS_04167 [Haemophilus parasuis 29755]_x0001_gi|219691104|gb|ACL32327.1| iron-sulfur cluster binding reductase [Haemophilus parasuis SH0165]
contig00001_orf01376	gi|167855501|ref|ZP_02478264.1| hypothetical protein HPS_04187 [Haemophilus parasuis 29755]_x0001_gi|167853367|gb|EDS24618.1| hypothetical protein HPS_04187 [Haemophilus parasuis 29755]
contig00001_orf01375	gi|167855502|ref|ZP_02478265.1| geranyltranstransferase [Haemophilus parasuis 29755]_x0001_gi|167853368|gb|EDS24619.1| geranyltranstransferase [Haemophilus parasuis 29755]
contig00001_orf01374	gi|167855503|ref|ZP_02478266.1| exodeoxyribonuclease VII small subunit [Haemophilus parasuis 29755]_x0001_gi|219870894|ref|YP_002475269.1| exodeoxyribonuclease VII small subunit [Haemophilus parasuis SH0165]_x0001_gi|254783733|sp|B8F4R9.1|EX7S_HAEPS RecName: Full=Exodeoxyribonuclease 7 small subunit; AltName: Full=Exodeoxyribonuclease VII small subunit; Short=Exonuclease VII small subunit_x0001_g…
contig00001_orf01372	gi|167855504|ref|ZP_02478267.1| hypothetical protein HPS_04202 [Haemophilus parasuis 29755]_x0001_gi|167853370|gb|EDS24621.1| hypothetical protein HPS_04202 [Haemophilus parasuis 29755]
contig00001_orf01370	gi|167855506|ref|ZP_02478269.1| formate dehydrogenase accessory protein FdhE [Haemophilus parasuis 29755]_x0001_gi|167853372|gb|EDS24623.1| formate dehydrogenase accessory protein FdhE [Haemophilus parasuis 29755]
contig00001_orf01369	gi|167855507|ref|ZP_02478270.1| S-adenosylmethionine:tRNA ribosyltransferase-isomerase [Haemophilus parasuis 29755]_x0001_gi|167853373|gb|EDS24624.1| S-adenosylmethionine:tRNA ribosyltransferase-isomerase [Haemophilus parasuis 29755]
contig00001_orf01368	gi|167855508|ref|ZP_02478271.1| putative permease perM-like protein [Haemophilus parasuis 29755]_x0001_gi|167853374|gb|EDS24625.1| putative permease perM-like protein [Haemophilus parasuis 29755]
contig00001_orf01367	gi|167855509|ref|ZP_02478272.1| hypothetical protein HPS_04227 [Haemophilus parasuis 29755]_x0001_gi|167853375|gb|EDS24626.1| hypothetical protein HPS_04227 [Haemophilus parasuis 29755]
contig00001_orf01364	gi|167855510|ref|ZP_02478273.1| hypothetical protein HPS_04232 [Haemophilus parasuis 29755]_x0001_gi|167853376|gb|EDS24627.1| hypothetical protein HPS_04232 [Haemophilus parasuis 29755]
contig00001_orf01363	gi|167855511|ref|ZP_02478274.1| selenide, water dikinase [Haemophilus parasuis 29755]_x0001_gi|167853377|gb|EDS24628.1| selenide, water dikinase [Haemophilus parasuis 29755]
contig00001_orf01358	gi|167855513|ref|ZP_02478276.1| S-adenosylmethionine:tRNA ribosyltransferase-isomerase [Haemophilus parasuis 29755]_x0001_gi|167853379|gb|EDS24630.1| S-adenosylmethionine:tRNA ribosyltransferase-isomerase [Haemophilus parasuis 29755]
contig00001_orf01351	gi|167855518|ref|ZP_02478281.1| SucD [Haemophilus parasuis 29755]_x0001_gi|167853384|gb|EDS24635.1| SucD [Haemophilus parasuis 29755]
contig00001_orf01350	gi|167855519|ref|ZP_02478282.1| seryl-tRNA synthetase [Haemophilus parasuis 29755]_x0001_gi|167853385|gb|EDS24636.1| seryl-tRNA synthetase [Haemophilus parasuis 29755]
contig00001_orf01349	gi|167855520|ref|ZP_02478283.1| dihydrolipoyllysine-residue succinyltransferase component of 2-oxoglutarate dehydrogenase complex (E2) [Haemophilus parasuis 29755]_x0001_gi|167853386|gb|EDS24637.1| dihydrolipoyllysine-residue succinyltransferase component of 2-oxoglutarate dehydrogenase complex (E2) [Haemophilus parasuis 29755]
contig00001_orf01199	gi|167855459|ref|ZP_02478223.1| glutaminyl-tRNA synthetase [Haemophilus parasuis 29755]_x0001_gi|167853388|gb|EDS24638.1| glutaminyl-tRNA synthetase [Haemophilus parasuis 29755]
contig00001_orf01198	gi|167855460|ref|ZP_02478224.1| fructose-1,6-bisphosphatase class II GlpX [Haemophilus parasuis 29755]_x0001_gi|167853389|gb|EDS24639.1| fructose-1,6-bisphosphatase class II GlpX [Haemophilus parasuis 29755]
contig00001_orf01197	gi|167855461|ref|ZP_02478225.1| single-stranded-DNA-specific exonuclease RecJ [Haemophilus parasuis 29755]_x0001_gi|167853390|gb|EDS24640.1| single-stranded-DNA-specific exonuclease RecJ [Haemophilus parasuis 29755]
contig00001_orf01194	gi|167855464|ref|ZP_02478228.1| predicted sortase and related acyltransferases [Haemophilus parasuis 29755]_x0001_gi|219870538|ref|YP_002474913.1| sortase [Haemophilus parasuis SH0165]_x0001_gi|167853393|gb|EDS24643.1| predicted sortase and related acyltransferases [Haemophilus parasuis 29755]_x0001_gi|219690742|gb|ACL31965.1| sortase and related acyltransferases [Haemophilus parasuis SH0165]
contig00001_orf01193	gi|167855465|ref|ZP_02478229.1| fructose 1,6-bisphosphatase II [Haemophilus parasuis 29755]_x0001_gi|167853394|gb|EDS24644.1| fructose 1,6-bisphosphatase II [Haemophilus parasuis 29755]
contig00001_orf01191	gi|167855466|ref|ZP_02478230.1| lysyl-tRNA synthetase [Haemophilus parasuis 29755]_x0001_gi|167853395|gb|EDS24645.1| lysyl-tRNA synthetase [Haemophilus parasuis 29755]
contig00001_orf01187	gi|167855470|ref|ZP_02478234.1| formate dehydrogenase accessory protein-like protein [Haemophilus parasuis 29755]_x0001_gi|167853399|gb|EDS24649.1| formate dehydrogenase accessory protein-like protein [Haemophilus parasuis 29755]
contig00001_orf01181	gi|167855474|ref|ZP_02478238.1| hypothetical protein HPS_04728 [Haemophilus parasuis 29755]_x0001_gi|167853403|gb|EDS24653.1| hypothetical protein HPS_04728 [Haemophilus parasuis 29755]
contig00001_orf01179	gi|167855475|ref|ZP_02478239.1| hypothetical protein HPS_04733 [Haemophilus parasuis 29755]_x0001_gi|167853404|gb|EDS24654.1| hypothetical protein HPS_04733 [Haemophilus parasuis 29755]
contig00001_orf01178	gi|167855476|ref|ZP_02478240.1| putative iron dependent peroxidase [Haemophilus parasuis 29755]_x0001_gi|167853405|gb|EDS24655.1| putative iron dependent peroxidase [Haemophilus parasuis 29755]
contig00001_orf01176	gi|167855478|ref|ZP_02478242.1| 1,4-alpha-glucan branching enzyme [Haemophilus parasuis 29755]_x0001_gi|167853407|gb|EDS24657.1| 1,4-alpha-glucan branching enzyme [Haemophilus parasuis 29755]
contig00001_orf01174	gi|167855479|ref|ZP_02478243.1| glycogen operon protein GlgX [Haemophilus parasuis 29755]_x0001_gi|219870551|ref|YP_002474926.1| glycogen operon protein GlgX [Haemophilus parasuis SH0165]_x0001_gi|167853408|gb|EDS24658.1| glycogen operon protein GlgX [Haemophilus parasuis 29755]_x0001_gi|219690755|gb|ACL31978.1| glycogen operon protein GlgX [Haemophilus parasuis SH0165]
contig00001_orf01173	gi|167855480|ref|ZP_02478244.1| elongation factor Ts [Haemophilus parasuis 29755]_x0001_gi|167853409|gb|EDS24659.1| elongation factor Ts [Haemophilus parasuis 29755]
contig00001_orf01172	gi|167855481|ref|ZP_02478245.1| glycogen synthase [Haemophilus parasuis 29755]_x0001_gi|167853410|gb|EDS24660.1| glycogen synthase [Haemophilus parasuis 29755]
contig00001_orf01171	gi|167855482|ref|ZP_02478246.1| inosine-5'-monophosphate dehydrogenase [Haemophilus parasuis 29755]_x0001_gi|219870554|ref|YP_002474929.1| inosine 5'-monophosphate dehydrogenase [Haemophilus parasuis SH0165]_x0001_gi|167853411|gb|EDS24661.1| inosine-5'-monophosphate dehydrogenase [Haemophilus parasuis 29755]_x0001_gi|219690758|gb|ACL31981.1| inositol-5-monophosphate dehydrogenase [Haemophilus par…
contig00001_orf01169	gi|167855483|ref|ZP_02478247.1| hypothetical protein HPS_04773 [Haemophilus parasuis 29755]_x0001_gi|167853412|gb|EDS24662.1| hypothetical protein HPS_04773 [Haemophilus parasuis 29755]
contig00001_orf01168	gi|167855484|ref|ZP_02478248.1| inositol-5-monophosphate dehydrogenase [Haemophilus parasuis 29755]_x0001_gi|167853413|gb|EDS24663.1| inositol-5-monophosphate dehydrogenase [Haemophilus parasuis 29755]
contig00001_orf01163	gi|167855487|ref|ZP_02478251.1| bifunctional GMP synthase/glutamine amidotransferase protein [Haemophilus parasuis 29755]_x0001_gi|167853416|gb|EDS24666.1| bifunctional GMP synthase/glutamine amidotransferase protein [Haemophilus parasuis 29755]
contig00001_orf00150	gi|167855425|ref|ZP_02478190.1| RNA polymerase sigma factor 70 [Haemophilus parasuis 29755]_x0001_gi|219871370|ref|YP_002475745.1| RNA polymerase sigma factor RpoD [Haemophilus parasuis SH0165]_x0001_gi|167853419|gb|EDS24668.1| RNA polymerase sigma factor 70 [Haemophilus parasuis 29755]_x0001_gi|219691574|gb|ACL32797.1| RNA polymerase sigma factor RpoD [Haemophilus parasuis SH0165]
contig00001_orf00148	gi|167855427|ref|ZP_02478192.1| 30S ribosomal protein S21 [Haemophilus parasuis 29755]_x0001_gi|219871372|ref|YP_002475747.1| 30S ribosomal protein S21 [Haemophilus parasuis SH0165]_x0001_gi|254813720|sp|B8F647.1|RS21_HAEPS RecName: Full=30S ribosomal protein S21_x0001_gi|167853421|gb|EDS24670.1| 30S ribosomal protein S21 [Haemophilus parasuis 29755]_x0001_gi|219691576|gb|ACL32799.1| 30S ribosoma…
contig00001_orf00146	gi|167855429|ref|ZP_02478194.1| ribonuclease E [Haemophilus parasuis 29755]_x0001_gi|167853423|gb|EDS24672.1| ribonuclease E [Haemophilus parasuis 29755]
contig00001_orf00145	gi|167855430|ref|ZP_02478195.1| UDP-N-acetylmuramate:L-alanyl-gamma-D-glutamyl-meso-diaminopimelate ligase [Haemophilus parasuis 29755]_x0001_gi|167853424|gb|EDS24673.1| UDP-N-acetylmuramate:L-alanyl-gamma-D-glutamyl-meso-diaminopimelate ligase [Haemophilus parasuis 29755]
contig00001_orf00141	gi|167855433|ref|ZP_02478198.1| Sucrose operon repressor (Scr operon regulatory protein) [Haemophilus parasuis 29755]_x0001_gi|167853427|gb|EDS24676.1| Sucrose operon repressor (Scr operon regulatory protein) [Haemophilus parasuis 29755]
contig00001_orf00140	gi|167855434|ref|ZP_02478199.1| transcriptional regulatory protein TyrR [Haemophilus parasuis 29755]_x0001_gi|167853428|gb|EDS24677.1| transcriptional regulatory protein TyrR [Haemophilus parasuis 29755]
contig00001_orf00136	gi|167855438|ref|ZP_02478203.1| thiol:disulfide interchange protein DsbE [Haemophilus parasuis 29755]_x0001_gi|167853432|gb|EDS24681.1| thiol:disulfide interchange protein DsbE [Haemophilus parasuis 29755]
contig00001_orf00133	gi|167855441|ref|ZP_02478206.1| tRNA delta(2)-isopentenylpyrophosphate transferase [Haemophilus parasuis 29755]_x0001_gi|167853435|gb|EDS24684.1| tRNA delta(2)-isopentenylpyrophosphate transferase [Haemophilus parasuis 29755]
contig00001_orf00132	gi|167855442|ref|ZP_02478207.1| RNA chaperone Hfq [Haemophilus parasuis 29755]_x0001_gi|219871388|ref|YP_002475763.1| RNA-binding protein Hfq [Haemophilus parasuis SH0165]_x0001_gi|254800730|sp|B8F663.1|HFQ_HAEPS RecName: Full=Protein hfq_x0001_gi|167853436|gb|EDS24685.1| RNA chaperone Hfq [Haemophilus parasuis 29755]_x0001_gi|219691592|gb|ACL32815.1| RNA-binding protein Hfq [Haemophilus parasuis…
contig00001_orf00131	gi|167855443|ref|ZP_02478208.1| GTP-binding protein hflX [Haemophilus parasuis 29755]_x0001_gi|167853437|gb|EDS24686.1| GTP-binding protein hflX [Haemophilus parasuis 29755]
contig00001_orf00130	gi|167855444|ref|ZP_02478209.1| tRNA delta(2)-isopentenylpyrophosphate transferase [Haemophilus parasuis 29755]_x0001_gi|167853438|gb|EDS24687.1| tRNA delta(2)-isopentenylpyrophosphate transferase [Haemophilus parasuis 29755]
contig00001_orf00128	gi|167855447|ref|ZP_02478212.1| hypothetical protein HPS_03907 [Haemophilus parasuis 29755]_x0001_gi|167853441|gb|EDS24690.1| hypothetical protein HPS_03907 [Haemophilus parasuis 29755]
contig00001_orf00126	gi|167855449|ref|ZP_02478214.1| probable carbohydrate kinase [Haemophilus parasuis 29755]_x0001_gi|167853443|gb|EDS24692.1| probable carbohydrate kinase [Haemophilus parasuis 29755]
contig00001_orf00124	gi|167855450|ref|ZP_02478215.1| IunH [Haemophilus parasuis 29755]_x0001_gi|167853444|gb|EDS24693.1| IunH [Haemophilus parasuis 29755]
contig00001_orf00123	gi|167855451|ref|ZP_02478216.1| N-acetylmannosamine-6-phosphate 2-epimerase [Haemophilus parasuis 29755]_x0001_gi|167853445|gb|EDS24694.1| N-acetylmannosamine-6-phosphate 2-epimerase [Haemophilus parasuis 29755]
contig00001_orf00122	gi|167855452|ref|ZP_02478217.1| deoxyribose-phosphate aldolase [Haemophilus parasuis 29755]_x0001_gi|167853446|gb|EDS24695.1| deoxyribose-phosphate aldolase [Haemophilus parasuis 29755]
contig00001_orf00121	gi|167855453|ref|ZP_02478218.1| purine nucleoside phosphorylase [Haemophilus parasuis 29755]_x0001_gi|219871397|ref|YP_002475772.1| purine nucleoside phosphorylase [Haemophilus parasuis SH0165]_x0001_gi|254772548|sp|B8F672.1|DEOD_HAEPS RecName: Full=Purine nucleoside phosphorylase DeoD-type; Short=PNP_x0001_gi|167853447|gb|EDS24696.1| purine nucleoside phosphorylase [Haemophilus parasuis 29755]_x…
contig00001_orf00119	gi|167855456|ref|ZP_02478221.1| hypothetical protein HPS_03952 [Haemophilus parasuis 29755]_x0001_gi|167853450|gb|EDS24699.1| hypothetical protein HPS_03952 [Haemophilus parasuis 29755]
contig00001_orf00187	gi|167855387|ref|ZP_02478153.1| dihydrofolate reductase [Haemophilus parasuis 29755]_x0001_gi|167853453|gb|EDS24701.1| dihydrofolate reductase [Haemophilus parasuis 29755]
contig00001_orf00188	gi|167855388|ref|ZP_02478154.1| ABC transporter, ATP-binding protein [Haemophilus parasuis 29755]_x0001_gi|167853454|gb|EDS24702.1| ABC transporter, ATP-binding protein [Haemophilus parasuis 29755]
contig00001_orf00190	gi|167855390|ref|ZP_02478156.1| inner membrane ABC transporter permease [Haemophilus parasuis 29755]_x0001_gi|167853456|gb|EDS24704.1| inner membrane ABC transporter permease [Haemophilus parasuis 29755]
contig00001_orf00192	gi|167855391|ref|ZP_02478157.1| ABC transporter, periplasmic binding protein [Haemophilus parasuis 29755]_x0001_gi|167853457|gb|EDS24705.1| ABC transporter, periplasmic binding protein [Haemophilus parasuis 29755]
contig00001_orf00193	gi|167855392|ref|ZP_02478158.1| ribonuclease H [Haemophilus parasuis 29755]_x0001_gi|219871305|ref|YP_002475680.1| ribonuclease H [Haemophilus parasuis SH0165]_x0001_gi|167853458|gb|EDS24706.1| ribonuclease H [Haemophilus parasuis 29755]_x0001_gi|219691509|gb|ACL32732.1| ribonuclease H [Haemophilus parasuis SH0165]
contig00001_orf00194	gi|167855393|ref|ZP_02478159.1| formyltetrahydrofolate deformylase [Haemophilus parasuis 29755]_x0001_gi|167853459|gb|EDS24707.1| formyltetrahydrofolate deformylase [Haemophilus parasuis 29755]
contig00001_orf00198	gi|167855396|ref|ZP_02478162.1| cytochrome c-type biogenesis protein NrfE [Haemophilus parasuis 29755]_x0001_gi|167853462|gb|EDS24710.1| cytochrome c-type biogenesis protein NrfE [Haemophilus parasuis 29755]
contig00001_orf00199	gi|167855397|ref|ZP_02478163.1| possible thiol:disulfide interchange protein DsbE [Haemophilus parasuis 29755]_x0001_gi|167853463|gb|EDS24711.1| possible thiol:disulfide interchange protein DsbE [Haemophilus parasuis 29755]
contig00001_orf00202	gi|167855398|ref|ZP_02478164.1| FbpC [Haemophilus parasuis 29755]_x0001_gi|219871313|ref|YP_002475688.1| iron(III) ABC transporter ATP-binding protein [Haemophilus parasuis SH0165]_x0001_gi|167853464|gb|EDS24712.1| FbpC [Haemophilus parasuis 29755]_x0001_gi|219691517|gb|ACL32740.1| iron(III) ABC transporter, ATP-binding protein [Haemophilus parasuis SH0165]
contig00001_orf00203	gi|167855399|ref|ZP_02478165.1| iron-uptake permease inner membrane protein [Haemophilus parasuis 29755]_x0001_gi|167853465|gb|EDS24713.1| iron-uptake permease inner membrane protein [Haemophilus parasuis 29755]
contig00001_orf00206	gi|167855401|ref|ZP_02478167.1| hypothetical protein HPS_04367 [Haemophilus parasuis 29755]_x0001_gi|167853467|gb|EDS24715.1| hypothetical protein HPS_04367 [Haemophilus parasuis 29755]
contig00001_orf00208	gi|167855403|ref|ZP_02478169.1| Na(+)/H(+) exchanger beta-like protein [Haemophilus parasuis 29755]_x0001_gi|219871318|ref|YP_002475693.1| NhaP-type Na+/H+ and K+/H+ antiporter [Haemophilus parasuis SH0165]_x0001_gi|167853469|gb|EDS24717.1| Na(+)/H(+) exchanger beta-like protein [Haemophilus parasuis 29755]_x0001_gi|219691522|gb|ACL32745.1| NhaP-type Na+/H+ and K+/H+ antiporter [Haemophilus paras…
contig00001_orf00210	gi|167855404|ref|ZP_02478170.1| peptidyl-prolyl cis-trans isomerase D [Haemophilus parasuis 29755]_x0001_gi|167853470|gb|EDS24718.1| peptidyl-prolyl cis-trans isomerase D [Haemophilus parasuis 29755]
contig00001_orf00211	gi|167855405|ref|ZP_02478171.1| formyltetrahydrofolate deformylase [Haemophilus parasuis 29755]_x0001_gi|167853471|gb|EDS24719.1| formyltetrahydrofolate deformylase [Haemophilus parasuis 29755]
contig00001_orf00222	gi|167855411|ref|ZP_02478177.1| hypothetical protein HPS_04417 [Haemophilus parasuis 29755]_x0001_gi|219871327|ref|YP_002475702.1| L-lactate dehydrogenase [Haemophilus parasuis SH0165]_x0001_gi|167853477|gb|EDS24725.1| hypothetical protein HPS_04417 [Haemophilus parasuis 29755]_x0001_gi|219691531|gb|ACL32754.1| L-lactate dehydrogenase [Haemophilus parasuis SH0165]
contig00001_orf00224	gi|167855412|ref|ZP_02478178.1| hypothetical protein HPS_04422 [Haemophilus parasuis 29755]_x0001_gi|219871328|ref|YP_002475703.1| hypothetical protein HAPS_1142 [Haemophilus parasuis SH0165]_x0001_gi|167853478|gb|EDS24726.1| hypothetical protein HPS_04422 [Haemophilus parasuis 29755]_x0001_gi|219691532|gb|ACL32755.1| hypothetical protein HAPS_1142 [Haemophilus parasuis SH0165]
contig00001_orf00226	gi|167855414|ref|ZP_02478180.1| methylenetetrahydrofolate dehydrogenase/methenyltetrahydrofolate cyclohydrolase [Haemophilus parasuis 29755]_x0001_gi|167853480|gb|EDS24728.1| methylenetetrahydrofolate dehydrogenase/methenyltetrahydrofolate cyclohydrolase [Haemophilus parasuis 29755]
contig00001_orf00945	gi|167855417|ref|ZP_02478183.1| possible prophage antirepressor [Haemophilus parasuis 29755]_x0001_gi|167853483|gb|EDS24731.1| possible prophage antirepressor [Haemophilus parasuis 29755]
contig00001_orf00236	gi|167855418|ref|ZP_02478184.1| hypothetical protein HPS_04452 [Haemophilus parasuis 29755]_x0001_gi|219871336|ref|YP_002475711.1| putative phage associated protein [Haemophilus parasuis SH0165]_x0001_gi|167853484|gb|EDS24732.1| hypothetical protein HPS_04452 [Haemophilus parasuis 29755]_x0001_gi|219691540|gb|ACL32763.1| putative phage associated protein [Haemophilus parasuis SH0165]
contig00001_orf00953	gi|167855420|ref|ZP_02478186.1| hypothetical protein HPS_04462 [Haemophilus parasuis 29755]_x0001_gi|219871338|ref|YP_002475713.1| hypothetical protein HAPS_1154 [Haemophilus parasuis SH0165]_x0001_gi|167853486|gb|EDS24734.1| hypothetical protein HPS_04462 [Haemophilus parasuis 29755]_x0001_gi|219691542|gb|ACL32765.1| hypothetical protein HAPS_1154 [Haemophilus parasuis SH0165]
contig00001_orf00238	gi|167855420|ref|ZP_02478186.1| hypothetical protein HPS_04462 [Haemophilus parasuis 29755]_x0001_gi|219871338|ref|YP_002475713.1| hypothetical protein HAPS_1154 [Haemophilus parasuis SH0165]_x0001_gi|167853486|gb|EDS24734.1| hypothetical protein HPS_04462 [Haemophilus parasuis 29755]_x0001_gi|219691542|gb|ACL32765.1| hypothetical protein HAPS_1154 [Haemophilus parasuis SH0165]
contig00001_orf00954	gi|167855421|ref|ZP_02478187.1| hypothetical protein HPS_04467 [Haemophilus parasuis 29755]_x0001_gi|167853487|gb|EDS24735.1| hypothetical protein HPS_04467 [Haemophilus parasuis 29755]
contig00001_orf00955	gi|167855422|ref|ZP_02478188.1| riboflavin synthase subunit alpha [Haemophilus parasuis 29755]_x0001_gi|167853488|gb|EDS24736.1| riboflavin synthase subunit alpha [Haemophilus parasuis 29755]
contig00001_orf00316	gi|167855344|ref|ZP_02478111.1| hypothetical protein HPS_09026 [Haemophilus parasuis 29755]_x0001_gi|167853492|gb|EDS24739.1| hypothetical protein HPS_09026 [Haemophilus parasuis 29755]
contig00001_orf00317	gi|167855345|ref|ZP_02478112.1| hypothetical protein HPS_09031 [Haemophilus parasuis 29755]_x0001_gi|219871264|ref|YP_002475639.1| putative choline kinase involved in LPS biosynthesis [Haemophilus parasuis SH0165]_x0001_gi|167853493|gb|EDS24740.1| hypothetical protein HPS_09031 [Haemophilus parasuis 29755]_x0001_gi|219691468|gb|ACL32691.1| predicted choline kinase involved in LPS biosynthesis [Ha…
contig00001_orf00320	gi|167855348|ref|ZP_02478115.1| primosomal replication protein N [Haemophilus parasuis 29755]_x0001_gi|219871261|ref|YP_002475636.1| primosomal replication protein N [Haemophilus parasuis SH0165]_x0001_gi|167853496|gb|EDS24743.1| primosomal replication protein N [Haemophilus parasuis 29755]_x0001_gi|219691465|gb|ACL32688.1| primosomal replication protein N [Haemophilus parasuis SH0165]
contig00001_orf00322	gi|167855350|ref|ZP_02478117.1| 30S ribosomal protein S18 [Haemophilus parasuis 29755]_x0001_gi|167853498|gb|EDS24745.1| 30S ribosomal protein S18 [Haemophilus parasuis 29755]
contig00001_orf00325	gi|167855352|ref|ZP_02478119.1| arginine transport ATP-binding protein ArtP [Haemophilus parasuis 29755]_x0001_gi|167853500|gb|EDS24747.1| arginine transport ATP-binding protein ArtP [Haemophilus parasuis 29755]
contig00001_orf00332	gi|167855358|ref|ZP_02478125.1| putative enterobacterial common antigen polymerase [Haemophilus parasuis 29755]_x0001_gi|167853506|gb|EDS24753.1| putative enterobacterial common antigen polymerase [Haemophilus parasuis 29755]
contig00001_orf00336	gi|167855362|ref|ZP_02478129.1| glycerol kinase [Haemophilus parasuis 29755]_x0001_gi|167853510|gb|EDS24757.1| glycerol kinase [Haemophilus parasuis 29755]
contig00001_orf00338	gi|167855364|ref|ZP_02478131.1| HugX protein [Haemophilus parasuis 29755]_x0001_gi|167853512|gb|EDS24759.1| HugX protein [Haemophilus parasuis 29755]
contig00001_orf00340	gi|167855365|ref|ZP_02478132.1| putative UDP-N-acetyl-D-mannosaminuronic acid transferase [Haemophilus parasuis 29755]_x0001_gi|167853513|gb|EDS24760.1| putative UDP-N-acetyl-D-mannosaminuronic acid transferase [Haemophilus parasuis 29755]
contig00001_orf00648	gi|167855365|ref|ZP_02478132.1| putative UDP-N-acetyl-D-mannosaminuronic acid transferase [Haemophilus parasuis 29755]_x0001_gi|167853513|gb|EDS24760.1| putative UDP-N-acetyl-D-mannosaminuronic acid transferase [Haemophilus parasuis 29755]
contig00001_orf00344	gi|167855366|ref|ZP_02478133.1| 1,4-dihydroxy-2-naphthoate octaprenyltransferase [Haemophilus parasuis 29755]_x0001_gi|167853514|gb|EDS24761.1| 1,4-dihydroxy-2-naphthoate octaprenyltransferase [Haemophilus parasuis 29755]
contig00001_orf00354	gi|167855373|ref|ZP_02478140.1| ribose-5-phosphate isomerase A [Haemophilus parasuis 29755]_x0001_gi|167853521|gb|EDS24768.1| ribose-5-phosphate isomerase A [Haemophilus parasuis 29755]
contig00001_orf00355	gi|167855374|ref|ZP_02478141.1| D-3-phosphoglycerate dehydrogenase [Haemophilus parasuis 29755]_x0001_gi|167853522|gb|EDS24769.1| D-3-phosphoglycerate dehydrogenase [Haemophilus parasuis 29755]
contig00001_orf00356	gi|167855375|ref|ZP_02478142.1| CTP synthetase [Haemophilus parasuis 29755]_x0001_gi|167853523|gb|EDS24770.1| CTP synthetase [Haemophilus parasuis 29755]
contig00001_orf00360	gi|167855379|ref|ZP_02478146.1| UDP-glucose-4-epimerase [Haemophilus parasuis 29755]_x0001_gi|167853527|gb|EDS24774.1| UDP-glucose-4-epimerase [Haemophilus parasuis 29755]
contig00001_orf00361	gi|167855380|ref|ZP_02478147.1| recombination protein RecR [Haemophilus parasuis 29755]_x0001_gi|167853528|gb|EDS24775.1| recombination protein RecR [Haemophilus parasuis 29755]
contig00001_orf00367	gi|167855383|ref|ZP_02478150.1| SpoT [Haemophilus parasuis 29755]_x0001_gi|167853531|gb|EDS24778.1| SpoT [Haemophilus parasuis 29755]
contig00001_orf00368	gi|167855384|ref|ZP_02478151.1| DNA-directed RNA polymerase subunit omega [Haemophilus parasuis 29755]_x0001_gi|167853532|gb|EDS24779.1| DNA-directed RNA polymerase subunit omega [Haemophilus parasuis 29755]
contig00001_orf00370	gi|167855385|ref|ZP_02478152.1| UDP-2,3-diacylglucosamine hydrolase [Haemophilus parasuis 29755]_x0001_gi|167853533|gb|EDS24780.1| UDP-2,3-diacylglucosamine hydrolase [Haemophilus parasuis 29755]
contig00001_orf02118	gi|167855278|ref|ZP_02478046.1| hypothetical protein HPS_00030 [Haemophilus parasuis 29755]_x0001_gi|167853536|gb|EDS24782.1| hypothetical protein HPS_00030 [Haemophilus parasuis 29755]
contig00001_orf02119	gi|167855279|ref|ZP_02478047.1| hypothetical protein HPS_00035 [Haemophilus parasuis 29755]_x0001_gi|167853537|gb|EDS24783.1| hypothetical protein HPS_00035 [Haemophilus parasuis 29755]
contig00001_orf02121	gi|167855281|ref|ZP_02478049.1| hypothetical protein HPS_00045 [Haemophilus parasuis 29755]_x0001_gi|167853539|gb|EDS24785.1| hypothetical protein HPS_00045 [Haemophilus parasuis 29755]
contig00001_orf02123	gi|167855283|ref|ZP_02478051.1| putative phage virion protein [Haemophilus parasuis 29755]_x0001_gi|167853541|gb|EDS24787.1| putative phage virion protein [Haemophilus parasuis 29755]
contig00001_orf02126	gi|167855285|ref|ZP_02478053.1| hypothetical protein HPS_00065 [Haemophilus parasuis 29755]_x0001_gi|167853543|gb|EDS24789.1| hypothetical protein HPS_00065 [Haemophilus parasuis 29755]
contig00001_orf02127	gi|167855286|ref|ZP_02478054.1| hypothetical protein HPS_00070 [Haemophilus parasuis 29755]_x0001_gi|167853544|gb|EDS24790.1| hypothetical protein HPS_00070 [Haemophilus parasuis 29755]_x0001_gi|333973964|gb|AEG42282.1| hypothetical protein SuMu_40 [Haemophilus phage SuMu]
contig00001_orf02128	gi|167855287|ref|ZP_02478055.1| hypothetical protein HPS_00075 [Haemophilus parasuis 29755]_x0001_gi|167853545|gb|EDS24791.1| hypothetical protein HPS_00075 [Haemophilus parasuis 29755]
contig00001_orf02130	gi|167855289|ref|ZP_02478057.1| hypothetical protein HPS_00085 [Haemophilus parasuis 29755]_x0001_gi|167853547|gb|EDS24793.1| hypothetical protein HPS_00085 [Haemophilus parasuis 29755]
contig00001_orf02131	gi|167855290|ref|ZP_02478058.1| hypothetical protein HPS_00090 [Haemophilus parasuis 29755]_x0001_gi|167853548|gb|EDS24794.1| hypothetical protein HPS_00090 [Haemophilus parasuis 29755]
contig00001_orf02137	gi|167855295|ref|ZP_02478063.1| G protein [Haemophilus parasuis 29755]_x0001_gi|167853553|gb|EDS24799.1| G protein [Haemophilus parasuis 29755]
contig00001_orf02138	gi|167855296|ref|ZP_02478064.1| hypothetical protein HPS_00120 [Haemophilus parasuis 29755]_x0001_gi|167853554|gb|EDS24800.1| hypothetical protein HPS_00120 [Haemophilus parasuis 29755]
contig00001_orf02140	gi|167855297|ref|ZP_02478065.1| hypothetical protein HPS_00125 [Haemophilus parasuis 29755]_x0001_gi|167853555|gb|EDS24801.1| hypothetical protein HPS_00125 [Haemophilus parasuis 29755]
contig00001_orf02142	gi|167855298|ref|ZP_02478066.1| hypothetical protein HPS_00130 [Haemophilus parasuis 29755]_x0001_gi|167853556|gb|EDS24802.1| hypothetical protein HPS_00130 [Haemophilus parasuis 29755]
contig00001_orf02144	gi|167855300|ref|ZP_02478068.1| conserved possible DNA-binding protein [Haemophilus parasuis 29755]_x0001_gi|167853558|gb|EDS24804.1| conserved possible DNA-binding protein [Haemophilus parasuis 29755]_x0001_gi|333973959|gb|AEG42279.1| conserved possible DNA-binding protein [Haemophilus phage SuMu]
contig00001_orf02145	gi|167855301|ref|ZP_02478069.1| hypothetical protein HPS_00145 [Haemophilus parasuis 29755]_x0001_gi|167853559|gb|EDS24805.1| hypothetical protein HPS_00145 [Haemophilus parasuis 29755]_x0001_gi|333973958|gb|AEG42278.1| hypothetical protein SuMu_23 [Haemophilus phage SuMu]
contig00001_orf02146	gi|167855302|ref|ZP_02478070.1| hypothetical protein HPS_00150 [Haemophilus parasuis 29755]_x0001_gi|167853560|gb|EDS24806.1| hypothetical protein HPS_00150 [Haemophilus parasuis 29755]
contig00001_orf02148	gi|167855303|ref|ZP_02478071.1| hypothetical protein HPS_00155 [Haemophilus parasuis 29755]_x0001_gi|167853561|gb|EDS24807.1| hypothetical protein HPS_00155 [Haemophilus parasuis 29755]
contig00001_orf02150	gi|167855304|ref|ZP_02478072.1| hypothetical protein HPS_00160 [Haemophilus parasuis 29755]_x0001_gi|167853562|gb|EDS24808.1| hypothetical protein HPS_00160 [Haemophilus parasuis 29755]
contig00001_orf02151	gi|167855305|ref|ZP_02478073.1| hypothetical protein HPS_00165 [Haemophilus parasuis 29755]_x0001_gi|167853563|gb|EDS24809.1| hypothetical protein HPS_00165 [Haemophilus parasuis 29755]_x0001_gi|333973953|gb|AEG42273.1| hypothetical protein SuMu_18 [Haemophilus phage SuMu]
contig00001_orf02153	gi|167855307|ref|ZP_02478075.1| hypothetical protein HPS_00175 [Haemophilus parasuis 29755]_x0001_gi|167853565|gb|EDS24811.1| hypothetical protein HPS_00175 [Haemophilus parasuis 29755]_x0001_gi|333973951|gb|AEG42271.1| hypothetical protein SuMu_16 [Haemophilus phage SuMu]
contig00001_orf02239	gi|167855310|ref|ZP_02478078.1| hypothetical protein HPS_00190 [Haemophilus parasuis 29755]_x0001_gi|167853568|gb|EDS24814.1| hypothetical protein HPS_00190 [Haemophilus parasuis 29755]
contig00001_orf02246	gi|167855316|ref|ZP_02478084.1| hypothetical protein HPS_00220 [Haemophilus parasuis 29755]_x0001_gi|167853574|gb|EDS24820.1| hypothetical protein HPS_00220 [Haemophilus parasuis 29755]
contig00001_orf02247	gi|167855317|ref|ZP_02478085.1| hypothetical protein HPS_00225 [Haemophilus parasuis 29755]_x0001_gi|167853575|gb|EDS24821.1| hypothetical protein HPS_00225 [Haemophilus parasuis 29755]_x0001_gi|333973941|gb|AEG42261.1| Gam [Haemophilus phage SuMu]
contig00001_orf02229	gi|167855324|ref|ZP_02478092.1| 50S ribosomal protein L17 [Haemophilus parasuis 29755]_x0001_gi|219871570|ref|YP_002475945.1| 50S ribosomal protein L17 [Haemophilus parasuis SH0165]_x0001_gi|254799271|sp|B8F6P5.1|RL17_HAEPS RecName: Full=50S ribosomal protein L17_x0001_gi|167853582|gb|EDS24828.1| 50S ribosomal protein L17 [Haemophilus parasuis 29755]_x0001_gi|219691774|gb|ACL32997.1| 50S ribosoma…
contig00001_orf02228	gi|167855325|ref|ZP_02478093.1| DNA-directed RNA polymerase alpha chain [Haemophilus parasuis 29755]_x0001_gi|219871571|ref|YP_002475946.1| DNA-directed RNA polymerase subunit alpha [Haemophilus parasuis SH0165]_x0001_gi|167853583|gb|EDS24829.1| DNA-directed RNA polymerase alpha chain [Haemophilus parasuis 29755]_x0001_gi|219691775|gb|ACL32998.1| DNA-directed RNA polymerase subunit alpha [Haemoph…
contig00001_orf02227	gi|167855326|ref|ZP_02478094.1| 30S ribosomal protein S4 [Haemophilus parasuis 29755]_x0001_gi|219871572|ref|YP_002475947.1| 30S ribosomal protein S4 [Haemophilus parasuis SH0165]_x0001_gi|254764591|sp|B8F6P7.1|RS4_HAEPS RecName: Full=30S ribosomal protein S4_x0001_gi|167853584|gb|EDS24830.1| 30S ribosomal protein S4 [Haemophilus parasuis 29755]_x0001_gi|219691776|gb|ACL32999.1| 30S ribosomal pro…
contig00001_orf02224	gi|167855329|ref|ZP_02478097.1| hypothetical protein HPS_00285 [Haemophilus parasuis 29755]_x0001_gi|219871575|ref|YP_002475950.1| 50S ribosomal protein L36 [Haemophilus parasuis SH0165]_x0001_gi|223042024|ref|ZP_03612205.1| 50S ribosomal protein L36 [Actinobacillus minor 202]_x0001_gi|240948154|ref|ZP_04752557.1| 50S ribosomal protein L36 [Actinobacillus minor NM305]_x0001_gi|386388989|ref|ZP_10…
contig00001_orf02223	gi|167855330|ref|ZP_02478098.1| preprotein translocase subunit SecY [Haemophilus parasuis 29755]_x0001_gi|219871576|ref|YP_002475951.1| preprotein translocase subunit SecY [Haemophilus parasuis SH0165]_x0001_gi|167853588|gb|EDS24834.1| preprotein translocase subunit SecY [Haemophilus parasuis 29755]_x0001_gi|219691780|gb|ACL33003.1| preprotein translocase subunit SecY [Haemophilus parasuis SH0165]
contig00001_orf02221	gi|167855332|ref|ZP_02478100.1| 50S ribosomal protein L15 [Haemophilus parasuis 29755]_x0001_gi|219871578|ref|YP_002475953.1| 50S ribosomal protein L30 [Haemophilus parasuis SH0165]_x0001_gi|254765671|sp|B8F6Q3.1|RL30_HAEPS RecName: Full=50S ribosomal protein L30_x0001_gi|167853590|gb|EDS24836.1| 50S ribosomal protein L15 [Haemophilus parasuis 29755]_x0001_gi|219691782|gb|ACL33005.1| 50S ribosoma…
contig00001_orf02219	gi|167855334|ref|ZP_02478102.1| 50S ribosomal protein L18 [Haemophilus parasuis 29755]_x0001_gi|219871580|ref|YP_002475955.1| 50S ribosomal protein L18 [Haemophilus parasuis SH0165]_x0001_gi|254799730|sp|B8F6Q5.1|RL18_HAEPS RecName: Full=50S ribosomal protein L18_x0001_gi|167853592|gb|EDS24838.1| 50S ribosomal protein L18 [Haemophilus parasuis 29755]_x0001_gi|219691784|gb|ACL33007.1| 50S ribosoma…
contig00001_orf02218	gi|167855335|ref|ZP_02478103.1| 50S ribosomal protein L6 [Haemophilus parasuis 29755]_x0001_gi|219871581|ref|YP_002475956.1| 50S ribosomal protein L6 [Haemophilus parasuis SH0165]_x0001_gi|254806216|sp|B8F6Q6.1|RL6_HAEPS RecName: Full=50S ribosomal protein L6_x0001_gi|167853593|gb|EDS24839.1| 50S ribosomal protein L6 [Haemophilus parasuis 29755]_x0001_gi|219691785|gb|ACL33008.1| 50S ribosomal pro…
contig00001_orf02216	gi|167855337|ref|ZP_02478105.1| 30S ribosomal protein S8 [Haemophilus parasuis 29755]_x0001_gi|219871583|ref|YP_002475958.1| 30S ribosomal protein S14 [Haemophilus parasuis SH0165]_x0001_gi|223042016|ref|ZP_03612197.1| 30S ribosomal protein S14 [Actinobacillus minor 202]_x0001_gi|240948162|ref|ZP_04752565.1| 30S ribosomal protein S14 [Actinobacillus minor NM305]_x0001_gi|386388937|ref|ZP_10073779…
contig00001_orf02215	gi|167855338|ref|ZP_02478106.1| 50S ribosomal protein L5 [Haemophilus parasuis 29755]_x0001_gi|219871584|ref|YP_002475959.1| 50S ribosomal protein L5 [Haemophilus parasuis SH0165]_x0001_gi|254806162|sp|B8F6Q9.1|RL5_HAEPS RecName: Full=50S ribosomal protein L5_x0001_gi|167853596|gb|EDS24842.1| 50S ribosomal protein L5 [Haemophilus parasuis 29755]_x0001_gi|219691788|gb|ACL33011.1| 50S ribosomal pro…
contig00001_orf02214	gi|167855339|ref|ZP_02478107.1| 50S ribosomal protein L24 [Haemophilus parasuis 29755]_x0001_gi|219871585|ref|YP_002475960.1| 50S ribosomal protein L24 [Haemophilus parasuis SH0165]_x0001_gi|254801003|sp|B8F6R0.1|RL24_HAEPS RecName: Full=50S ribosomal protein L24_x0001_gi|167853597|gb|EDS24843.1| 50S ribosomal protein L24 [Haemophilus parasuis 29755]_x0001_gi|219691789|gb|ACL33012.1| 50S ribosoma…
contig00001_orf02211	gi|167855341|ref|ZP_02478109.1| hypothetical protein HPS_00345 [Haemophilus parasuis 29755]_x0001_gi|167853599|gb|EDS24845.1| hypothetical protein HPS_00345 [Haemophilus parasuis 29755]
contig00001_orf02050	gi|167855239|ref|ZP_02478008.1| hypothetical protein HPS_05153 [Haemophilus parasuis 29755]_x0001_gi|167853603|gb|EDS24848.1| hypothetical protein HPS_05153 [Haemophilus parasuis 29755]
contig00001_orf02052	gi|167855241|ref|ZP_02478010.1| 3-octaprenyl-4-hydroxybenzoate carboxy-lyase [Haemophilus parasuis 29755]_x0001_gi|167853605|gb|EDS24850.1| 3-octaprenyl-4-hydroxybenzoate carboxy-lyase [Haemophilus parasuis 29755]
contig00001_orf02053	gi|167855242|ref|ZP_02478011.1| Chaperone protein dnaJ [Haemophilus parasuis 29755]_x0001_gi|167853606|gb|EDS24851.1| Chaperone protein dnaJ [Haemophilus parasuis 29755]
contig00001_orf02054	gi|167855243|ref|ZP_02478012.1| VapD-related protein [Haemophilus parasuis 29755]_x0001_gi|167853607|gb|EDS24852.1| VapD-related protein [Haemophilus parasuis 29755]
contig00001_orf02056	gi|167855245|ref|ZP_02478014.1| chaperone protein DnaK [Haemophilus parasuis 29755]_x0001_gi|167853609|gb|EDS24854.1| chaperone protein DnaK [Haemophilus parasuis 29755]
contig00001_orf02057	gi|167855246|ref|ZP_02478015.1| calcium/proton antiporter [Haemophilus parasuis 29755]_x0001_gi|219871952|ref|YP_002476327.1| calcium/proton antiporter [Haemophilus parasuis SH0165]_x0001_gi|167853610|gb|EDS24855.1| calcium/proton antiporter [Haemophilus parasuis 29755]_x0001_gi|219692156|gb|ACL33379.1| calcium/proton antiporter [Haemophilus parasuis SH0165]
contig00001_orf02066	gi|167855252|ref|ZP_02478021.1| hypothetical protein HPS_05228 [Haemophilus parasuis 29755]_x0001_gi|167853616|gb|EDS24861.1| hypothetical protein HPS_05228 [Haemophilus parasuis 29755]
contig00001_orf02069	gi|167855255|ref|ZP_02478024.1| TRAP transporter, 4TM/12TM fusion protein [Haemophilus parasuis 29755]_x0001_gi|167853619|gb|EDS24864.1| TRAP transporter, 4TM/12TM fusion protein [Haemophilus parasuis 29755]
contig00001_orf02070	gi|167855256|ref|ZP_02478025.1| UspA domain protein [Haemophilus parasuis 29755]_x0001_gi|167853620|gb|EDS24865.1| UspA domain protein [Haemophilus parasuis 29755]
contig00001_orf02073	gi|167855259|ref|ZP_02478028.1| hypothetical protein HPS_05263 [Haemophilus parasuis 29755]_x0001_gi|167853623|gb|EDS24868.1| hypothetical protein HPS_05263 [Haemophilus parasuis 29755]
contig00001_orf02076	gi|167855261|ref|ZP_02478030.1| type III restriction system methylase [Haemophilus parasuis 29755]_x0001_gi|167853625|gb|EDS24870.1| type III restriction system methylase [Haemophilus parasuis 29755]
contig00001_orf02075	gi|167855261|ref|ZP_02478030.1| type III restriction system methylase [Haemophilus parasuis 29755]_x0001_gi|167853625|gb|EDS24870.1| type III restriction system methylase [Haemophilus parasuis 29755]
contig00001_orf02077	gi|167855262|ref|ZP_02478031.1| Eco57I restriction endonuclease [Haemophilus parasuis 29755]_x0001_gi|167853626|gb|EDS24871.1| Eco57I restriction endonuclease [Haemophilus parasuis 29755]
contig00001_orf02078	gi|167855263|ref|ZP_02478032.1| possible uncharacterized restriction enzyme [Haemophilus parasuis 29755]_x0001_gi|167853627|gb|EDS24872.1| possible uncharacterized restriction enzyme [Haemophilus parasuis 29755]
contig00001_orf02079	gi|167855264|ref|ZP_02478033.1| plasmid stability-like protein [Haemophilus parasuis 29755]_x0001_gi|167853628|gb|EDS24873.1| plasmid stability-like protein [Haemophilus parasuis 29755]
contig00001_orf02081	gi|167855266|ref|ZP_02478035.1| methionyl-tRNA formyltransferase [Haemophilus parasuis 29755]_x0001_gi|167853630|gb|EDS24875.1| methionyl-tRNA formyltransferase [Haemophilus parasuis 29755]
contig00001_orf02082	gi|167855267|ref|ZP_02478036.1| tryptophanyl-tRNA synthetase [Haemophilus parasuis 29755]_x0001_gi|167853631|gb|EDS24876.1| tryptophanyl-tRNA synthetase [Haemophilus parasuis 29755]
contig00001_orf02084	gi|167855268|ref|ZP_02478037.1| Trk system potassium uptake protein TrkA [Haemophilus parasuis 29755]_x0001_gi|167853632|gb|EDS24877.1| Trk system potassium uptake protein TrkA [Haemophilus parasuis 29755]
contig00001_orf02088	gi|167855271|ref|ZP_02478040.1| Trk system potassium uptake protein TrkH [Haemophilus parasuis 29755]_x0001_gi|167853635|gb|EDS24880.1| Trk system potassium uptake protein TrkH [Haemophilus parasuis 29755]
contig00001_orf02089	gi|167855272|ref|ZP_02478041.1| hypothetical protein HPS_05328 [Haemophilus parasuis 29755]_x0001_gi|167853636|gb|EDS24881.1| hypothetical protein HPS_05328 [Haemophilus parasuis 29755]
contig00001_orf02091	gi|167855274|ref|ZP_02478043.1| 2-isopropylmalate synthase [Haemophilus parasuis 29755]_x0001_gi|167853638|gb|EDS24883.1| 2-isopropylmalate synthase [Haemophilus parasuis 29755]
contig00001_orf02092	gi|167855275|ref|ZP_02478044.1| peptidase T [Haemophilus parasuis 29755]_x0001_gi|167853639|gb|EDS24884.1| peptidase T [Haemophilus parasuis 29755]
contig00001_orf02326	gi|167855195|ref|ZP_02477965.1| 23S rRNA (guanosine-2'-O-)-methyltransferase [Haemophilus parasuis 29755]_x0001_gi|167853648|gb|EDS24892.1| 23S rRNA (guanosine-2'-O-)-methyltransferase [Haemophilus parasuis 29755]
contig00001_orf02323	gi|167855198|ref|ZP_02477968.1| transcriptional regulator NadR [Haemophilus parasuis 29755]_x0001_gi|167853651|gb|EDS24895.1| transcriptional regulator NadR [Haemophilus parasuis 29755]
contig00001_orf02322	gi|167855199|ref|ZP_02477969.1| hypothetical protein HPS_06499 [Haemophilus parasuis 29755]_x0001_gi|167853652|gb|EDS24896.1| hypothetical protein HPS_06499 [Haemophilus parasuis 29755]
contig00001_orf02321	gi|167855200|ref|ZP_02477970.1| nicotinamide-nucleotide adenylyltransferase [Haemophilus parasuis 29755]_x0001_gi|167853653|gb|EDS24897.1| nicotinamide-nucleotide adenylyltransferase [Haemophilus parasuis 29755]
contig00001_orf02320	gi|167855201|ref|ZP_02477971.1| acid phosphatase/phosphotransferase [Haemophilus parasuis 29755]_x0001_gi|219872027|ref|YP_002476402.1| acid phosphatase/phosphotransferase [Haemophilus parasuis SH0165]_x0001_gi|167853654|gb|EDS24898.1| acid phosphatase/phosphotransferase [Haemophilus parasuis 29755]_x0001_gi|219692231|gb|ACL33454.1| acid phosphatase/phosphotransferase [Haemophilus parasuis SH0165]
contig00001_orf02318	gi|167855202|ref|ZP_02477972.1| phosphoribosylformylglycinamidine synthase [Haemophilus parasuis 29755]_x0001_gi|167853655|gb|EDS24899.1| phosphoribosylformylglycinamidine synthase [Haemophilus parasuis 29755]
contig00001_orf02317	gi|167855203|ref|ZP_02477973.1| hypothetical protein HPS_06519 [Haemophilus parasuis 29755]_x0001_gi|219872029|ref|YP_002476404.1| hypothetical protein HAPS_1979 [Haemophilus parasuis SH0165]_x0001_gi|167853656|gb|EDS24900.1| hypothetical protein HPS_06519 [Haemophilus parasuis 29755]_x0001_gi|219692233|gb|ACL33456.1| hypothetical protein HAPS_1979 [Haemophilus parasuis SH0165]
contig00001_orf02316	gi|167855204|ref|ZP_02477974.1| hypothetical protein HPS_06524 [Haemophilus parasuis 29755]_x0001_gi|167853657|gb|EDS24901.1| hypothetical protein HPS_06524 [Haemophilus parasuis 29755]
contig00001_orf02312	gi|167855206|ref|ZP_02477976.1| valyl-tRNA synthetase [Haemophilus parasuis 29755]_x0001_gi|167853659|gb|EDS24903.1| valyl-tRNA synthetase [Haemophilus parasuis 29755]
contig00001_orf02308	gi|167855208|ref|ZP_02477978.1| hypothetical protein HPS_06544 [Haemophilus parasuis 29755]_x0001_gi|167853661|gb|EDS24905.1| hypothetical protein HPS_06544 [Haemophilus parasuis 29755]
contig00001_orf02307	gi|167855209|ref|ZP_02477979.1| hypothetical protein HPS_06549 [Haemophilus parasuis 29755]_x0001_gi|167853662|gb|EDS24906.1| hypothetical protein HPS_06549 [Haemophilus parasuis 29755]
contig00001_orf02306	gi|167855210|ref|ZP_02477980.1| putative acetyltransferase [Haemophilus parasuis 29755]_x0001_gi|167853663|gb|EDS24907.1| putative acetyltransferase [Haemophilus parasuis 29755]
contig00001_orf02305	gi|167855211|ref|ZP_02477981.1| phosphinothricin N-acetyltransferase [Haemophilus parasuis 29755]_x0001_gi|167853664|gb|EDS24908.1| phosphinothricin N-acetyltransferase [Haemophilus parasuis 29755]
contig00001_orf02304	gi|167855212|ref|ZP_02477982.1| transposase [Haemophilus parasuis 29755]_x0001_gi|167853665|gb|EDS24909.1| transposase [Haemophilus parasuis 29755]
contig00001_orf02302	gi|167855213|ref|ZP_02477983.1| hypothetical protein HPS_06569 [Haemophilus parasuis 29755]_x0001_gi|167853666|gb|EDS24910.1| hypothetical protein HPS_06569 [Haemophilus parasuis 29755]
contig00001_orf02299	gi|167855216|ref|ZP_02477986.1| bifunctional indole-3-glycerol phosphate synthase/phosphoribosylanthranilate isomerase [Haemophilus parasuis 29755]_x0001_gi|167853669|gb|EDS24913.1| bifunctional indole-3-glycerol phosphate synthase/phosphoribosylanthranilate isomerase [Haemophilus parasuis 29755]
contig00001_orf02298	gi|167855217|ref|ZP_02477987.1| anthranilate phosphoribosyltransferase [Haemophilus parasuis 29755]_x0001_gi|167853670|gb|EDS24914.1| anthranilate phosphoribosyltransferase [Haemophilus parasuis 29755]
contig00001_orf02296	gi|167855219|ref|ZP_02477989.1| anthranilate synthase component I [Haemophilus parasuis 29755]_x0001_gi|167853672|gb|EDS24916.1| anthranilate synthase component I [Haemophilus parasuis 29755]
contig00001_orf02295	gi|167855220|ref|ZP_02477990.1| sulfatase [Haemophilus parasuis 29755]_x0001_gi|167853673|gb|EDS24917.1| sulfatase [Haemophilus parasuis 29755]
contig00001_orf02294	gi|167855221|ref|ZP_02477991.1| transposase [Haemophilus parasuis 29755]_x0001_gi|167853674|gb|EDS24918.1| transposase [Haemophilus parasuis 29755]
contig00001_orf02292	gi|167855223|ref|ZP_02477993.1| hypothetical protein HPS_06619 [Haemophilus parasuis 29755]_x0001_gi|167853676|gb|EDS24920.1| hypothetical protein HPS_06619 [Haemophilus parasuis 29755]
contig00001_orf02290	gi|167855225|ref|ZP_02477995.1| hypothetical protein HPS_06629 [Haemophilus parasuis 29755]_x0001_gi|167853678|gb|EDS24922.1| hypothetical protein HPS_06629 [Haemophilus parasuis 29755]
contig00001_orf02288	gi|167855227|ref|ZP_02477997.1| bifunctional indole-3-glycerol phosphate synthase/phosphoribosylanthranilate isomerase [Haemophilus parasuis 29755]_x0001_gi|167853680|gb|EDS24924.1| bifunctional indole-3-glycerol phosphate synthase/phosphoribosylanthranilate isomerase [Haemophilus parasuis 29755]
contig00001_orf02287	gi|167855228|ref|ZP_02477998.1| ATP-dependent protease ATP-binding subunit [Haemophilus parasuis 29755]_x0001_gi|219872048|ref|YP_002476423.1| ATP-dependent protease ATP-binding subunit ClpX [Haemophilus parasuis SH0165]_x0001_gi|167853681|gb|EDS24925.1| ATP-dependent protease ATP-binding subunit [Haemophilus parasuis 29755]_x0001_gi|219692252|gb|ACL33475.1| ATP-dependent protease ATP-binding sub…
contig00001_orf02286	gi|167855229|ref|ZP_02477999.1| succinyl-diaminopimelate desuccinylase [Haemophilus parasuis 29755]_x0001_gi|167853682|gb|EDS24926.1| succinyl-diaminopimelate desuccinylase [Haemophilus parasuis 29755]
contig00001_orf02284	gi|167855231|ref|ZP_02478001.1| pili/fimbriae biogenesis protein [Haemophilus parasuis 29755]_x0001_gi|219872051|ref|YP_002476426.1| Tfp pilus assembly pathway, component PilC [Haemophilus parasuis SH0165]_x0001_gi|167853684|gb|EDS24928.1| pili/fimbriae biogenesis protein [Haemophilus parasuis 29755]_x0001_gi|219692255|gb|ACL33478.1| Tfp pilus assembly pathway, component PilC [Haemophilus parasui…
contig00001_orf02281	gi|167855232|ref|ZP_02478002.1| hypothetical protein HPS_06664 [Haemophilus parasuis 29755]_x0001_gi|167853685|gb|EDS24929.1| hypothetical protein HPS_06664 [Haemophilus parasuis 29755]
contig00001_orf02280	gi|167855233|ref|ZP_02478003.1| succinyl-diaminopimelate desuccinylase [Haemophilus parasuis 29755]_x0001_gi|167853686|gb|EDS24930.1| succinyl-diaminopimelate desuccinylase [Haemophilus parasuis 29755]_x0001_gi|408777405|gb|AFU90723.1| pilus A [Haemophilus parasuis str. Nagasaki]_x0001_gi|408777419|gb|AFU90730.1| pilus A [Haemophilus parasuis]_x0001_gi|408777421|gb|AFU90731.1| pilus A [Haemophilu…
contig00001_orf02279	gi|167855234|ref|ZP_02478004.1| predicted repair protein [Haemophilus parasuis 29755]_x0001_gi|167853687|gb|EDS24931.1| predicted repair protein [Haemophilus parasuis 29755]
contig00001_orf00526	gi|167855145|ref|ZP_02477916.1| adenylate cyclase [Haemophilus parasuis 29755]_x0001_gi|167853690|gb|EDS24933.1| adenylate cyclase [Haemophilus parasuis 29755]
contig00001_orf00527	gi|167855146|ref|ZP_02477917.1| hypothetical protein HPS_07318 [Haemophilus parasuis 29755]_x0001_gi|167853691|gb|EDS24934.1| hypothetical protein HPS_07318 [Haemophilus parasuis 29755]
contig00001_orf00528	gi|167855147|ref|ZP_02477918.1| Holliday junction DNA helicase RuvB [Haemophilus parasuis 29755]_x0001_gi|167853692|gb|EDS24935.1| Holliday junction DNA helicase RuvB [Haemophilus parasuis 29755]
contig00001_orf00531	gi|167855149|ref|ZP_02477920.1| oligopeptide permease ABC transporter membrane component [Haemophilus parasuis 29755]_x0001_gi|219871189|ref|YP_002475564.1| oligopeptide ABC transporter periplasmic protein [Haemophilus parasuis SH0165]_x0001_gi|167853694|gb|EDS24937.1| oligopeptide permease ABC transporter membrane component [Haemophilus parasuis 29755]_x0001_gi|219691393|gb|ACL32616.1| ABC-type …
contig00001_orf00532	gi|167855150|ref|ZP_02477921.1| oligopeptide ABC transporter permease protein [Haemophilus parasuis 29755]_x0001_gi|167853695|gb|EDS24938.1| oligopeptide ABC transporter permease protein [Haemophilus parasuis 29755]
contig00001_orf00534	gi|167855152|ref|ZP_02477923.1| ABC transporter ATP-binding protein Uup-1 [Haemophilus parasuis 29755]_x0001_gi|167853697|gb|EDS24940.1| ABC transporter ATP-binding protein Uup-1 [Haemophilus parasuis 29755]
contig00001_orf00535	gi|167855153|ref|ZP_02477924.1| ABC transporter ATPase component [Haemophilus parasuis 29755]_x0001_gi|167853698|gb|EDS24941.1| ABC transporter ATPase component [Haemophilus parasuis 29755]
contig00001_orf00536	gi|167855154|ref|ZP_02477925.1| hypothetical protein HPS_07358 [Haemophilus parasuis 29755]_x0001_gi|219871194|ref|YP_002475569.1| dsDNA-mimic protein [Haemophilus parasuis SH0165]_x0001_gi|254799899|sp|B8F5L9.1|Y1002_HAEPS RecName: Full=UPF0263 protein HAPS_1002_x0001_gi|167853699|gb|EDS24942.1| hypothetical protein HPS_07358 [Haemophilus parasuis 29755]_x0001_gi|219691398|gb|ACL32621.1| dsDNA-m…
contig00001_orf00538	gi|167855156|ref|ZP_02477927.1| putative uroporphyrin-III C-methyltransferase [Haemophilus parasuis 29755]_x0001_gi|167853701|gb|EDS24944.1| putative uroporphyrin-III C-methyltransferase [Haemophilus parasuis 29755]
contig00001_orf00543	gi|167855162|ref|ZP_02477933.1| dsDNA-mimic protein [Haemophilus parasuis 29755]_x0001_gi|167853707|gb|EDS24950.1| dsDNA-mimic protein [Haemophilus parasuis 29755]
contig00001_orf00545	gi|167855163|ref|ZP_02477934.1| hypothetical protein HPS_07403 [Haemophilus parasuis 29755]_x0001_gi|219871202|ref|YP_002475577.1| hypothetical protein HAPS_1010 [Haemophilus parasuis SH0165]_x0001_gi|167853708|gb|EDS24951.1| hypothetical protein HPS_07403 [Haemophilus parasuis 29755]_x0001_gi|219691406|gb|ACL32629.1| uncharacterized protein involved in purine metabolism [Haemophilus parasuis SH0…
contig00001_orf00551	gi|167855166|ref|ZP_02477937.1| beta-hexosaminidase [Haemophilus parasuis 29755]_x0001_gi|167853711|gb|EDS24954.1| beta-hexosaminidase [Haemophilus parasuis 29755]
contig00001_orf00552	gi|167855167|ref|ZP_02477938.1| putative ATP-dependent helicase [Haemophilus parasuis 29755]_x0001_gi|167853712|gb|EDS24955.1| putative ATP-dependent helicase [Haemophilus parasuis 29755]
contig00001_orf00553	gi|167855168|ref|ZP_02477939.1| beta-hexosaminidase [Haemophilus parasuis 29755]_x0001_gi|167853713|gb|EDS24956.1| beta-hexosaminidase [Haemophilus parasuis 29755]
contig00001_orf00554	gi|167855169|ref|ZP_02477940.1| HTH-type transcriptional activator IlvY [Haemophilus parasuis 29755]_x0001_gi|167853714|gb|EDS24957.1| HTH-type transcriptional activator IlvY [Haemophilus parasuis 29755]
contig00001_orf00563	gi|167855179|ref|ZP_02477950.1| 50S ribosomal protein L31 [Haemophilus parasuis 29755]_x0001_gi|167853724|gb|EDS24967.1| 50S ribosomal protein L31 [Haemophilus parasuis 29755]
contig00001_orf00565	gi|167855180|ref|ZP_02477951.1| hypothetical protein HPS_07488 [Haemophilus parasuis 29755]_x0001_gi|167853725|gb|EDS24968.1| hypothetical protein HPS_07488 [Haemophilus parasuis 29755]
contig00001_orf00567	gi|167855182|ref|ZP_02477953.1| CysQ-like protein [Haemophilus parasuis 29755]_x0001_gi|167853727|gb|EDS24970.1| CysQ-like protein [Haemophilus parasuis 29755]
contig00001_orf00568	gi|167855183|ref|ZP_02477954.1| glucose-6-phosphate 1-dehydrogenase [Haemophilus parasuis 29755]_x0001_gi|219871043|ref|YP_002475418.1| glucose-6-phosphate 1-dehydrogenase [Haemophilus parasuis SH0165]_x0001_gi|167853728|gb|EDS24971.1| glucose-6-phosphate 1-dehydrogenase [Haemophilus parasuis 29755]_x0001_gi|219691247|gb|ACL32470.1| glucose-6-phosphate 1-dehydrogenase [Haemophilus parasuis SH0165]
contig00001_orf00570	gi|167855184|ref|ZP_02477955.1| 6-phosphogluconolactonase [Haemophilus parasuis 29755]_x0001_gi|167853729|gb|EDS24972.1| 6-phosphogluconolactonase [Haemophilus parasuis 29755]
contig00001_orf00834	gi|167855098|ref|ZP_02477870.1| acetylornithine deacetylase [Haemophilus parasuis 29755]_x0001_gi|219870694|ref|YP_002475069.1| acetylornithine deacetylase [Haemophilus parasuis SH0165]_x0001_gi|167853733|gb|EDS24975.1| acetylornithine deacetylase [Haemophilus parasuis 29755]_x0001_gi|219690898|gb|ACL32121.1| acetylornithine deacetylase [Haemophilus parasuis SH0165]
contig00001_orf00833	gi|167855099|ref|ZP_02477871.1| molybdopterin biosynthesis protein MoeB [Haemophilus parasuis 29755]_x0001_gi|167853734|gb|EDS24976.1| molybdopterin biosynthesis protein MoeB [Haemophilus parasuis 29755]
contig00001_orf00832	gi|167855100|ref|ZP_02477872.1| hypothetical protein HPS_06714 [Haemophilus parasuis 29755]_x0001_gi|167853735|gb|EDS24977.1| hypothetical protein HPS_06714 [Haemophilus parasuis 29755]
contig00001_orf00830	gi|167855102|ref|ZP_02477874.1| hypothetical protein HPS_06724 [Haemophilus parasuis 29755]_x0001_gi|167853737|gb|EDS24979.1| hypothetical protein HPS_06724 [Haemophilus parasuis 29755]
contig00001_orf00828	gi|167855104|ref|ZP_02477876.1| hypothetical protein HPS_06734 [Haemophilus parasuis 29755]_x0001_gi|219870700|ref|YP_002475075.1| integration host factor subunit beta [Haemophilus parasuis SH0165]_x0001_gi|254803535|sp|B8F475.1|IHFB_HAEPS RecName: Full=Integration host factor subunit beta; Short=IHF-beta_x0001_gi|167853739|gb|EDS24981.1| hypothetical protein HPS_06734 [Haemophilus parasuis 29755…
contig00001_orf00825	gi|167855107|ref|ZP_02477879.1| protease DegS precursor [Haemophilus parasuis 29755]_x0001_gi|219870703|ref|YP_002475078.1| protease DegS [Haemophilus parasuis SH0165]_x0001_gi|167853742|gb|EDS24984.1| protease DegS precursor [Haemophilus parasuis 29755]_x0001_gi|219690907|gb|ACL32130.1| protease DegS precursor [Haemophilus parasuis SH0165]
contig00001_orf00824	gi|167855108|ref|ZP_02477880.1| UTP--glucose-1-phosphate uridylyltransferase [Haemophilus parasuis 29755]_x0001_gi|167853743|gb|EDS24985.1| UTP--glucose-1-phosphate uridylyltransferase [Haemophilus parasuis 29755]
contig00001_orf00823	gi|167855109|ref|ZP_02477881.1| 30S ribosomal protein S1 [Haemophilus parasuis 29755]_x0001_gi|219870705|ref|YP_002475080.1| carbon storage regulator [Haemophilus parasuis SH0165]_x0001_gi|254766403|sp|B8F480.1|CSRA_HAEPS RecName: Full=Carbon storage regulator homolog_x0001_gi|167853744|gb|EDS24986.1| 30S ribosomal protein S1 [Haemophilus parasuis 29755]_x0001_gi|219690909|gb|ACL32132.1| carbon s…
contig00001_orf00821	gi|167855111|ref|ZP_02477883.1| universal stress protein A [Haemophilus parasuis 29755]_x0001_gi|219870707|ref|YP_002475082.1| universal stress protein A [Haemophilus parasuis SH0165]_x0001_gi|167853746|gb|EDS24988.1| universal stress protein A [Haemophilus parasuis 29755]_x0001_gi|219690911|gb|ACL32134.1| universal stress protein A [Haemophilus parasuis SH0165]
contig00001_orf00818	gi|167855114|ref|ZP_02477886.1| hypothetical protein HPS_06784 [Haemophilus parasuis 29755]_x0001_gi|219870709|ref|YP_002475084.1| YciI-like protein [Haemophilus parasuis SH0165]_x0001_gi|167853749|gb|EDS24991.1| hypothetical protein HPS_06784 [Haemophilus parasuis 29755]_x0001_gi|219690913|gb|ACL32136.1| YciI-like protein [Haemophilus parasuis SH0165]
contig00001_orf00816	gi|167855116|ref|ZP_02477888.1| putative intracellular septation protein [Haemophilus parasuis 29755]_x0001_gi|219870711|ref|YP_002475086.1| intracellular septation protein A [Haemophilus parasuis SH0165]_x0001_gi|254806924|sp|B8F486.1|YCIB_HAEPS RecName: Full=Probable intracellular septation protein A_x0001_gi|167853751|gb|EDS24993.1| putative intracellular septation protein [Haemophilus parasui…
contig00001_orf00814	gi|167855118|ref|ZP_02477890.1| hypothetical protein HPS_06804 [Haemophilus parasuis 29755]_x0001_gi|219870713|ref|YP_002475088.1| membrane protein [Haemophilus parasuis SH0165]_x0001_gi|167853753|gb|EDS24995.1| hypothetical protein HPS_06804 [Haemophilus parasuis 29755]_x0001_gi|219690917|gb|ACL32140.1| membrane protein [Haemophilus parasuis SH0165]
contig00001_orf00810	gi|167855121|ref|ZP_02477893.1| lipoprotein NlpI [Haemophilus parasuis 29755]_x0001_gi|167853756|gb|EDS24998.1| lipoprotein NlpI [Haemophilus parasuis 29755]
contig00001_orf00809	gi|167855122|ref|ZP_02477894.1| polyribonucleotide nucleotidyltransferase [Haemophilus parasuis 29755]_x0001_gi|219870717|ref|YP_002475092.1| polynucleotide phosphorylase/polyadenylase [Haemophilus parasuis SH0165]_x0001_gi|254782722|sp|B8F492.1|PNP_HAEPS RecName: Full=Polyribonucleotide nucleotidyltransferase; AltName: Full=Polynucleotide phosphorylase; Short=PNPase_x0001_gi|167853757|gb|EDS2499…
contig00001_orf00807	gi|167855123|ref|ZP_02477895.1| hypothetical ABC transporter ATP-binding protein [Haemophilus parasuis 29755]_x0001_gi|167853758|gb|EDS25000.1| hypothetical ABC transporter ATP-binding protein [Haemophilus parasuis 29755]
contig00001_orf00804	gi|167855124|ref|ZP_02477896.1| hypothetical protein HPS_06844 [Haemophilus parasuis 29755]_x0001_gi|167853759|gb|EDS25001.1| hypothetical protein HPS_06844 [Haemophilus parasuis 29755]
contig00001_orf00801	gi|167855125|ref|ZP_02477897.1| diacylglycerol kinase [Haemophilus parasuis 29755]_x0001_gi|219870719|ref|YP_002475094.1| diacylglycerol kinase [Haemophilus parasuis SH0165]_x0001_gi|167853760|gb|EDS25002.1| diacylglycerol kinase [Haemophilus parasuis 29755]_x0001_gi|219690923|gb|ACL32146.1| diacylglycerol kinase [Haemophilus parasuis SH0165]
contig00001_orf00798	gi|167855127|ref|ZP_02477899.1| organic solvent tolerance protein precursor [Haemophilus parasuis 29755]_x0001_gi|167853762|gb|EDS25004.1| organic solvent tolerance protein precursor [Haemophilus parasuis 29755]
contig00001_orf00799	gi|167855127|ref|ZP_02477899.1| organic solvent tolerance protein precursor [Haemophilus parasuis 29755]_x0001_gi|167853762|gb|EDS25004.1| organic solvent tolerance protein precursor [Haemophilus parasuis 29755]
contig00001_orf00797	gi|167855128|ref|ZP_02477900.1| oxygen-independent coproporphyrinogen III oxidase [Haemophilus parasuis 29755]_x0001_gi|167853763|gb|EDS25005.1| oxygen-independent coproporphyrinogen III oxidase [Haemophilus parasuis 29755]
contig00001_orf00796	gi|167855129|ref|ZP_02477901.1| organic solvent tolerance protein [Haemophilus parasuis 29755]_x0001_gi|219870723|ref|YP_002475098.1| ATP-dependent Lon protease [Haemophilus parasuis SH0165]_x0001_gi|167853764|gb|EDS25006.1| organic solvent tolerance protein [Haemophilus parasuis 29755]_x0001_gi|219690927|gb|ACL32150.1| ATP-dependent Lon protease, bacterial type/putative coproporphyrinogen III ox…
contig00001_orf00794	gi|167855130|ref|ZP_02477902.1| hypothetical protein HPS_06874 [Haemophilus parasuis 29755]_x0001_gi|167853765|gb|EDS25007.1| hypothetical protein HPS_06874 [Haemophilus parasuis 29755]
contig00001_orf00789	gi|167855133|ref|ZP_02477905.1| anaerobic dimethyl sulfoxide reductase, subunit B [Haemophilus parasuis 29755]_x0001_gi|167853768|gb|EDS25010.1| anaerobic dimethyl sulfoxide reductase, subunit B [Haemophilus parasuis 29755]
contig00001_orf00788	gi|167855134|ref|ZP_02477906.1| hypothetical protein HPS_06894 [Haemophilus parasuis 29755]_x0001_gi|167853769|gb|EDS25011.1| hypothetical protein HPS_06894 [Haemophilus parasuis 29755]
contig00001_orf00786	gi|167855136|ref|ZP_02477908.1| dihydrolipoamide dehydrogenase [Haemophilus parasuis 29755]_x0001_gi|167853771|gb|EDS25013.1| dihydrolipoamide dehydrogenase [Haemophilus parasuis 29755]
contig00001_orf00784	gi|167855138|ref|ZP_02477910.1| pyruvate dehydrogenase subunit E1 [Haemophilus parasuis 29755]_x0001_gi|167853773|gb|EDS25015.1| pyruvate dehydrogenase subunit E1 [Haemophilus parasuis 29755]
contig00001_orf00783	gi|167855139|ref|ZP_02477911.1| phosphoribosylaminoimidazole carboxylase catalytic subunit [Haemophilus parasuis 29755]_x0001_gi|167853774|gb|EDS25016.1| phosphoribosylaminoimidazole carboxylase catalytic subunit [Haemophilus parasuis 29755]
contig00001_orf00781	gi|167855140|ref|ZP_02477912.1| pyruvate dehydrogenase subunit E1 [Haemophilus parasuis 29755]_x0001_gi|167853775|gb|EDS25017.1| pyruvate dehydrogenase subunit E1 [Haemophilus parasuis 29755]
contig00001_orf00780	gi|167855141|ref|ZP_02477913.1| phosphoribosylaminoimidazole carboxylase ATPase subunit [Haemophilus parasuis 29755]_x0001_gi|167853776|gb|EDS25018.1| phosphoribosylaminoimidazole carboxylase ATPase subunit [Haemophilus parasuis 29755]
contig00001_orf00779	gi|167855142|ref|ZP_02477914.1| phosphoribosylaminoimidazole carboxylase ATPase subunit [Haemophilus parasuis 29755]_x0001_gi|219870735|ref|YP_002475110.1| peptidyl-prolyl isomerase [Haemophilus parasuis SH0165]_x0001_gi|167853777|gb|EDS25019.1| phosphoribosylaminoimidazole carboxylase ATPase subunit [Haemophilus parasuis 29755]_x0001_gi|219690939|gb|ACL32162.1| peptidylprolyl isomerase (peptidyl…
contig00001_orf00778	gi|167855143|ref|ZP_02477915.1| 3-demethylubiquinone-9 3-methyltransferase [Haemophilus parasuis 29755]_x0001_gi|219870736|ref|YP_002475111.1| 3-demethylubiquinone-9 3-methyltransferase [Haemophilus parasuis SH0165]_x0001_gi|254789990|sp|B8F4B1.1|UBIG_HAEPS RecName: Full=3-demethylubiquinone-9 3-methyltransferase; AltName: Full=2-polyprenyl-6-hydroxyphenyl methylase; AltName: Full=3,4-dihydroxy-5…
contig00001_orf00777	gi|167855143|ref|ZP_02477915.1| 3-demethylubiquinone-9 3-methyltransferase [Haemophilus parasuis 29755]_x0001_gi|219870736|ref|YP_002475111.1| 3-demethylubiquinone-9 3-methyltransferase [Haemophilus parasuis SH0165]_x0001_gi|254789990|sp|B8F4B1.1|UBIG_HAEPS RecName: Full=3-demethylubiquinone-9 3-methyltransferase; AltName: Full=2-polyprenyl-6-hydroxyphenyl methylase; AltName: Full=3,4-dihydroxy-5…
contig00001_orf01995	gi|167855042|ref|ZP_02477815.1| hypothetical protein HPS_08682 [Haemophilus parasuis 29755]_x0001_gi|167853780|gb|EDS25021.1| hypothetical protein HPS_08682 [Haemophilus parasuis 29755]
contig00001_orf01993	gi|167855044|ref|ZP_02477817.1| hypothetical protein HPS_08692 [Haemophilus parasuis 29755]_x0001_gi|167853782|gb|EDS25023.1| hypothetical protein HPS_08692 [Haemophilus parasuis 29755]
contig00001_orf01992	gi|167855045|ref|ZP_02477818.1| GTPase ObgE [Haemophilus parasuis 29755]_x0001_gi|167853783|gb|EDS25024.1| GTPase ObgE [Haemophilus parasuis 29755]
contig00001_orf01991	gi|167855046|ref|ZP_02477819.1| 50S ribosomal protein L27 [Haemophilus parasuis 29755]_x0001_gi|219872099|ref|YP_002476474.1| 50S ribosomal protein L27 [Haemophilus parasuis SH0165]_x0001_gi|254801104|sp|B8F874.1|RL27_HAEPS RecName: Full=50S ribosomal protein L27_x0001_gi|167853784|gb|EDS25025.1| 50S ribosomal protein L27 [Haemophilus parasuis 29755]_x0001_gi|219692303|gb|ACL33526.1| 50S ribosoma…
contig00001_orf01989	gi|167855048|ref|ZP_02477821.1| N-acetylglucosamine-6-phosphate deacetylase [Haemophilus parasuis 29755]_x0001_gi|167853786|gb|EDS25027.1| N-acetylglucosamine-6-phosphate deacetylase [Haemophilus parasuis 29755]
contig00001_orf01987	gi|167855050|ref|ZP_02477823.1| glucosamine-6-phosphate deaminase [Haemophilus parasuis 29755]_x0001_gi|219872103|ref|YP_002476478.1| diaminopimelate epimerase [Haemophilus parasuis SH0165]_x0001_gi|254767106|sp|B8F878.1|DAPF_HAEPS RecName: Full=Diaminopimelate epimerase; Short=DAP epimerase_x0001_gi|167853788|gb|EDS25029.1| glucosamine-6-phosphate deaminase [Haemophilus parasuis 29755]_x0001_gi|…
contig00001_orf01986	gi|167855051|ref|ZP_02477824.1| anaerobic C4-dicarboxylate transporter [Haemophilus parasuis 29755]_x0001_gi|167853789|gb|EDS25030.1| anaerobic C4-dicarboxylate transporter [Haemophilus parasuis 29755]
contig00001_orf01985	gi|167855052|ref|ZP_02477825.1| Sodium/pantothenate symporter [Haemophilus parasuis 29755]_x0001_gi|167853790|gb|EDS25031.1| Sodium/pantothenate symporter [Haemophilus parasuis 29755]
contig00001_orf01983	gi|167855052|ref|ZP_02477825.1| Sodium/pantothenate symporter [Haemophilus parasuis 29755]_x0001_gi|167853790|gb|EDS25031.1| Sodium/pantothenate symporter [Haemophilus parasuis 29755]
contig00001_orf01982	gi|167855053|ref|ZP_02477826.1| sodium/panthothenate symporter [Haemophilus parasuis 29755]_x0001_gi|167853791|gb|EDS25032.1| sodium/panthothenate symporter [Haemophilus parasuis 29755]
contig00001_orf01981	gi|167855054|ref|ZP_02477827.1| transcriptional repressor protein MetJ [Haemophilus parasuis 29755]_x0001_gi|219872107|ref|YP_002476482.1| transcriptional repressor protein MetJ [Haemophilus parasuis SH0165]_x0001_gi|254810891|sp|B8F882.1|METJ_HAEPS RecName: Full=Met repressor; AltName: Full=Met regulon regulatory protein MetJ_x0001_gi|167853792|gb|EDS25033.1| transcriptional repressor protein Me…
contig00001_orf01980	gi|167855055|ref|ZP_02477828.1| Magnesium transport protein corA [Haemophilus parasuis 29755]_x0001_gi|219872108|ref|YP_002476483.1| magnesium/nickel/cobalt transporter CorA [Haemophilus parasuis SH0165]_x0001_gi|167853793|gb|EDS25034.1| Magnesium transport protein corA [Haemophilus parasuis 29755]_x0001_gi|219692312|gb|ACL33535.1| magnesium/nickel/cobalt transporter CorA [Haemophilus parasuis SH…
contig00001_orf01975	gi|167855059|ref|ZP_02477832.1| threonine synthase [Haemophilus parasuis 29755]_x0001_gi|219872111|ref|YP_002476486.1| threonine synthase [Haemophilus parasuis SH0165]_x0001_gi|167853797|gb|EDS25038.1| threonine synthase [Haemophilus parasuis 29755]_x0001_gi|219692315|gb|ACL33538.1| threonine synthase [Haemophilus parasuis SH0165]
contig00001_orf01974	gi|167855060|ref|ZP_02477833.1| magnesium/nickel/cobalt transporter CorA [Haemophilus parasuis 29755]_x0001_gi|167853798|gb|EDS25039.1| magnesium/nickel/cobalt transporter CorA [Haemophilus parasuis 29755]
contig00001_orf01971	gi|167855063|ref|ZP_02477836.1| putative thiol peroxidase [Haemophilus parasuis 29755]_x0001_gi|219872113|ref|YP_002476488.1| thiol peroxidase [Haemophilus parasuis SH0165]_x0001_gi|167853801|gb|EDS25042.1| putative thiol peroxidase [Haemophilus parasuis 29755]_x0001_gi|219692317|gb|ACL33540.1| thiol peroxidase [Haemophilus parasuis SH0165]
contig00001_orf01970	gi|167855064|ref|ZP_02477837.1| 1-acyl-sn-glycerol-3-phosphate acyltransferase [Haemophilus parasuis 29755]_x0001_gi|167853802|gb|EDS25043.1| 1-acyl-sn-glycerol-3-phosphate acyltransferase [Haemophilus parasuis 29755]
contig00001_orf01969	gi|167855065|ref|ZP_02477838.1| sn-glycerol-3-phosphate transporter [Haemophilus parasuis 29755]_x0001_gi|167853803|gb|EDS25044.1| sn-glycerol-3-phosphate transporter [Haemophilus parasuis 29755]
contig00001_orf01968	gi|167855065|ref|ZP_02477838.1| sn-glycerol-3-phosphate transporter [Haemophilus parasuis 29755]_x0001_gi|167853803|gb|EDS25044.1| sn-glycerol-3-phosphate transporter [Haemophilus parasuis 29755]
contig00001_orf01966	gi|167855066|ref|ZP_02477839.1| acetyl-CoA carboxylase alpha subunit [Haemophilus parasuis 29755]_x0001_gi|219872117|ref|YP_002476492.1| acetyl-CoA carboxylase carboxyltransferase subunit alpha [Haemophilus parasuis SH0165]_x0001_gi|254800812|sp|B8F892.1|ACCA_HAEPS RecName: Full=Acetyl-coenzyme A carboxylase carboxyl transferase subunit alpha; Short=ACCase subunit alpha; Short=Acetyl-CoA carboxyl…
contig00001_orf01962	gi|167855079|ref|ZP_02477852.1| putative terminase small subunit [Haemophilus parasuis 29755]_x0001_gi|167853817|gb|EDS25058.1| putative terminase small subunit [Haemophilus parasuis 29755]
contig00001_orf01961	gi|167855080|ref|ZP_02477853.1| hypothetical protein HPS_08882 [Haemophilus parasuis 29755]_x0001_gi|167853818|gb|EDS25059.1| hypothetical protein HPS_08882 [Haemophilus parasuis 29755]
contig00001_orf01960	gi|167855081|ref|ZP_02477854.1| hypothetical protein HPS_08887 [Haemophilus parasuis 29755]_x0001_gi|167853819|gb|EDS25060.1| hypothetical protein HPS_08887 [Haemophilus parasuis 29755]
contig00001_orf01959	gi|167855082|ref|ZP_02477855.1| head-tail adaptor, putative [Haemophilus parasuis 29755]_x0001_gi|167853820|gb|EDS25061.1| head-tail adaptor, putative [Haemophilus parasuis 29755]
contig00001_orf01956	gi|167855085|ref|ZP_02477858.1| putative major head protein [Haemophilus parasuis 29755]_x0001_gi|167853823|gb|EDS25064.1| putative major head protein [Haemophilus parasuis 29755]
contig00001_orf01955	gi|167855086|ref|ZP_02477859.1| hypothetical protein HPS_08912 [Haemophilus parasuis 29755]_x0001_gi|167853824|gb|EDS25065.1| hypothetical protein HPS_08912 [Haemophilus parasuis 29755]
contig00001_orf01953	gi|167855089|ref|ZP_02477862.1| putative amino-acid ABC transporter-binding protein [Haemophilus parasuis 29755]_x0001_gi|167853827|gb|EDS25068.1| putative amino-acid ABC transporter-binding protein [Haemophilus parasuis 29755]
contig00001_orf01952	gi|167855090|ref|ZP_02477863.1| polar amino acid ABC transporter, inner membrane subunit [Haemophilus parasuis 29755]_x0001_gi|167853828|gb|EDS25069.1| polar amino acid ABC transporter, inner membrane subunit [Haemophilus parasuis 29755]
contig00001_orf01951	gi|167855091|ref|ZP_02477864.1| putative amino-acid ABC transporter ATP-binding protein [Haemophilus parasuis 29755]_x0001_gi|167853829|gb|EDS25070.1| putative amino-acid ABC transporter ATP-binding protein [Haemophilus parasuis 29755]
contig00001_orf01949	gi|167855092|ref|ZP_02477865.1| hypothetical protein HPS_08942 [Haemophilus parasuis 29755]_x0001_gi|167853830|gb|EDS25071.1| hypothetical protein HPS_08942 [Haemophilus parasuis 29755]
contig00001_orf01946	gi|167855093|ref|ZP_02477866.1| hypothetical protein HPS_08947 [Haemophilus parasuis 29755]_x0001_gi|167853831|gb|EDS25072.1| hypothetical protein HPS_08947 [Haemophilus parasuis 29755]
contig00001_orf01945	gi|167855094|ref|ZP_02477867.1| acetyl-CoA carboxylase carboxyltransferase subunit alpha [Haemophilus parasuis 29755]_x0001_gi|167853832|gb|EDS25073.1| acetyl-CoA carboxylase carboxyltransferase subunit alpha [Haemophilus parasuis 29755]
contig00001_orf01944	gi|167855095|ref|ZP_02477868.1| glutamate synthase subunit beta [Haemophilus parasuis 29755]_x0001_gi|167853833|gb|EDS25074.1| glutamate synthase subunit beta [Haemophilus parasuis 29755]
contig00001_orf01942	gi|167855096|ref|ZP_02477869.1| glutamate synthase subunit alpha [Haemophilus parasuis 29755]_x0001_gi|167853834|gb|EDS25075.1| glutamate synthase subunit alpha [Haemophilus parasuis 29755]
contig00001_orf01943	gi|167855096|ref|ZP_02477869.1| glutamate synthase subunit alpha [Haemophilus parasuis 29755]_x0001_gi|167853834|gb|EDS25075.1| glutamate synthase subunit alpha [Haemophilus parasuis 29755]
contig00001_orf01511	gi|167854988|ref|ZP_02477762.1| UDP-N-acetylmuramyl-tripeptide synthetase [Haemophilus parasuis 29755]_x0001_gi|167853836|gb|EDS25076.1| UDP-N-acetylmuramyl-tripeptide synthetase [Haemophilus parasuis 29755]
contig00001_orf01512	gi|167854989|ref|ZP_02477763.1| peptidoglycan synthetase FtsI [Haemophilus parasuis 29755]_x0001_gi|167853837|gb|EDS25077.1| peptidoglycan synthetase FtsI [Haemophilus parasuis 29755]
contig00001_orf01513	gi|167854990|ref|ZP_02477764.1| cell division protein FtsL [Haemophilus parasuis 29755]_x0001_gi|167853838|gb|EDS25078.1| cell division protein FtsL [Haemophilus parasuis 29755]
contig00001_orf01514	gi|167854991|ref|ZP_02477765.1| S-adenosyl-methyltransferase MraW [Haemophilus parasuis 29755]_x0001_gi|167853839|gb|EDS25079.1| S-adenosyl-methyltransferase MraW [Haemophilus parasuis 29755]
contig00001_orf01515	gi|167854992|ref|ZP_02477766.1| hypothetical protein HPS_10095 [Haemophilus parasuis 29755]_x0001_gi|219870382|ref|YP_002474757.1| cell division protein MraZ [Haemophilus parasuis SH0165]_x0001_gi|254813281|sp|B8F3A7.1|MRAZ_HAEPS RecName: Full=Protein MraZ_x0001_gi|167853840|gb|EDS25080.1| hypothetical protein HPS_10095 [Haemophilus parasuis 29755]_x0001_gi|219690586|gb|ACL31809.1| cell division …
contig00001_orf01519	gi|167854995|ref|ZP_02477769.1| tRNA (5-methylaminomethyl-2-thiouridylate)-methyltransferase [Haemophilus parasuis 29755]_x0001_gi|219870378|ref|YP_002474753.1| tRNA-specific 2-thiouridylase MnmA [Haemophilus parasuis SH0165]_x0001_gi|167853843|gb|EDS25083.1| tRNA (5-methylaminomethyl-2-thiouridylate)-methyltransferase [Haemophilus parasuis 29755]_x0001_gi|219690582|gb|ACL31805.1| tRNA (5-methyla…
contig00001_orf01520	gi|167854996|ref|ZP_02477770.1| DNA polymerase, beta domain protein region [Haemophilus parasuis 29755]_x0001_gi|219870377|ref|YP_002474752.1| DNA polymerase beta domain-containing protein region [Haemophilus parasuis SH0165]_x0001_gi|167853844|gb|EDS25084.1| DNA polymerase, beta domain protein region [Haemophilus parasuis 29755]_x0001_gi|219690581|gb|ACL31804.1| DNA polymerase beta domain protei…
contig00001_orf01521	gi|167854997|ref|ZP_02477771.1| Nucleotidyltransferase substrate binding protein, HI0074 [Haemophilus parasuis 29755]_x0001_gi|219870376|ref|YP_002474751.1| nucleotidyltransferase substrate binding protein [Haemophilus parasuis SH0165]_x0001_gi|167853845|gb|EDS25085.1| Nucleotidyltransferase substrate binding protein, HI0074 [Haemophilus parasuis 29755]_x0001_gi|219690580|gb|ACL31803.1| nucleotid…
contig00001_orf01522	gi|167854998|ref|ZP_02477772.1| hypothetical protein HPS_10125 [Haemophilus parasuis 29755]_x0001_gi|219870375|ref|YP_002474750.1| hypothetical protein HAPS_0103 [Haemophilus parasuis SH0165]_x0001_gi|167853846|gb|EDS25086.1| hypothetical protein HPS_10125 [Haemophilus parasuis 29755]_x0001_gi|219690579|gb|ACL31802.1| conserved hypothetical protein [Haemophilus parasuis SH0165]
contig00001_orf01523	gi|167854999|ref|ZP_02477773.1| tRNA (5-methylaminomethyl-2-thiouridylate)-methyltransferase [Haemophilus parasuis 29755]_x0001_gi|219870374|ref|YP_002474749.1| thiamine biosynthesis membrane-associated lipoprotein [Haemophilus parasuis SH0165]_x0001_gi|167853847|gb|EDS25087.1| tRNA (5-methylaminomethyl-2-thiouridylate)-methyltransferase [Haemophilus parasuis 29755]_x0001_gi|219690578|gb|ACL31801…
contig00001_orf01524	gi|167854999|ref|ZP_02477773.1| tRNA (5-methylaminomethyl-2-thiouridylate)-methyltransferase [Haemophilus parasuis 29755]_x0001_gi|219870374|ref|YP_002474749.1| thiamine biosynthesis membrane-associated lipoprotein [Haemophilus parasuis SH0165]_x0001_gi|167853847|gb|EDS25087.1| tRNA (5-methylaminomethyl-2-thiouridylate)-methyltransferase [Haemophilus parasuis 29755]_x0001_gi|219690578|gb|ACL31801…
contig00001_orf01525	gi|167855000|ref|ZP_02477774.1| fatty acid metabolism regulator [Haemophilus parasuis 29755]_x0001_gi|219870373|ref|YP_002474748.1| fatty acid metabolism regulator [Haemophilus parasuis SH0165]_x0001_gi|167853848|gb|EDS25088.1| fatty acid metabolism regulator [Haemophilus parasuis 29755]_x0001_gi|219690577|gb|ACL31800.1| fatty acid metabolism regulator [Haemophilus parasuis SH0165]
contig00001_orf01526	gi|167855001|ref|ZP_02477775.1| Na+/H+ antiporter protein [Haemophilus parasuis 29755]_x0001_gi|167853849|gb|EDS25089.1| Na+/H+ antiporter protein [Haemophilus parasuis 29755]
contig00001_orf01527	gi|167855002|ref|ZP_02477776.1| disulfide bond formation protein B [Haemophilus parasuis 29755]_x0001_gi|167853850|gb|EDS25090.1| disulfide bond formation protein B [Haemophilus parasuis 29755]
contig00001_orf01528	gi|167855003|ref|ZP_02477777.1| hypothetical protein HPS_10150 [Haemophilus parasuis 29755]_x0001_gi|167853851|gb|EDS25091.1| hypothetical protein HPS_10150 [Haemophilus parasuis 29755]
contig00001_orf01530	gi|167855004|ref|ZP_02477778.1| maltodextrin phosphorylase [Haemophilus parasuis 29755]_x0001_gi|167853852|gb|EDS25092.1| maltodextrin phosphorylase [Haemophilus parasuis 29755]
contig00001_orf01536	gi|167855005|ref|ZP_02477779.1| ABC transporter related protein [Haemophilus parasuis 29755]_x0001_gi|167853853|gb|EDS25093.1| ABC transporter related protein [Haemophilus parasuis 29755]
contig00001_orf01540	gi|167855006|ref|ZP_02477780.1| L-serine dehydratase [Haemophilus parasuis 29755]_x0001_gi|167853854|gb|EDS25094.1| L-serine dehydratase [Haemophilus parasuis 29755]
contig00001_orf01541	gi|167855006|ref|ZP_02477780.1| L-serine dehydratase [Haemophilus parasuis 29755]_x0001_gi|167853854|gb|EDS25094.1| L-serine dehydratase [Haemophilus parasuis 29755]
contig00001_orf01542	gi|167855007|ref|ZP_02477781.1| heme-binding protein A precursor [Haemophilus parasuis 29755]_x0001_gi|167853855|gb|EDS25095.1| heme-binding protein A precursor [Haemophilus parasuis 29755]
contig00001_orf01543	gi|167855008|ref|ZP_02477782.1| methionine synthase II (cobalamin-independent) [Haemophilus parasuis 29755]_x0001_gi|167853856|gb|EDS25096.1| methionine synthase II (cobalamin-independent) [Haemophilus parasuis 29755]
contig00001_orf01548	gi|167855011|ref|ZP_02477785.1| sodium/proton antiporter [Haemophilus parasuis 29755]_x0001_gi|167853859|gb|EDS25099.1| sodium/proton antiporter [Haemophilus parasuis 29755]
contig00001_orf01550	gi|167855013|ref|ZP_02477787.1| hypothetical protein HPS_10220 [Haemophilus parasuis 29755]_x0001_gi|167853861|gb|EDS25101.1| hypothetical protein HPS_10220 [Haemophilus parasuis 29755]
contig00001_orf01551	gi|167855014|ref|ZP_02477788.1| putative ABC transporter ATP-binding protein [Haemophilus parasuis 29755]_x0001_gi|219870362|ref|YP_002474737.1| ABC transporter ATPase [Haemophilus parasuis SH0165]_x0001_gi|167853862|gb|EDS25102.1| putative ABC transporter ATP-binding protein [Haemophilus parasuis 29755]_x0001_gi|219690566|gb|ACL31789.1| ABC-type (unclassified) transport system, ATPase component …
contig00001_orf01552	gi|167855015|ref|ZP_02477789.1| hypothetical protein HPS_10230 [Haemophilus parasuis 29755]_x0001_gi|219870361|ref|YP_002474736.1| hypothetical protein HAPS_0084 [Haemophilus parasuis SH0165]_x0001_gi|167853863|gb|EDS25103.1| hypothetical protein HPS_10230 [Haemophilus parasuis 29755]_x0001_gi|219690565|gb|ACL31788.1| conserved hypothetical protein [Haemophilus parasuis SH0165]
contig00001_orf01553	gi|167855016|ref|ZP_02477790.1| hypothetical protein HPS_10235 [Haemophilus parasuis 29755]_x0001_gi|167853864|gb|EDS25104.1| hypothetical protein HPS_10235 [Haemophilus parasuis 29755]
contig00001_orf01554	gi|167855017|ref|ZP_02477791.1| hypothetical protein HPS_10240 [Haemophilus parasuis 29755]_x0001_gi|167853865|gb|EDS25105.1| hypothetical protein HPS_10240 [Haemophilus parasuis 29755]
contig00001_orf01555	gi|167855018|ref|ZP_02477792.1| ribonuclease G [Haemophilus parasuis 29755]_x0001_gi|167853866|gb|EDS25106.1| ribonuclease G [Haemophilus parasuis 29755]
contig00001_orf01558	gi|167855021|ref|ZP_02477795.1| tRNA-dihydrouridine synthase C [Haemophilus parasuis 29755]_x0001_gi|167853869|gb|EDS25109.1| tRNA-dihydrouridine synthase C [Haemophilus parasuis 29755]
contig00001_orf01559	gi|167855022|ref|ZP_02477796.1| hypothetical protein HPS_10265 [Haemophilus parasuis 29755]_x0001_gi|167853870|gb|EDS25110.1| hypothetical protein HPS_10265 [Haemophilus parasuis 29755]
contig00001_orf01562	gi|167855025|ref|ZP_02477799.1| Dna-J like membrane chaperone protein [Haemophilus parasuis 29755]_x0001_gi|167853873|gb|EDS25113.1| Dna-J like membrane chaperone protein [Haemophilus parasuis 29755]
contig00001_orf01566	gi|167855029|ref|ZP_02477803.1| hypothetical protein HPS_10300 [Haemophilus parasuis 29755]_x0001_gi|219870347|ref|YP_002474722.1| Pol-Pal system-associated acyl-CoA thioesterase [Haemophilus parasuis SH0165]_x0001_gi|167853877|gb|EDS25117.1| hypothetical protein HPS_10300 [Haemophilus parasuis 29755]_x0001_gi|219690551|gb|ACL31774.1| Pol-Pal system-associated acyl-CoA thioesterase [Haemophilus p…
contig00001_orf01567	gi|167855030|ref|ZP_02477804.1| hypothetical protein HPS_10305 [Haemophilus parasuis 29755]_x0001_gi|219870346|ref|YP_002474721.1| hypothetical protein HAPS_0069 [Haemophilus parasuis SH0165]_x0001_gi|167853878|gb|EDS25118.1| hypothetical protein HPS_10305 [Haemophilus parasuis 29755]_x0001_gi|219690550|gb|ACL31773.1| conserved hypothetical protein [Haemophilus parasuis SH0165]
contig00001_orf01569	gi|167855033|ref|ZP_02477807.1| cytochrome D ubiquinol oxidase, subunit I [Haemophilus parasuis 29755]_x0001_gi|219870344|ref|YP_002474719.1| cytochrome D ubiquinol oxidase subunit I [Haemophilus parasuis SH0165]_x0001_gi|167853881|gb|EDS25121.1| cytochrome D ubiquinol oxidase, subunit I [Haemophilus parasuis 29755]_x0001_gi|219690548|gb|ACL31771.1| cytochrome D ubiquinol oxidase, subunit I [Haem…
contig00001_orf01570	gi|167855034|ref|ZP_02477808.1| membrane spanning protein in TolA-TolQ-TolR complex [Haemophilus parasuis 29755]_x0001_gi|167853882|gb|EDS25122.1| membrane spanning protein in TolA-TolQ-TolR complex [Haemophilus parasuis 29755]
contig00001_orf01571	gi|167855035|ref|ZP_02477809.1| glutaredoxin [Haemophilus parasuis 29755]_x0001_gi|167853883|gb|EDS25123.1| glutaredoxin [Haemophilus parasuis 29755]
contig00001_orf01572	gi|167855036|ref|ZP_02477810.1| glutaredoxin 1 [Haemophilus parasuis 29755]_x0001_gi|167853884|gb|EDS25124.1| glutaredoxin 1 [Haemophilus parasuis 29755]
contig00001_orf01577	gi|167855038|ref|ZP_02477812.1| hypothetical protein HPS_10355 [Haemophilus parasuis 29755]_x0001_gi|167853886|gb|EDS25126.1| hypothetical protein HPS_10355 [Haemophilus parasuis 29755]
contig00001_orf01579	gi|167855040|ref|ZP_02477814.1| chaperone protein HscA [Haemophilus parasuis 29755]_x0001_gi|167853888|gb|EDS25128.1| chaperone protein HscA [Haemophilus parasuis 29755]
contig00001_orf01498	gi|167854933|ref|ZP_02477708.1| D-alanine--D-alanine ligase [Haemophilus parasuis 29755]_x0001_gi|219870393|ref|YP_002474768.1| D-alanine--D-alanine ligase [Haemophilus parasuis SH0165]_x0001_gi|254767730|sp|B8F3B8.1|DDL_HAEPS RecName: Full=D-alanine--D-alanine ligase; AltName: Full=D-Ala-D-Ala ligase; AltName: Full=D-alanylalanine synthetase_x0001_gi|167853890|gb|EDS25129.1| D-alanine--D-alanine…
contig00001_orf01497	gi|167854934|ref|ZP_02477709.1| cell division protein FtsQ [Haemophilus parasuis 29755]_x0001_gi|167853891|gb|EDS25130.1| cell division protein FtsQ [Haemophilus parasuis 29755]
contig00001_orf01496	gi|167854935|ref|ZP_02477710.1| hypothetical protein HPS_04883 [Haemophilus parasuis 29755]_x0001_gi|219870395|ref|YP_002474770.1| cell division protein FtsA/actin-like ATPase involved in cell division [Haemophilus parasuis SH0165]_x0001_gi|167853892|gb|EDS25131.1| hypothetical protein HPS_04883 [Haemophilus parasuis 29755]_x0001_gi|219690599|gb|ACL31822.1| cell division protein FtsA/actin-like A…
contig00001_orf01495	gi|167854936|ref|ZP_02477711.1| cell division protein FtsZ [Haemophilus parasuis 29755]_x0001_gi|219870396|ref|YP_002474771.1| cell division protein FtsZ [Haemophilus parasuis SH0165]_x0001_gi|167853893|gb|EDS25132.1| cell division protein FtsZ [Haemophilus parasuis 29755]_x0001_gi|219690600|gb|ACL31823.1| cell division protein FtsZ/Cell division GTPase [Haemophilus parasuis SH0165]
contig00001_orf01490	gi|167854940|ref|ZP_02477715.1| GTP-binding protein LepA [Haemophilus parasuis 29755]_x0001_gi|167853897|gb|EDS25136.1| GTP-binding protein LepA [Haemophilus parasuis 29755]
contig00001_orf01486	gi|167854943|ref|ZP_02477718.1| GTP-binding protein Era [Haemophilus parasuis 29755]_x0001_gi|219870403|ref|YP_002474778.1| GTP-binding protein Era [Haemophilus parasuis SH0165]_x0001_gi|254783657|sp|B8F3C8.1|ERA_HAEPS RecName: Full=GTPase Era_x0001_gi|167853900|gb|EDS25139.1| GTP-binding protein Era [Haemophilus parasuis 29755]_x0001_gi|219690607|gb|ACL31830.1| GTP-binding protein Era binding 16…
contig00001_orf01485	gi|167854944|ref|ZP_02477719.1| DNA repair protein RecO [Haemophilus parasuis 29755]_x0001_gi|167853901|gb|EDS25140.1| DNA repair protein RecO [Haemophilus parasuis 29755]
contig00001_orf01484	gi|167854945|ref|ZP_02477720.1| homoserine O-acetyltransferase [Haemophilus parasuis 29755]_x0001_gi|167853902|gb|EDS25141.1| homoserine O-acetyltransferase [Haemophilus parasuis 29755]
contig00001_orf01483	gi|167854946|ref|ZP_02477721.1| homoserine O-acetyltransferase [Haemophilus parasuis 29755]_x0001_gi|167853903|gb|EDS25142.1| homoserine O-acetyltransferase [Haemophilus parasuis 29755]
contig00001_orf01482	gi|167854946|ref|ZP_02477721.1| homoserine O-acetyltransferase [Haemophilus parasuis 29755]_x0001_gi|167853903|gb|EDS25142.1| homoserine O-acetyltransferase [Haemophilus parasuis 29755]
contig00001_orf01481	gi|167854947|ref|ZP_02477722.1| uridylate kinase [Haemophilus parasuis 29755]_x0001_gi|219870407|ref|YP_002474782.1| uridylate kinase [Haemophilus parasuis SH0165]_x0001_gi|167853904|gb|EDS25143.1| uridylate kinase [Haemophilus parasuis 29755]_x0001_gi|219690611|gb|ACL31834.1| uridylate kinase [Haemophilus parasuis SH0165]
contig00001_orf01480	gi|167854948|ref|ZP_02477723.1| phosphoheptose isomerase [Haemophilus parasuis 29755]_x0001_gi|219870408|ref|YP_002474783.1| phosphoheptose isomerase [Haemophilus parasuis SH0165]_x0001_gi|254798991|sp|B8F3D3.1|GMHA_HAEPS RecName: Full=Phosphoheptose isomerase; AltName: Full=Sedoheptulose 7-phosphate isomerase_x0001_gi|167853905|gb|EDS25144.1| phosphoheptose isomerase [Haemophilus parasuis 29755]…
contig00001_orf01479	gi|167854950|ref|ZP_02477725.1| ribosome releasing factor [Haemophilus parasuis 29755]_x0001_gi|219870409|ref|YP_002474784.1| ribosome recycling factor [Haemophilus parasuis SH0165]_x0001_gi|254809514|sp|B8F3D4.1|RRF_HAEPS RecName: Full=Ribosome-recycling factor; Short=RRF; AltName: Full=Ribosome-releasing factor_x0001_gi|167853907|gb|EDS25146.1| ribosome releasing factor [Haemophilus parasuis 29…
contig00001_orf01478	gi|167854951|ref|ZP_02477726.1| hypothetical protein HPS_04963 [Haemophilus parasuis 29755]_x0001_gi|167853908|gb|EDS25147.1| hypothetical protein HPS_04963 [Haemophilus parasuis 29755]
contig00001_orf01477	gi|167854952|ref|ZP_02477727.1| hypothetical protein HPS_04968 [Haemophilus parasuis 29755]_x0001_gi|167853909|gb|EDS25148.1| hypothetical protein HPS_04968 [Haemophilus parasuis 29755]
contig00001_orf01475	gi|167854954|ref|ZP_02477729.1| aspartate-semialdehyde dehydrogenase [Haemophilus parasuis 29755]_x0001_gi|167853911|gb|EDS25150.1| aspartate-semialdehyde dehydrogenase [Haemophilus parasuis 29755]
contig00001_orf01473	gi|167854956|ref|ZP_02477731.1| hypothetical protein HPS_04988 [Haemophilus parasuis 29755]_x0001_gi|167853913|gb|EDS25152.1| hypothetical protein HPS_04988 [Haemophilus parasuis 29755]
contig00001_orf01472	gi|167854957|ref|ZP_02477732.1| aspartate-semialdehyde dehydrogenase [Haemophilus parasuis 29755]_x0001_gi|167853914|gb|EDS25153.1| aspartate-semialdehyde dehydrogenase [Haemophilus parasuis 29755]
contig00001_orf01470	gi|167854959|ref|ZP_02477734.1| hypothetical protein HPS_05003 [Haemophilus parasuis 29755]_x0001_gi|167853916|gb|EDS25155.1| hypothetical protein HPS_05003 [Haemophilus parasuis 29755]
contig00001_orf01465	gi|167854961|ref|ZP_02477736.1| methionyl-tRNA synthetase [Haemophilus parasuis 29755]_x0001_gi|167853918|gb|EDS25157.1| methionyl-tRNA synthetase [Haemophilus parasuis 29755]_x0001_gi|330370611|gb|AEC12458.1| methionyl-tRNA synthetase [Haemophilus parasuis str. Nagasaki]
contig00001_orf01464	gi|167854962|ref|ZP_02477737.1| nucleoside diphosphate kinase [Haemophilus parasuis 29755]_x0001_gi|167853919|gb|EDS25158.1| nucleoside diphosphate kinase [Haemophilus parasuis 29755]
contig00001_orf01461	gi|167854963|ref|ZP_02477738.1| hypothetical protein HPS_05023 [Haemophilus parasuis 29755]_x0001_gi|167853920|gb|EDS25159.1| hypothetical protein HPS_05023 [Haemophilus parasuis 29755]
contig00001_orf01460	gi|167854964|ref|ZP_02477739.1| putative ADP compounds hydrolase [Haemophilus parasuis 29755]_x0001_gi|167853921|gb|EDS25160.1| putative ADP compounds hydrolase [Haemophilus parasuis 29755]
contig00001_orf01458	gi|167854965|ref|ZP_02477740.1| hypothetical protein HPS_05033 [Haemophilus parasuis 29755]_x0001_gi|167853922|gb|EDS25161.1| hypothetical protein HPS_05033 [Haemophilus parasuis 29755]
contig00001_orf01457	gi|167854966|ref|ZP_02477741.1| putative formate transporter [Haemophilus parasuis 29755]_x0001_gi|167853923|gb|EDS25162.1| putative formate transporter [Haemophilus parasuis 29755]
contig00001_orf01447	gi|167854976|ref|ZP_02477751.1| 30S ribosomal protein S9 [Haemophilus parasuis 29755]_x0001_gi|219870432|ref|YP_002474807.1| 30S ribosomal protein S9 [Haemophilus parasuis SH0165]_x0001_gi|254766310|sp|B8F3F7.1|RS9_HAEPS RecName: Full=30S ribosomal protein S9_x0001_gi|167853933|gb|EDS25172.1| 30S ribosomal protein S9 [Haemophilus parasuis 29755]_x0001_gi|219690636|gb|ACL31859.1| 30S ribosomal pro…
contig00001_orf01444	gi|167854979|ref|ZP_02477754.1| hypothetical tRNA/rRNA methyltransferase [Haemophilus parasuis 29755]_x0001_gi|167853936|gb|EDS25175.1| hypothetical tRNA/rRNA methyltransferase [Haemophilus parasuis 29755]
contig00001_orf01443	gi|167854980|ref|ZP_02477755.1| 50S ribosomal protein L13 [Haemophilus parasuis 29755]_x0001_gi|167853937|gb|EDS25176.1| 50S ribosomal protein L13 [Haemophilus parasuis 29755]
contig00001_orf01442	gi|167854981|ref|ZP_02477756.1| regulatory protein HlyX [Haemophilus parasuis 29755]_x0001_gi|219870436|ref|YP_002474811.1| fumarate/nitrate reduction transcriptional regulator [Haemophilus parasuis SH0165]_x0001_gi|167853938|gb|EDS25177.1| regulatory protein HlyX [Haemophilus parasuis 29755]_x0001_gi|219690640|gb|ACL31863.1| fumarate/nitrate reduction transcriptional regulator, cAMP-binding prot…
contig00001_orf01439	gi|167854982|ref|ZP_02477757.1| S-adenosyl-L-methionine-dependent methyltransferase [Haemophilus parasuis 29755]_x0001_gi|167853939|gb|EDS25178.1| S-adenosyl-L-methionine-dependent methyltransferase [Haemophilus parasuis 29755]
contig00001_orf01438	gi|167854983|ref|ZP_02477758.1| replicative DNA helicase [Haemophilus parasuis 29755]_x0001_gi|167853940|gb|EDS25179.1| replicative DNA helicase [Haemophilus parasuis 29755]
contig00001_orf01434	gi|167854986|ref|ZP_02477761.1| hypothetical protein HPS_05138 [Haemophilus parasuis 29755]_x0001_gi|167853943|gb|EDS25182.1| hypothetical protein HPS_05138 [Haemophilus parasuis 29755]
contig00001_orf02482	gi|167854878|ref|ZP_02477654.1| flavodoxin [Haemophilus parasuis 29755]_x0001_gi|219871639|ref|YP_002476014.1| flavodoxin [Haemophilus parasuis SH0165]_x0001_gi|167853945|gb|EDS25183.1| flavodoxin [Haemophilus parasuis 29755]_x0001_gi|219691843|gb|ACL33066.1| flavodoxin [Haemophilus parasuis SH0165]
contig00001_orf02483	gi|167854879|ref|ZP_02477655.1| signal recognition particle protein (sigma-54 like protein) [Haemophilus parasuis 29755]_x0001_gi|167853946|gb|EDS25184.1| signal recognition particle protein (sigma-54 like protein) [Haemophilus parasuis 29755]
contig00001_orf02484	gi|167854880|ref|ZP_02477656.1| hypothetical protein HPS_05408 [Haemophilus parasuis 29755]_x0001_gi|167853947|gb|EDS25185.1| hypothetical protein HPS_05408 [Haemophilus parasuis 29755]
contig00001_orf02485	gi|167854881|ref|ZP_02477657.1| hypothetical protein HPS_05413 [Haemophilus parasuis 29755]_x0001_gi|167853948|gb|EDS25186.1| hypothetical protein HPS_05413 [Haemophilus parasuis 29755]
contig00001_orf02486	gi|167854882|ref|ZP_02477658.1| hypothetical protein HPS_05418 [Haemophilus parasuis 29755]_x0001_gi|219871635|ref|YP_002476010.1| hypothetical protein HAPS_1504 [Haemophilus parasuis SH0165]_x0001_gi|254800538|sp|B8F6W0.1|Y1504_HAEPS RecName: Full=UPF0235 protein HAPS_1504_x0001_gi|167853949|gb|EDS25187.1| hypothetical protein HPS_05418 [Haemophilus parasuis 29755]_x0001_gi|219691839|gb|ACL33062…
contig00001_orf02487	gi|167854883|ref|ZP_02477659.1| hypothetical protein HPS_05423 [Haemophilus parasuis 29755]_x0001_gi|167853950|gb|EDS25188.1| hypothetical protein HPS_05423 [Haemophilus parasuis 29755]
contig00001_orf02488	gi|167854884|ref|ZP_02477660.1| DNA polymerase III subunit beta [Haemophilus parasuis 29755]_x0001_gi|167853951|gb|EDS25189.1| DNA polymerase III subunit beta [Haemophilus parasuis 29755]
contig00001_orf02490	gi|167854886|ref|ZP_02477662.1| possible anaerobic C4-dicarboxylate transporter [Haemophilus parasuis 29755]_x0001_gi|167853953|gb|EDS25191.1| possible anaerobic C4-dicarboxylate transporter [Haemophilus parasuis 29755]
contig00001_orf02492	gi|167854888|ref|ZP_02477664.1| putative deoxyribonuclease [Haemophilus parasuis 29755]_x0001_gi|167853955|gb|EDS25193.1| putative deoxyribonuclease [Haemophilus parasuis 29755]
contig00001_orf02494	gi|167854890|ref|ZP_02477666.1| hypothetical protein HPS_05458 [Haemophilus parasuis 29755]_x0001_gi|167853957|gb|EDS25195.1| hypothetical protein HPS_05458 [Haemophilus parasuis 29755]
contig00001_orf02498	gi|167854894|ref|ZP_02477670.1| ATP-dependent DNA helicase recG [Haemophilus parasuis 29755]_x0001_gi|167853961|gb|EDS25199.1| ATP-dependent DNA helicase recG [Haemophilus parasuis 29755]
contig00001_orf02499	gi|167854895|ref|ZP_02477671.1| hypothetical protein HPS_05483 [Haemophilus parasuis 29755]_x0001_gi|167853962|gb|EDS25200.1| hypothetical protein HPS_05483 [Haemophilus parasuis 29755]
contig00001_orf02500	gi|167854896|ref|ZP_02477672.1| hypothetical protein HPS_05488 [Haemophilus parasuis 29755]_x0001_gi|167853963|gb|EDS25201.1| hypothetical protein HPS_05488 [Haemophilus parasuis 29755]
contig00001_orf02502	gi|167854897|ref|ZP_02477673.1| AzlC family protein [Haemophilus parasuis 29755]_x0001_gi|167853964|gb|EDS25202.1| AzlC family protein [Haemophilus parasuis 29755]
contig00001_orf02504	gi|167854899|ref|ZP_02477675.1| predicted transcriptional regulator of sugar metabolism [Haemophilus parasuis 29755]_x0001_gi|167853966|gb|EDS25204.1| predicted transcriptional regulator of sugar metabolism [Haemophilus parasuis 29755]
contig00001_orf02505	gi|167854900|ref|ZP_02477676.1| Glucosamine--fructose-6-phosphate aminotransferase (isomerizing) [Haemophilus parasuis 29755]_x0001_gi|167853967|gb|EDS25205.1| Glucosamine--fructose-6-phosphate aminotransferase (isomerizing) [Haemophilus parasuis 29755]
contig00001_orf02506	gi|167854901|ref|ZP_02477677.1| Methionine aminopeptidase (MAP) (Peptidase M) [Haemophilus parasuis 29755]_x0001_gi|219871617|ref|YP_002475992.1| methionine aminopeptidase [Haemophilus parasuis SH0165]_x0001_gi|167853968|gb|EDS25206.1| Methionine aminopeptidase (MAP) (Peptidase M) [Haemophilus parasuis 29755]_x0001_gi|219691821|gb|ACL33044.1| methionine aminopeptidase [Haemophilus parasuis SH0165]
contig00001_orf02507	gi|167854902|ref|ZP_02477678.1| hypothetical protein HPS_05518 [Haemophilus parasuis 29755]_x0001_gi|167853969|gb|EDS25207.1| hypothetical protein HPS_05518 [Haemophilus parasuis 29755]
contig00001_orf02509	gi|167854902|ref|ZP_02477678.1| hypothetical protein HPS_05518 [Haemophilus parasuis 29755]_x0001_gi|167853969|gb|EDS25207.1| hypothetical protein HPS_05518 [Haemophilus parasuis 29755]
contig00001_orf02512	gi|167854903|ref|ZP_02477679.1| hypothetical protein HPS_05533 [Haemophilus parasuis 29755]_x0001_gi|167853970|gb|EDS25208.1| hypothetical protein HPS_05533 [Haemophilus parasuis 29755]
contig00001_orf02517	gi|167854907|ref|ZP_02477683.1| preprotein translocase subunit SecB [Haemophilus parasuis 29755]_x0001_gi|219871612|ref|YP_002475987.1| preprotein translocase subunit SecB [Haemophilus parasuis SH0165]_x0001_gi|254767952|sp|B8F6T7.1|SECB_HAEPS RecName: Full=Protein-export protein SecB_x0001_gi|167853974|gb|EDS25212.1| preprotein translocase subunit SecB [Haemophilus parasuis 29755]_x0001_gi|21969…
contig00001_orf02520	gi|167854908|ref|ZP_02477684.1| ribosomal protein L11 methyltransferase [Haemophilus parasuis 29755]_x0001_gi|167853975|gb|EDS25213.1| ribosomal protein L11 methyltransferase [Haemophilus parasuis 29755]
contig00001_orf02521	gi|167854909|ref|ZP_02477685.1| hypothetical protein HPS_05563 [Haemophilus parasuis 29755]_x0001_gi|167853976|gb|EDS25214.1| hypothetical protein HPS_05563 [Haemophilus parasuis 29755]
contig00001_orf02522	gi|167854910|ref|ZP_02477686.1| probable periplasmic serine protease do/hhoA-like precursor [Haemophilus parasuis 29755]_x0001_gi|167853977|gb|EDS25215.1| probable periplasmic serine protease do/hhoA-like precursor [Haemophilus parasuis 29755]
contig00001_orf02525	gi|167854912|ref|ZP_02477688.1| hypothetical protein HPS_05578 [Haemophilus parasuis 29755]_x0001_gi|167853979|gb|EDS25217.1| hypothetical protein HPS_05578 [Haemophilus parasuis 29755]
contig00001_orf02526	gi|167854913|ref|ZP_02477689.1| DNA mismatch repair protein MutS [Haemophilus parasuis 29755]_x0001_gi|167853980|gb|EDS25218.1| DNA mismatch repair protein MutS [Haemophilus parasuis 29755]
contig00001_orf02527	gi|167854914|ref|ZP_02477690.1| tryptophan-specific transport protein [Haemophilus parasuis 29755]_x0001_gi|167853981|gb|EDS25219.1| tryptophan-specific transport protein [Haemophilus parasuis 29755]
contig00001_orf02528	gi|167854915|ref|ZP_02477691.1| diaminopimelate decarboxylase [Haemophilus parasuis 29755]_x0001_gi|167853982|gb|EDS25220.1| diaminopimelate decarboxylase [Haemophilus parasuis 29755]
contig00001_orf02529	gi|167854916|ref|ZP_02477692.1| hypothetical protein HPS_05598 [Haemophilus parasuis 29755]_x0001_gi|167853983|gb|EDS25221.1| hypothetical protein HPS_05598 [Haemophilus parasuis 29755]
contig00001_orf02531	gi|167854917|ref|ZP_02477693.1| DNA mismatch repair protein [Haemophilus parasuis 29755]_x0001_gi|167853984|gb|EDS25222.1| DNA mismatch repair protein [Haemophilus parasuis 29755]
contig00001_orf02533	gi|167854919|ref|ZP_02477695.1| possible DNA transformation protein [Haemophilus parasuis 29755]_x0001_gi|219871727|ref|YP_002476102.1| DNA transformation protein, regulator of competence-specific genes [Haemophilus parasuis SH0165]_x0001_gi|167853986|gb|EDS25224.1| possible DNA transformation protein [Haemophilus parasuis 29755]_x0001_gi|219691931|gb|ACL33154.1| DNA transformation protein, regul…
contig00001_orf02536	gi|167854921|ref|ZP_02477697.1| 50S ribosomal protein L3 [Haemophilus parasuis 29755]_x0001_gi|167853988|gb|EDS25226.1| 50S ribosomal protein L3 [Haemophilus parasuis 29755]
contig00001_orf02537	gi|167854922|ref|ZP_02477698.1| 50S ribosomal protein L4 [Haemophilus parasuis 29755]_x0001_gi|219871731|ref|YP_002476106.1| 50S ribosomal protein L4 [Haemophilus parasuis SH0165]_x0001_gi|254803737|sp|B8F756.1|RL4_HAEPS RecName: Full=50S ribosomal protein L4_x0001_gi|167853989|gb|EDS25227.1| 50S ribosomal protein L4 [Haemophilus parasuis 29755]_x0001_gi|219691935|gb|ACL33158.1| 50S ribosomal pro…
contig00001_orf02538	gi|167854923|ref|ZP_02477699.1| 50S ribosomal protein L23 [Haemophilus parasuis 29755]_x0001_gi|167853990|gb|EDS25228.1| 50S ribosomal protein L23 [Haemophilus parasuis 29755]
contig00001_orf02539	gi|167854924|ref|ZP_02477700.1| 50S ribosomal protein L2 [Haemophilus parasuis 29755]_x0001_gi|167853991|gb|EDS25229.1| 50S ribosomal protein L2 [Haemophilus parasuis 29755]
contig00001_orf02541	gi|167854926|ref|ZP_02477702.1| 50S ribosomal protein L22 [Haemophilus parasuis 29755]_x0001_gi|219871735|ref|YP_002476110.1| 50S ribosomal protein L22 [Haemophilus parasuis SH0165]_x0001_gi|223041822|ref|ZP_03612012.1| 50S ribosomal protein L22 [Actinobacillus minor 202]_x0001_gi|240947879|ref|ZP_04752319.1| 50S ribosomal protein L22 [Actinobacillus minor NM305]_x0001_gi|386389916|ref|ZP_1007471…
contig00001_orf02542	gi|167854927|ref|ZP_02477703.1| 30S ribosomal protein S3 [Haemophilus parasuis 29755]_x0001_gi|167853994|gb|EDS25232.1| 30S ribosomal protein S3 [Haemophilus parasuis 29755]
contig00001_orf02546	gi|167854930|ref|ZP_02477706.1| 30S ribosomal protein S3 [Haemophilus parasuis 29755]_x0001_gi|219871739|ref|YP_002476114.1| 30S ribosomal protein S17 [Haemophilus parasuis SH0165]_x0001_gi|254811363|sp|B8F764.1|RS17_HAEPS RecName: Full=30S ribosomal protein S17_x0001_gi|167853997|gb|EDS25235.1| 30S ribosomal protein S3 [Haemophilus parasuis 29755]_x0001_gi|219691943|gb|ACL33166.1| 30S ribosomal …
contig00001_orf00090	gi|167854822|ref|ZP_02477599.1| thiamine-binding periplasmic protein precursor [Haemophilus parasuis 29755]_x0001_gi|219871420|ref|YP_002475795.1| thiamine-binding periplasmic protein [Haemophilus parasuis SH0165]_x0001_gi|167854001|gb|EDS25238.1| thiamine-binding periplasmic protein precursor [Haemophilus parasuis 29755]_x0001_gi|219691624|gb|ACL32847.1| thiamine-binding periplasmic protein [Hae…
contig00001_orf00087	gi|167854825|ref|ZP_02477602.1| primosome assembly protein PriA [Haemophilus parasuis 29755]_x0001_gi|167854004|gb|EDS25241.1| primosome assembly protein PriA [Haemophilus parasuis 29755]
contig00001_orf00086	gi|167854826|ref|ZP_02477603.1| probable aminotransferase [Haemophilus parasuis 29755]_x0001_gi|167854005|gb|EDS25242.1| probable aminotransferase [Haemophilus parasuis 29755]
contig00001_orf00080	gi|167854831|ref|ZP_02477608.1| undecaprenyl pyrophosphate synthetase [Haemophilus parasuis 29755]_x0001_gi|167854010|gb|EDS25247.1| undecaprenyl pyrophosphate synthetase [Haemophilus parasuis 29755]
contig00001_orf00079	gi|167854832|ref|ZP_02477609.1| CDP-diglyceride pyrophosphorylase [Haemophilus parasuis 29755]_x0001_gi|219871430|ref|YP_002475805.1| CDP-diglyceride pyrophosphorylase [Haemophilus parasuis SH0165]_x0001_gi|167854011|gb|EDS25248.1| CDP-diglyceride pyrophosphorylase [Haemophilus parasuis 29755]_x0001_gi|219691634|gb|ACL32857.1| CDP-diglyceride pyrophosphorylase [Haemophilus parasuis SH0165]
contig00001_orf00077	gi|167854834|ref|ZP_02477611.1| protective surface antigen D15 precursor [Haemophilus parasuis 29755]_x0001_gi|167854013|gb|EDS25250.1| protective surface antigen D15 precursor [Haemophilus parasuis 29755]
contig00001_orf00076	gi|167854835|ref|ZP_02477612.1| alanine aminotransferase [Haemophilus parasuis 29755]_x0001_gi|219871433|ref|YP_002475808.1| outer membrane protein 26 [Haemophilus parasuis SH0165]_x0001_gi|167854014|gb|EDS25251.1| alanine aminotransferase [Haemophilus parasuis 29755]_x0001_gi|219691637|gb|ACL32860.1| outer membrane protein 26 [Haemophilus parasuis SH0165]
contig00001_orf00075	gi|167854836|ref|ZP_02477613.1| UDP-3-O-[3-hydroxymyristoyl] glucosamine N-acyltransferase [Haemophilus parasuis 29755]_x0001_gi|219871434|ref|YP_002475809.1| UDP-3-O-[3-hydroxymyristoyl] glucosamine N-acyltransferase [Haemophilus parasuis SH0165]_x0001_gi|167854015|gb|EDS25252.1| UDP-3-O-[3-hydroxymyristoyl] glucosamine N-acyltransferase [Haemophilus parasuis 29755]_x0001_gi|219691638|gb|ACL3286…
contig00001_orf00074	gi|167854837|ref|ZP_02477614.1| UDP-3-O-[3-hydroxymyristoyl] glucosamine N-acyltransferase [Haemophilus parasuis 29755]_x0001_gi|167854016|gb|EDS25253.1| UDP-3-O-[3-hydroxymyristoyl] glucosamine N-acyltransferase [Haemophilus parasuis 29755]
contig00001_orf00073	gi|167854838|ref|ZP_02477615.1| Acyl-[acyl-carrier-protein]--UDP-N-acetylglucosamine O-acyltransferase [Haemophilus parasuis 29755]_x0001_gi|219871436|ref|YP_002475811.1| UDP-N-acetylglucosamine acyltransferase [Haemophilus parasuis SH0165]_x0001_gi|254810137|sp|B8F6B1.1|LPXA_HAEPS RecName: Full=Acyl-[acyl-carrier-protein]--UDP-N-acetylglucosamine O-acyltransferase; Short=UDP-N-acetylglucosamine …
contig00001_orf00071	gi|167854840|ref|ZP_02477617.1| homoserine kinase [Haemophilus parasuis 29755]_x0001_gi|219871438|ref|YP_002475813.1| homoserine kinase [Haemophilus parasuis SH0165]_x0001_gi|167854019|gb|EDS25256.1| homoserine kinase [Haemophilus parasuis 29755]_x0001_gi|219691642|gb|ACL32865.1| homoserine kinase [Haemophilus parasuis SH0165]
contig00001_orf00070	gi|167854841|ref|ZP_02477618.1| T-protein [Haemophilus parasuis 29755]_x0001_gi|219871439|ref|YP_002475814.1| bifunctional chorismate mutase/prephenate dehydrogenase [Haemophilus parasuis SH0165]_x0001_gi|167854020|gb|EDS25257.1| T-protein [Haemophilus parasuis 29755]_x0001_gi|219691643|gb|ACL32866.1| bifunctional chorismate mutase/prephenate dehydrogenase [Haemophilus parasuis SH0165]
contig00001_orf00069	gi|167854842|ref|ZP_02477619.1| phospho-2-dehydro-3-deoxyheptonate aldolase, Tyr-sensitive [Haemophilus parasuis 29755]_x0001_gi|219871440|ref|YP_002475815.1| phospho-2-dehydro-3-deoxyheptonate aldolase [Haemophilus parasuis SH0165]_x0001_gi|167854021|gb|EDS25258.1| phospho-2-dehydro-3-deoxyheptonate aldolase, Tyr-sensitive [Haemophilus parasuis 29755]_x0001_gi|219691644|gb|ACL32867.1| phospho-2-…
contig00001_orf00067	gi|167854843|ref|ZP_02477620.1| ADP-heptose:LPS heptosyltransferase I [Haemophilus parasuis 29755]_x0001_gi|167854022|gb|EDS25259.1| ADP-heptose:LPS heptosyltransferase I [Haemophilus parasuis 29755]
contig00001_orf00065	gi|167854844|ref|ZP_02477621.1| bifunctional chorismate mutase/prephenate dehydrogenase [Haemophilus parasuis 29755]_x0001_gi|167854023|gb|EDS25260.1| bifunctional chorismate mutase/prephenate dehydrogenase [Haemophilus parasuis 29755]
contig00001_orf00064	gi|167854845|ref|ZP_02477622.1| 2',3'-cyclic-nucleotide 2'-phosphodiesterase precursor [Haemophilus parasuis 29755]_x0001_gi|167854024|gb|EDS25261.1| 2',3'-cyclic-nucleotide 2'-phosphodiesterase precursor [Haemophilus parasuis 29755]
contig00001_orf00063	gi|167854846|ref|ZP_02477623.1| hypothetical protein HPS_03366 [Haemophilus parasuis 29755]_x0001_gi|167854025|gb|EDS25262.1| hypothetical protein HPS_03366 [Haemophilus parasuis 29755]
contig00001_orf00062	gi|167854847|ref|ZP_02477624.1| putative transporter [Haemophilus parasuis 29755]_x0001_gi|167854026|gb|EDS25263.1| putative transporter [Haemophilus parasuis 29755]
contig00001_orf00061	gi|167854848|ref|ZP_02477625.1| hypothetical protein HPS_03376 [Haemophilus parasuis 29755]_x0001_gi|167854027|gb|EDS25264.1| hypothetical protein HPS_03376 [Haemophilus parasuis 29755]
contig00001_orf00060	gi|167854849|ref|ZP_02477626.1| hypothetical protein HPS_03381 [Haemophilus parasuis 29755]_x0001_gi|167854028|gb|EDS25265.1| hypothetical protein HPS_03381 [Haemophilus parasuis 29755]
contig00001_orf00059	gi|167854849|ref|ZP_02477626.1| hypothetical protein HPS_03381 [Haemophilus parasuis 29755]_x0001_gi|167854028|gb|EDS25265.1| hypothetical protein HPS_03381 [Haemophilus parasuis 29755]
contig00001_orf00057	gi|167854850|ref|ZP_02477627.1| oligopeptidase A [Haemophilus parasuis 29755]_x0001_gi|167854029|gb|EDS25266.1| oligopeptidase A [Haemophilus parasuis 29755]
contig00001_orf00056	gi|167854851|ref|ZP_02477628.1| bifunctional 2',3'-cyclic nucleotide 2'-phosphodiesterase/3'-nucleotidase periplasmic precursor protein [Haemophilus parasuis 29755]_x0001_gi|219871447|ref|YP_002475822.1| bifunctional prephenate dehydratase/chorismate mutase [Haemophilus parasuis SH0165]_x0001_gi|167854030|gb|EDS25267.1| bifunctional 2',3'-cyclic nucleotide 2'-phosphodiesterase/3'-nucleotidase per…
contig00001_orf00055	gi|167854852|ref|ZP_02477629.1| uracil-DNA glycosylase [Haemophilus parasuis 29755]_x0001_gi|219871448|ref|YP_002475823.1| uracil-DNA glycosylase [Haemophilus parasuis SH0165]_x0001_gi|254790580|sp|B8F6C3.1|UNG_HAEPS RecName: Full=Uracil-DNA glycosylase; Short=UDG_x0001_gi|167854031|gb|EDS25268.1| uracil-DNA glycosylase [Haemophilus parasuis 29755]_x0001_gi|219691652|gb|ACL32875.1| uracil-DNA gly…
contig00001_orf00053	gi|167854854|ref|ZP_02477631.1| Biotin carboxylase [Haemophilus parasuis 29755]_x0001_gi|167854033|gb|EDS25270.1| Biotin carboxylase [Haemophilus parasuis 29755]
contig00001_orf00052	gi|167854855|ref|ZP_02477632.1| acetyl-CoA carboxylase biotin carboxylase subunit [Haemophilus parasuis 29755]_x0001_gi|219871451|ref|YP_002475826.1| biotin carboxyl carrier protein of acetyl-CoA carboxylase (BCCP) [Haemophilus parasuis SH0165]_x0001_gi|167854034|gb|EDS25271.1| acetyl-CoA carboxylase biotin carboxylase subunit [Haemophilus parasuis 29755]_x0001_gi|219691655|gb|ACL32878.1| biotin …
contig00001_orf00049	gi|167854857|ref|ZP_02477634.1| biotin synthase [Haemophilus parasuis 29755]_x0001_gi|219871454|ref|YP_002475829.1| biotin synthase [Haemophilus parasuis SH0165]_x0001_gi|223041519|ref|ZP_03611720.1| biotin synthase [Actinobacillus minor 202]_x0001_gi|254810712|sp|B8F6C9.1|BIOB_HAEPS RecName: Full=Biotin synthase_x0001_gi|167854036|gb|EDS25273.1| biotin synthase [Haemophilus parasuis 29755]_x0001…
contig00001_orf00046	gi|167854859|ref|ZP_02477636.1| hypothetical protein HPS_03431 [Haemophilus parasuis 29755]_x0001_gi|167854038|gb|EDS25275.1| hypothetical protein HPS_03431 [Haemophilus parasuis 29755]
contig00001_orf00045	gi|167854860|ref|ZP_02477637.1| ribosomal protein L32 [Haemophilus parasuis 29755]_x0001_gi|219871458|ref|YP_002475833.1| 50S ribosomal protein L32 [Haemophilus parasuis SH0165]_x0001_gi|254801805|sp|B8F6D3.1|RL32_HAEPS RecName: Full=50S ribosomal protein L32_x0001_gi|167854039|gb|EDS25276.1| ribosomal protein L32 [Haemophilus parasuis 29755]_x0001_gi|219691662|gb|ACL32885.1| 50S ribosomal protei…
contig00001_orf00044	gi|167854861|ref|ZP_02477638.1| fatty acid/phospholipid synthesis protein PlsX [Haemophilus parasuis 29755]_x0001_gi|167854040|gb|EDS25277.1| fatty acid/phospholipid synthesis protein PlsX [Haemophilus parasuis 29755]
contig00001_orf00043	gi|167854862|ref|ZP_02477639.1| diaminobutyrate--2-oxoglutarate aminotransferase [Haemophilus parasuis 29755]_x0001_gi|167854041|gb|EDS25278.1| diaminobutyrate--2-oxoglutarate aminotransferase [Haemophilus parasuis 29755]
contig00001_orf00037	gi|167854867|ref|ZP_02477644.1| UDP-N-acetylenolpyruvoylglucosamine reductase [Haemophilus parasuis 29755]_x0001_gi|167854046|gb|EDS25283.1| UDP-N-acetylenolpyruvoylglucosamine reductase [Haemophilus parasuis 29755]
contig00001_orf00034	gi|167854870|ref|ZP_02477647.1| molybdopterin biosynthesis protein [Haemophilus parasuis 29755]_x0001_gi|167854049|gb|EDS25286.1| molybdopterin biosynthesis protein [Haemophilus parasuis 29755]
contig00001_orf00033	gi|167854871|ref|ZP_02477648.1| molybdenum cofactor biosynthesis protein [Haemophilus parasuis 29755]_x0001_gi|219871469|ref|YP_002475844.1| nitrogen regulatory protein P-II [Haemophilus parasuis SH0165]_x0001_gi|167854050|gb|EDS25287.1| molybdenum cofactor biosynthesis protein [Haemophilus parasuis 29755]_x0001_gi|219691673|gb|ACL32896.1| nitrogen regulatory protein P-II [Haemophilus parasuis SH…
contig00001_orf00032	gi|167854872|ref|ZP_02477649.1| lipoprotein signal peptidase [Haemophilus parasuis 29755]_x0001_gi|167854051|gb|EDS25288.1| lipoprotein signal peptidase [Haemophilus parasuis 29755]
contig00001_orf00027	gi|167854875|ref|ZP_02477652.1| 4-hydroxy-3-methylbut-2-enyl diphosphate reductase [Haemophilus parasuis 29755]_x0001_gi|167854054|gb|EDS25291.1| 4-hydroxy-3-methylbut-2-enyl diphosphate reductase [Haemophilus parasuis 29755]
contig00001_orf02470	gi|167854762|ref|ZP_02477540.1| cytidine deaminase [Haemophilus parasuis 29755]_x0001_gi|167854060|gb|EDS25296.1| cytidine deaminase [Haemophilus parasuis 29755]
contig00001_orf02469	gi|167854763|ref|ZP_02477541.1| dihydroneopterin aldolase [Haemophilus parasuis 29755]_x0001_gi|167854061|gb|EDS25297.1| dihydroneopterin aldolase [Haemophilus parasuis 29755]
contig00001_orf02466	gi|167854766|ref|ZP_02477544.1| glucose-inhibited division protein B [Haemophilus parasuis 29755]_x0001_gi|167854064|gb|EDS25300.1| glucose-inhibited division protein B [Haemophilus parasuis 29755]
contig00001_orf02465	gi|167854767|ref|ZP_02477545.1| hypothetical protein HPS_00585 [Haemophilus parasuis 29755]_x0001_gi|167854065|gb|EDS25301.1| hypothetical protein HPS_00585 [Haemophilus parasuis 29755]
contig00001_orf02464	gi|167854768|ref|ZP_02477546.1| hypothetical protein HPS_00590 [Haemophilus parasuis 29755]_x0001_gi|167854066|gb|EDS25302.1| hypothetical protein HPS_00590 [Haemophilus parasuis 29755]
contig00001_orf02463	gi|167854769|ref|ZP_02477547.1| type III restriction enzyme, res subunit [Haemophilus parasuis 29755]_x0001_gi|167854067|gb|EDS25303.1| type III restriction enzyme, res subunit [Haemophilus parasuis 29755]
contig00001_orf02462	gi|167854769|ref|ZP_02477547.1| type III restriction enzyme, res subunit [Haemophilus parasuis 29755]_x0001_gi|167854067|gb|EDS25303.1| type III restriction enzyme, res subunit [Haemophilus parasuis 29755]
contig00001_orf02460	gi|167854772|ref|ZP_02477550.1| tRNA uridine 5-carboxymethylaminomethyl modification enzyme GidA [Haemophilus parasuis 29755]_x0001_gi|167854070|gb|EDS25306.1| tRNA uridine 5-carboxymethylaminomethyl modification enzyme GidA [Haemophilus parasuis 29755]
contig00001_orf02459	gi|167854773|ref|ZP_02477551.1| hypothetical protein HPS_00615 [Haemophilus parasuis 29755]_x0001_gi|219871650|ref|YP_002476025.1| hypothetical protein HAPS_1521 [Haemophilus parasuis SH0165]_x0001_gi|167854071|gb|EDS25307.1| hypothetical protein HPS_00615 [Haemophilus parasuis 29755]_x0001_gi|219691854|gb|ACL33077.1| hypothetical protein HAPS_1521 [Haemophilus parasuis SH0165]
contig00001_orf02458	gi|167854774|ref|ZP_02477552.1| L-fucose operon activator [Haemophilus parasuis 29755]_x0001_gi|167854072|gb|EDS25308.1| L-fucose operon activator [Haemophilus parasuis 29755]
contig00001_orf02457	gi|167854775|ref|ZP_02477553.1| putative lipoprotein [Haemophilus parasuis 29755]_x0001_gi|167854073|gb|EDS25309.1| putative lipoprotein [Haemophilus parasuis 29755]
contig00001_orf02456	gi|167854776|ref|ZP_02477554.1| hypothetical protein HPS_00630 [Haemophilus parasuis 29755]_x0001_gi|167854074|gb|EDS25310.1| hypothetical protein HPS_00630 [Haemophilus parasuis 29755]
contig00001_orf02454	gi|167854778|ref|ZP_02477556.1| L-fucose isomerase [Haemophilus parasuis 29755]_x0001_gi|167854076|gb|EDS25312.1| L-fucose isomerase [Haemophilus parasuis 29755]
contig00001_orf02435	gi|167854781|ref|ZP_02477559.1| L-fuculose phosphate aldolase [Haemophilus parasuis 29755]_x0001_gi|219871658|ref|YP_002476033.1| L-fuculose phosphate aldolase [Haemophilus parasuis SH0165]_x0001_gi|167854079|gb|EDS25315.1| L-fuculose phosphate aldolase [Haemophilus parasuis 29755]_x0001_gi|219691862|gb|ACL33085.1| L-fuculose phosphate aldolase [Haemophilus parasuis SH0165]
contig00001_orf02451	gi|167854781|ref|ZP_02477559.1| L-fuculose phosphate aldolase [Haemophilus parasuis 29755]_x0001_gi|219871658|ref|YP_002476033.1| L-fuculose phosphate aldolase [Haemophilus parasuis SH0165]_x0001_gi|167854079|gb|EDS25315.1| L-fuculose phosphate aldolase [Haemophilus parasuis 29755]_x0001_gi|219691862|gb|ACL33085.1| L-fuculose phosphate aldolase [Haemophilus parasuis SH0165]
contig00001_orf02450	gi|167854782|ref|ZP_02477560.1| possible transcriptional regulator [Haemophilus parasuis 29755]_x0001_gi|219871659|ref|YP_002476034.1| RpiR family transcriptional regulator [Haemophilus parasuis SH0165]_x0001_gi|167854080|gb|EDS25316.1| possible transcriptional regulator [Haemophilus parasuis 29755]_x0001_gi|219691863|gb|ACL33086.1| RpiR family transcriptional regulator [Haemophilus parasuis SH01…
contig00001_orf02448	gi|167854784|ref|ZP_02477562.1| myo-inositol catabolism protein [Haemophilus parasuis 29755]_x0001_gi|219871661|ref|YP_002476036.1| myoinositol catabolism protein, acetolactate synthase [Haemophilus parasuis SH0165]_x0001_gi|167854082|gb|EDS25318.1| myo-inositol catabolism protein [Haemophilus parasuis 29755]_x0001_gi|219691865|gb|ACL33088.1| myoinositol catabolism protein, acetolactate synthase …
contig00001_orf02446	gi|167854786|ref|ZP_02477564.1| dehydrogenase [Haemophilus parasuis 29755]_x0001_gi|167854084|gb|EDS25320.1| dehydrogenase [Haemophilus parasuis 29755]
contig00001_orf02444	gi|167854788|ref|ZP_02477566.1| alpha-L-fucosidase [Haemophilus parasuis 29755]_x0001_gi|167854086|gb|EDS25322.1| alpha-L-fucosidase [Haemophilus parasuis 29755]
contig00001_orf02443	gi|167854789|ref|ZP_02477567.1| possible dehydrogenase [Haemophilus parasuis 29755]_x0001_gi|167854087|gb|EDS25323.1| possible dehydrogenase [Haemophilus parasuis 29755]
contig00001_orf02442	gi|167854790|ref|ZP_02477568.1| ABC transporter, possible ribose permease [Haemophilus parasuis 29755]_x0001_gi|167854088|gb|EDS25324.1| ABC transporter, possible ribose permease [Haemophilus parasuis 29755]
contig00001_orf02438	gi|167854795|ref|ZP_02477573.1| possible myo-inositol catabolism protein [Haemophilus parasuis 29755]_x0001_gi|167854093|gb|EDS25329.1| possible myo-inositol catabolism protein [Haemophilus parasuis 29755]
contig00001_orf02436	gi|167854796|ref|ZP_02477574.1| ABC transporter related protein [Haemophilus parasuis 29755]_x0001_gi|167854094|gb|EDS25330.1| ABC transporter related protein [Haemophilus parasuis 29755]
contig00001_orf02434	gi|167854797|ref|ZP_02477575.1| hypothetical protein HPS_00735 [Haemophilus parasuis 29755]_x0001_gi|219871672|ref|YP_002476047.1| protein involved in oxidation of intracellular sulfur [Haemophilus parasuis SH0165]_x0001_gi|167854095|gb|EDS25331.1| hypothetical protein HPS_00735 [Haemophilus parasuis 29755]_x0001_gi|219691876|gb|ACL33099.1| protein involved in oxidation of intracellular sulfur [H…
contig00001_orf02432	gi|167854799|ref|ZP_02477577.1| sulfurtransferase TusD-like protein [Haemophilus parasuis 29755]_x0001_gi|167854097|gb|EDS25333.1| sulfurtransferase TusD-like protein [Haemophilus parasuis 29755]
contig00001_orf02430	gi|167854800|ref|ZP_02477578.1| hypothetical protein HPS_00750 [Haemophilus parasuis 29755]_x0001_gi|167854098|gb|EDS25334.1| hypothetical protein HPS_00750 [Haemophilus parasuis 29755]
contig00001_orf02429	gi|167854801|ref|ZP_02477579.1| hypothetical protein HPS_00755 [Haemophilus parasuis 29755]_x0001_gi|219871676|ref|YP_002476051.1| FKBP-type peptidyl-prolyl cis-trans isomerase, macrophage infectivity protein [Haemophilus parasuis SH0165]_x0001_gi|167854099|gb|EDS25335.1| hypothetical protein HPS_00755 [Haemophilus parasuis 29755]_x0001_gi|219691880|gb|ACL33103.1| FKBP-type peptidyl-prolyl cis-tr…
contig00001_orf02426	gi|167854803|ref|ZP_02477581.1| thiol disulfide oxidoreductase [Haemophilus parasuis 29755]_x0001_gi|167854101|gb|EDS25337.1| thiol disulfide oxidoreductase [Haemophilus parasuis 29755]
contig00001_orf02425	gi|167854804|ref|ZP_02477582.1| MTA/SAH nucleosidase [Haemophilus parasuis 29755]_x0001_gi|167854102|gb|EDS25338.1| MTA/SAH nucleosidase [Haemophilus parasuis 29755]
contig00001_orf02423	gi|167854805|ref|ZP_02477583.1| hypothetical protein HPS_00775 [Haemophilus parasuis 29755]_x0001_gi|167854103|gb|EDS25339.1| hypothetical protein HPS_00775 [Haemophilus parasuis 29755]
contig00001_orf02421	gi|167854807|ref|ZP_02477585.1| hypothetical protein HPS_00785 [Haemophilus parasuis 29755]_x0001_gi|167854105|gb|EDS25341.1| hypothetical protein HPS_00785 [Haemophilus parasuis 29755]
contig00001_orf02416	gi|167854810|ref|ZP_02477588.1| glycyl-tRNA synthetase subunit alpha [Haemophilus parasuis 29755]_x0001_gi|167854108|gb|EDS25344.1| glycyl-tRNA synthetase subunit alpha [Haemophilus parasuis 29755]
contig00001_orf02413	gi|167854813|ref|ZP_02477591.1| 8-amino-7-oxononanoate synthase [Haemophilus parasuis 29755]_x0001_gi|219871688|ref|YP_002476063.1| 8-amino-7-oxononanoate synthase [Haemophilus parasuis SH0165]_x0001_gi|254813392|sp|B8F713.1|BIOF_HAEPS RecName: Full=Putative 8-amino-7-oxononanoate synthase; Short=AONS; AltName: Full=7-keto-8-amino-pelargonic acid synthase; Short=7-KAP synthase; AltName: Full=8-am…
contig00001_orf02411	gi|167854815|ref|ZP_02477593.1| 8-amino-7-oxononanoate synthase [Haemophilus parasuis 29755]_x0001_gi|167854113|gb|EDS25349.1| 8-amino-7-oxononanoate synthase [Haemophilus parasuis 29755]
contig00001_orf02410	gi|167854816|ref|ZP_02477594.1| dethiobiotin synthetase 2 [Haemophilus parasuis 29755]_x0001_gi|167854114|gb|EDS25350.1| dethiobiotin synthetase 2 [Haemophilus parasuis 29755]
contig00001_orf02409	gi|167854817|ref|ZP_02477595.1| dithiobiotin synthetase [Haemophilus parasuis 29755]_x0001_gi|219871692|ref|YP_002476067.1| hypothetical protein HAPS_1565 [Haemophilus parasuis SH0165]_x0001_gi|167854115|gb|EDS25351.1| dithiobiotin synthetase [Haemophilus parasuis 29755]_x0001_gi|219691896|gb|ACL33119.1| conserved hypothetical protein [Haemophilus parasuis SH0165]
contig00001_orf02407	gi|167854819|ref|ZP_02477597.1| RNA polymerase factor sigma-32 [Haemophilus parasuis 29755]_x0001_gi|219871694|ref|YP_002476069.1| RNA polymerase factor sigma-32 [Haemophilus parasuis SH0165]_x0001_gi|167854117|gb|EDS25353.1| RNA polymerase factor sigma-32 [Haemophilus parasuis 29755]_x0001_gi|219691898|gb|ACL33121.1| RNA polymerase factor sigma-32 [Haemophilus parasuis SH0165]
contig00001_orf01203	gi|167854706|ref|ZP_02477485.1| hypothetical protein HPS_10520 [Haemophilus parasuis 29755]_x0001_gi|167854120|gb|EDS25355.1| hypothetical protein HPS_10520 [Haemophilus parasuis 29755]
contig00001_orf01205	gi|167854708|ref|ZP_02477487.1| hypothetical protein HPS_10540 [Haemophilus parasuis 29755]_x0001_gi|167854122|gb|EDS25357.1| hypothetical protein HPS_10540 [Haemophilus parasuis 29755]
contig00001_orf01206	gi|167854709|ref|ZP_02477488.1| hypothetical protein HPS_10545 [Haemophilus parasuis 29755]_x0001_gi|167854123|gb|EDS25358.1| hypothetical protein HPS_10545 [Haemophilus parasuis 29755]
contig00001_orf01207	gi|167854710|ref|ZP_02477489.1| aspartate kinase III [Haemophilus parasuis 29755]_x0001_gi|167854124|gb|EDS25359.1| aspartate kinase III [Haemophilus parasuis 29755]
contig00001_orf01209	gi|167854712|ref|ZP_02477491.1| hypothetical protein HPS_10560 [Haemophilus parasuis 29755]_x0001_gi|219870524|ref|YP_002474899.1| hypothetical protein HAPS_0262 [Haemophilus parasuis SH0165]_x0001_gi|167854126|gb|EDS25361.1| hypothetical protein HPS_10560 [Haemophilus parasuis 29755]_x0001_gi|219690728|gb|ACL31951.1| hypothetical protein HAPS_0262 [Haemophilus parasuis SH0165]
contig00001_orf01211	gi|167854713|ref|ZP_02477492.1| cell division protein MukB [Haemophilus parasuis 29755]_x0001_gi|167854127|gb|EDS25362.1| cell division protein MukB [Haemophilus parasuis 29755]
contig00001_orf01214	gi|167854716|ref|ZP_02477495.1| ribosomal protein S6 modification protein [Haemophilus parasuis 29755]_x0001_gi|167854130|gb|EDS25365.1| ribosomal protein S6 modification protein [Haemophilus parasuis 29755]
contig00001_orf01215	gi|167854717|ref|ZP_02477496.1| hypothetical protein HPS_10585 [Haemophilus parasuis 29755]_x0001_gi|167854131|gb|EDS25366.1| hypothetical protein HPS_10585 [Haemophilus parasuis 29755]
contig00001_orf01216	gi|167854718|ref|ZP_02477497.1| putative dehydrogenase [Haemophilus parasuis 29755]_x0001_gi|167854132|gb|EDS25367.1| putative dehydrogenase [Haemophilus parasuis 29755]
contig00001_orf01217	gi|167854719|ref|ZP_02477498.1| ABC transporter, ATPase subunit [Haemophilus parasuis 29755]_x0001_gi|219870517|ref|YP_002474892.1| nitrate/sulfonate/bicarbonate ABC transporter ATPase [Haemophilus parasuis SH0165]_x0001_gi|167854133|gb|EDS25368.1| ABC transporter, ATPase subunit [Haemophilus parasuis 29755]_x0001_gi|219690721|gb|ACL31944.1| ABC-type nitrate/sulfonate/bicarbonate transport system…
contig00001_orf01218	gi|167854720|ref|ZP_02477499.1| ABC transporter substrate-binding protein [Haemophilus parasuis 29755]_x0001_gi|219870516|ref|YP_002474891.1| nitrate/sulfonate/bicarbonate ABC transporter periplasmic protein [Haemophilus parasuis SH0165]_x0001_gi|167854134|gb|EDS25369.1| ABC transporter substrate-binding protein [Haemophilus parasuis 29755]_x0001_gi|219690720|gb|ACL31943.1| ABC-type nitrate/sulfo…
contig00001_orf01221	gi|167854723|ref|ZP_02477502.1| Trp operon repressor [Haemophilus parasuis 29755]_x0001_gi|219870513|ref|YP_002474888.1| Trp operon repressor [Haemophilus parasuis SH0165]_x0001_gi|167854137|gb|EDS25372.1| Trp operon repressor [Haemophilus parasuis 29755]_x0001_gi|219690717|gb|ACL31940.1| tryptophan operon repressor TrpR [Haemophilus parasuis SH0165]
contig00001_orf01225	gi|167854726|ref|ZP_02477505.1| outer-membrane lipoprotein carrier protein precursor [Haemophilus parasuis 29755]_x0001_gi|167854140|gb|EDS25375.1| outer-membrane lipoprotein carrier protein precursor [Haemophilus parasuis 29755]
contig00001_orf01228	gi|167854728|ref|ZP_02477507.1| coproporphyrinogen III oxidase [Haemophilus parasuis 29755]_x0001_gi|167854142|gb|EDS25377.1| coproporphyrinogen III oxidase [Haemophilus parasuis 29755]
contig00001_orf01229	gi|167854729|ref|ZP_02477508.1| maltose-binding periplasmic protein precursor [Haemophilus parasuis 29755]_x0001_gi|167854143|gb|EDS25378.1| maltose-binding periplasmic protein precursor [Haemophilus parasuis 29755]
contig00001_orf01231	gi|167854731|ref|ZP_02477510.1| maltose transport system permease protein MalG [Haemophilus parasuis 29755]_x0001_gi|219870499|ref|YP_002474874.1| maltose transporter permease [Haemophilus parasuis SH0165]_x0001_gi|167854145|gb|EDS25380.1| maltose transport system permease protein MalG [Haemophilus parasuis 29755]_x0001_gi|219690703|gb|ACL31926.1| ABC-type maltose transport systems, permease comp…
contig00001_orf01233	gi|167854732|ref|ZP_02477511.1| 4-alpha-glucanotransferase [Haemophilus parasuis 29755]_x0001_gi|167854146|gb|EDS25381.1| 4-alpha-glucanotransferase [Haemophilus parasuis 29755]
contig00001_orf01234	gi|167854733|ref|ZP_02477512.1| dosage-dependent DnaK suppressor protein [Haemophilus parasuis 29755]_x0001_gi|219870497|ref|YP_002474872.1| dosage-dependent DnaK suppressor protein [Haemophilus parasuis SH0165]_x0001_gi|167854147|gb|EDS25382.1| dosage-dependent DnaK suppressor protein [Haemophilus parasuis 29755]_x0001_gi|219690701|gb|ACL31924.1| dosage-dependent DnaK suppressor protein [Haemoph…
contig00001_orf01236	gi|167854734|ref|ZP_02477513.1| putative poly(A) polymerase [Haemophilus parasuis 29755]_x0001_gi|167854148|gb|EDS25383.1| putative poly(A) polymerase [Haemophilus parasuis 29755]
contig00001_orf01237	gi|167854735|ref|ZP_02477514.1| 2-amino-4-hydroxy-6-hydroxymethyldihydropteridine pyrophosphokinase [Haemophilus parasuis 29755]_x0001_gi|219870495|ref|YP_002474870.1| 2-amino-4-hydroxy-6-hydroxymethyldihydropteridine pyrophosphokinase [Haemophilus parasuis SH0165]_x0001_gi|167854149|gb|EDS25384.1| 2-amino-4-hydroxy-6-hydroxymethyldihydropteridine pyrophosphokinase [Haemophilus parasuis 29755]_x0…
contig00001_orf01238	gi|167854736|ref|ZP_02477515.1| putative lipoprotein [Haemophilus parasuis 29755]_x0001_gi|167854150|gb|EDS25385.1| putative lipoprotein [Haemophilus parasuis 29755]
contig00001_orf01239	gi|167854737|ref|ZP_02477516.1| hypothetical protein HPS_10685 [Haemophilus parasuis 29755]_x0001_gi|219870493|ref|YP_002474868.1| hypothetical protein HAPS_0228 [Haemophilus parasuis SH0165]_x0001_gi|167854151|gb|EDS25386.1| hypothetical protein HPS_10685 [Haemophilus parasuis 29755]_x0001_gi|219690697|gb|ACL31920.1| conserved hypothetical protein [Haemophilus parasuis SH0165]
contig00001_orf01240	gi|167854738|ref|ZP_02477517.1| maltose ABC transporter periplasmic protein [Haemophilus parasuis 29755]_x0001_gi|167854152|gb|EDS25387.1| maltose ABC transporter periplasmic protein [Haemophilus parasuis 29755]
contig00001_orf01242	gi|167854740|ref|ZP_02477519.1| preprotein translocase subunit SecA [Haemophilus parasuis 29755]_x0001_gi|219870490|ref|YP_002474865.1| mutator mutT protein, NTP pyrophosphohydrolase including oxidative damage repair enzymes [Haemophilus parasuis SH0165]_x0001_gi|167854154|gb|EDS25389.1| preprotein translocase subunit SecA [Haemophilus parasuis 29755]_x0001_gi|219690694|gb|ACL31917.1| mutator mut…
contig00001_orf01244	gi|167854741|ref|ZP_02477520.1| cysteine/glutathione ABC transporter membrane/ATP-binding component [Haemophilus parasuis 29755]_x0001_gi|167854155|gb|EDS25390.1| cysteine/glutathione ABC transporter membrane/ATP-binding component [Haemophilus parasuis 29755]
contig00001_orf01250	gi|167854743|ref|ZP_02477522.1| hypothetical protein HPS_10715 [Haemophilus parasuis 29755]_x0001_gi|167854157|gb|EDS25392.1| hypothetical protein HPS_10715 [Haemophilus parasuis 29755]
contig00001_orf01252	gi|167854744|ref|ZP_02477523.1| hypothetical protein HPS_10720 [Haemophilus parasuis 29755]_x0001_gi|167854158|gb|EDS25393.1| hypothetical protein HPS_10720 [Haemophilus parasuis 29755]
contig00001_orf01253	gi|167854745|ref|ZP_02477524.1| hypothetical protein HPS_10725 [Haemophilus parasuis 29755]_x0001_gi|167854159|gb|EDS25394.1| hypothetical protein HPS_10725 [Haemophilus parasuis 29755]
contig00001_orf01254	gi|167854746|ref|ZP_02477525.1| cysteine/glutathione ABC transporter membrane/ATP-binding component [Haemophilus parasuis 29755]_x0001_gi|167854160|gb|EDS25395.1| cysteine/glutathione ABC transporter membrane/ATP-binding component [Haemophilus parasuis 29755]
contig00001_orf01256	gi|167854747|ref|ZP_02477526.1| long-chain-fatty-acid--CoA ligase [Haemophilus parasuis 29755]_x0001_gi|167854161|gb|EDS25396.1| long-chain-fatty-acid--CoA ligase [Haemophilus parasuis 29755]
contig00001_orf01258	gi|167854749|ref|ZP_02477528.1| periplasmic negative regulator of sigmaE [Haemophilus parasuis 29755]_x0001_gi|219870480|ref|YP_002474855.1| periplasmic negative regulator of sigmaE [Haemophilus parasuis SH0165]_x0001_gi|167854163|gb|EDS25398.1| periplasmic negative regulator of sigmaE [Haemophilus parasuis 29755]_x0001_gi|219690684|gb|ACL31907.1| periplasmic negative regulator of sigmaE [Haemoph…
contig00001_orf01259	gi|167854750|ref|ZP_02477529.1| periplasmic negative regulator of sigmaE [Haemophilus parasuis 29755]_x0001_gi|167854164|gb|EDS25399.1| periplasmic negative regulator of sigmaE [Haemophilus parasuis 29755]
contig00001_orf01260	gi|167854751|ref|ZP_02477530.1| thiamine biosynthesis protein ThiI [Haemophilus parasuis 29755]_x0001_gi|167854165|gb|EDS25400.1| thiamine biosynthesis protein ThiI [Haemophilus parasuis 29755]
contig00001_orf01261	gi|167854752|ref|ZP_02477531.1| GTP cyclohydrolase I [Haemophilus parasuis 29755]_x0001_gi|167854166|gb|EDS25401.1| GTP cyclohydrolase I [Haemophilus parasuis 29755]
contig00001_orf01262	gi|167854753|ref|ZP_02477532.1| 3-deoxy-D-manno-octulosonic acid kinase [Haemophilus parasuis 29755]_x0001_gi|167854167|gb|EDS25402.1| 3-deoxy-D-manno-octulosonic acid kinase [Haemophilus parasuis 29755]
contig00001_orf01264	gi|167854755|ref|ZP_02477534.1| 3-deoxy-D-manno-octulosonic-acid kinase [Haemophilus parasuis 29755]_x0001_gi|167854169|gb|EDS25404.1| 3-deoxy-D-manno-octulosonic-acid kinase [Haemophilus parasuis 29755]
contig00001_orf01265	gi|167854756|ref|ZP_02477535.1| DNA topoisomerase I [Haemophilus parasuis 29755]_x0001_gi|167854170|gb|EDS25405.1| DNA topoisomerase I [Haemophilus parasuis 29755]
contig00001_orf00739	gi|167854636|ref|ZP_02477416.1| phenylalanyl-tRNA synthetase beta chain [Haemophilus parasuis 29755]_x0001_gi|167854173|gb|EDS25407.1| phenylalanyl-tRNA synthetase beta chain [Haemophilus parasuis 29755]
contig00001_orf00738	gi|167854637|ref|ZP_02477417.1| integration host factor, alpha chain [Haemophilus parasuis 29755]_x0001_gi|219870912|ref|YP_002475287.1| integration host factor subunit alpha [Haemophilus parasuis SH0165]_x0001_gi|254803517|sp|B8F4T7.1|IHFA_HAEPS RecName: Full=Integration host factor subunit alpha; Short=IHF-alpha_x0001_gi|167854174|gb|EDS25408.1| integration host factor, alpha chain [Haemophilus…
contig00001_orf00737	gi|167854638|ref|ZP_02477418.1| hypothetical protein HPS_01052 [Haemophilus parasuis 29755]_x0001_gi|219870913|ref|YP_002475288.1| lipoprotein/cell wall-associated hydrolases (invasion-associated proteins), NLP/P60 protein [Haemophilus parasuis SH0165]_x0001_gi|167854175|gb|EDS25409.1| hypothetical protein HPS_01052 [Haemophilus parasuis 29755]_x0001_gi|219691117|gb|ACL32340.1| lipoprotein/cell w…
contig00001_orf00735	gi|167854640|ref|ZP_02477420.1| deoxycytidine triphosphate deaminase [Haemophilus parasuis 29755]_x0001_gi|219870915|ref|YP_002475290.1| deoxycytidine triphosphate deaminase [Haemophilus parasuis SH0165]_x0001_gi|254767157|sp|B8F4U0.1|DCD_HAEPS RecName: Full=Deoxycytidine triphosphate deaminase; Short=dCTP deaminase_x0001_gi|167854177|gb|EDS25411.1| deoxycytidine triphosphate deaminase [Haemophil…
contig00001_orf00733	gi|167854642|ref|ZP_02477422.1| colicin V production protein [Haemophilus parasuis 29755]_x0001_gi|167854179|gb|EDS25413.1| colicin V production protein [Haemophilus parasuis 29755]
contig00001_orf00732	gi|167854643|ref|ZP_02477423.1| putative FAD flavoprotein oxidase [Haemophilus parasuis 29755]_x0001_gi|167854180|gb|EDS25414.1| putative FAD flavoprotein oxidase [Haemophilus parasuis 29755]
contig00001_orf00731	gi|167854644|ref|ZP_02477424.1| hypothetical protein HPS_01082 [Haemophilus parasuis 29755]_x0001_gi|219870919|ref|YP_002475294.1| tRNA (5-methylaminomethyl-2-thiouridylate)-methyltransferase [Haemophilus parasuis SH0165]_x0001_gi|167854181|gb|EDS25415.1| hypothetical protein HPS_01082 [Haemophilus parasuis 29755]_x0001_gi|219691123|gb|ACL32346.1| tRNA (5-methylaminomethyl-2-thiouridylate)-methyl…
contig00001_orf00729	gi|167854645|ref|ZP_02477425.1| hypothetical protein HPS_01087 [Haemophilus parasuis 29755]_x0001_gi|167854182|gb|EDS25416.1| hypothetical protein HPS_01087 [Haemophilus parasuis 29755]
contig00001_orf00728	gi|167854646|ref|ZP_02477426.1| hypothetical protein HPS_01092 [Haemophilus parasuis 29755]_x0001_gi|219870921|ref|YP_002475296.1| putative ABC-type transporter [Haemophilus parasuis SH0165]_x0001_gi|167854183|gb|EDS25417.1| hypothetical protein HPS_01092 [Haemophilus parasuis 29755]_x0001_gi|219691125|gb|ACL32348.1| putative ABC-type transporter [Haemophilus parasuis SH0165]
contig00001_orf00727	gi|167854647|ref|ZP_02477427.1| hypothetical protein HPS_01097 [Haemophilus parasuis 29755]_x0001_gi|219870922|ref|YP_002475297.1| GNAT family acetyltransferase [Haemophilus parasuis SH0165]_x0001_gi|167854184|gb|EDS25418.1| hypothetical protein HPS_01097 [Haemophilus parasuis 29755]_x0001_gi|219691126|gb|ACL32349.1| acetyltransferase, gnat family [Haemophilus parasuis SH0165]
contig00001_orf00726	gi|167854648|ref|ZP_02477428.1| nucleoid-associated protein NdpA [Haemophilus parasuis 29755]_x0001_gi|219870923|ref|YP_002475298.1| nucleoid-associated protein NdpA [Haemophilus parasuis SH0165]_x0001_gi|254767266|sp|B8F4U8.1|NDPA_HAEPS RecName: Full=Nucleoid-associated protein HAPS_0704_x0001_gi|167854185|gb|EDS25419.1| nucleoid-associated protein NdpA [Haemophilus parasuis 29755]_x0001_gi|2196…
contig00001_orf00725	gi|167854649|ref|ZP_02477429.1| amidophosphoribosyltransferase [Haemophilus parasuis 29755]_x0001_gi|219870924|ref|YP_002475299.1| SmpA/OmlA domain-containing protein [Haemophilus parasuis SH0165]_x0001_gi|167854186|gb|EDS25420.1| amidophosphoribosyltransferase [Haemophilus parasuis 29755]_x0001_gi|219691128|gb|ACL32351.1| SmpA/OmlA domain-containing protein [Haemophilus parasuis SH0165]
contig00001_orf00723	gi|167854651|ref|ZP_02477431.1| N-acetylmuramic acid 6-phosphate etherase [Haemophilus parasuis 29755]_x0001_gi|167854188|gb|EDS25422.1| N-acetylmuramic acid 6-phosphate etherase [Haemophilus parasuis 29755]
contig00001_orf00722	gi|167854652|ref|ZP_02477432.1| anhydro-N-acetylmuramic acid kinase [Haemophilus parasuis 29755]_x0001_gi|219870927|ref|YP_002475302.1| hypothetical protein HAPS_0708 [Haemophilus parasuis SH0165]_x0001_gi|167854189|gb|EDS25423.1| anhydro-N-acetylmuramic acid kinase [Haemophilus parasuis 29755]_x0001_gi|219691131|gb|ACL32354.1| conserved hypothetical protein [Haemophilus parasuis SH0165]
contig00001_orf00720	gi|167854654|ref|ZP_02477434.1| hypothetical protein HPS_01132 [Haemophilus parasuis 29755]_x0001_gi|167854191|gb|EDS25425.1| hypothetical protein HPS_01132 [Haemophilus parasuis 29755]
contig00001_orf00719	gi|167854655|ref|ZP_02477435.1| tRNA pseudouridine synthase C [Haemophilus parasuis 29755]_x0001_gi|167854192|gb|EDS25426.1| tRNA pseudouridine synthase C [Haemophilus parasuis 29755]
contig00001_orf00718	gi|167854656|ref|ZP_02477436.1| hypothetical protein HPS_01142 [Haemophilus parasuis 29755]_x0001_gi|219870931|ref|YP_002475306.1| hypothetical protein HAPS_0712 [Haemophilus parasuis SH0165]_x0001_gi|167854193|gb|EDS25427.1| hypothetical protein HPS_01142 [Haemophilus parasuis 29755]_x0001_gi|219691135|gb|ACL32358.1| conserved hypothetical protein [Haemophilus parasuis SH0165]
contig00001_orf00717	gi|167854657|ref|ZP_02477437.1| predicted oligoketide cyclase/lipid transport protein [Haemophilus parasuis 29755]_x0001_gi|219870932|ref|YP_002475307.1| oligoketide cyclase/lipid transport protein [Haemophilus parasuis SH0165]_x0001_gi|167854194|gb|EDS25428.1| predicted oligoketide cyclase/lipid transport protein [Haemophilus parasuis 29755]_x0001_gi|219691136|gb|ACL32359.1| oligoketide cyclase/…
contig00001_orf00716	gi|167854658|ref|ZP_02477438.1| hypothetical protein HPS_01152 [Haemophilus parasuis 29755]_x0001_gi|167854195|gb|EDS25429.1| hypothetical protein HPS_01152 [Haemophilus parasuis 29755]
contig00001_orf00710	gi|167854662|ref|ZP_02477442.1| phosphoenolpyruvate carboxykinase [Haemophilus parasuis 29755]_x0001_gi|219870938|ref|YP_002475313.1| sigma-E factor negative regulatory protein [Haemophilus parasuis SH0165]_x0001_gi|167854199|gb|EDS25433.1| phosphoenolpyruvate carboxykinase [Haemophilus parasuis 29755]_x0001_gi|219691142|gb|ACL32365.1| sigma-E factor negative regulatory protein [Haemophilus paras…
contig00001_orf00709	gi|167854663|ref|ZP_02477443.1| RNA polymerase sigma-70 factor [Haemophilus parasuis 29755]_x0001_gi|219870939|ref|YP_002475314.1| RNA polymerase sigma factor RpoE [Haemophilus parasuis SH0165]_x0001_gi|167854200|gb|EDS25434.1| RNA polymerase sigma-70 factor [Haemophilus parasuis 29755]_x0001_gi|219691143|gb|ACL32366.1| RNA polymerase sigma factor RpoE [Haemophilus parasuis SH0165]
contig00001_orf00708	gi|167854664|ref|ZP_02477444.1| hypothetical protein HPS_01192 [Haemophilus parasuis 29755]_x0001_gi|219870940|ref|YP_002475315.1| hypothetical protein HAPS_0721 [Haemophilus parasuis SH0165]_x0001_gi|167854201|gb|EDS25435.1| hypothetical protein HPS_01192 [Haemophilus parasuis 29755]_x0001_gi|219691144|gb|ACL32367.1| hypothetical protein HAPS_0721 [Haemophilus parasuis SH0165]
contig00001_orf00707	gi|167854665|ref|ZP_02477445.1| putative type I restriction-modification system methyltransferase subunit [Haemophilus parasuis 29755]_x0001_gi|167854202|gb|EDS25436.1| putative type I restriction-modification system methyltransferase subunit [Haemophilus parasuis 29755]
contig00001_orf00706	gi|167854666|ref|ZP_02477446.1| HP0790-like protein [Haemophilus parasuis 29755]_x0001_gi|167854203|gb|EDS25437.1| HP0790-like protein [Haemophilus parasuis 29755]
contig00001_orf00705	gi|167854667|ref|ZP_02477447.1| restriction modification system DNA specificity domain [Haemophilus parasuis 29755]_x0001_gi|167854204|gb|EDS25438.1| restriction modification system DNA specificity domain [Haemophilus parasuis 29755]
contig00001_orf00703	gi|167854668|ref|ZP_02477448.1| RNA polymerase sigma factor RpoE [Haemophilus parasuis 29755]_x0001_gi|167854205|gb|EDS25439.1| RNA polymerase sigma factor RpoE [Haemophilus parasuis 29755]
contig00001_orf00704	gi|167854668|ref|ZP_02477448.1| RNA polymerase sigma factor RpoE [Haemophilus parasuis 29755]_x0001_gi|167854205|gb|EDS25439.1| RNA polymerase sigma factor RpoE [Haemophilus parasuis 29755]
contig00001_orf00700	gi|167854671|ref|ZP_02477451.1| hypothetical protein HPS_01227 [Haemophilus parasuis 29755]_x0001_gi|219870946|ref|YP_002475321.1| hypothetical protein HAPS_0727 [Haemophilus parasuis SH0165]_x0001_gi|254806593|sp|B8F4X1.1|Y727_HAEPS RecName: Full=UPF0319 protein HAPS_0727; Flags: Precursor_x0001_gi|167854208|gb|EDS25442.1| hypothetical protein HPS_01227 [Haemophilus parasuis 29755]_x0001_gi|2196…
contig00001_orf00699	gi|167854672|ref|ZP_02477452.1| 1-deoxy-D-xylulose 5-phosphate reductoisomerase [Haemophilus parasuis 29755]_x0001_gi|167854209|gb|EDS25443.1| 1-deoxy-D-xylulose 5-phosphate reductoisomerase [Haemophilus parasuis 29755]
contig00001_orf00695	gi|167854673|ref|ZP_02477453.1| apolipoprotein N-acyltransferase [Haemophilus parasuis 29755]_x0001_gi|167854210|gb|EDS25444.1| apolipoprotein N-acyltransferase [Haemophilus parasuis 29755]
contig00001_orf00691	gi|167854675|ref|ZP_02477455.1| GTP-binding protein EngA [Haemophilus parasuis 29755]_x0001_gi|167854212|gb|EDS25446.1| GTP-binding protein EngA [Haemophilus parasuis 29755]
contig00001_orf00685	gi|167854680|ref|ZP_02477460.1| hypothetical protein HPS_01272 [Haemophilus parasuis 29755]_x0001_gi|219870957|ref|YP_002475332.1| morphology/transcription regulator BolA family protein [Haemophilus parasuis SH0165]_x0001_gi|167854217|gb|EDS25451.1| hypothetical protein HPS_01272 [Haemophilus parasuis 29755]_x0001_gi|219691161|gb|ACL32384.1| morphology/transcription regulator BolA family protein …
contig00001_orf00683	gi|167854682|ref|ZP_02477462.1| hypothetical protein HPS_01282 [Haemophilus parasuis 29755]_x0001_gi|219870959|ref|YP_002475334.1| resistance to organic solvents ABC transporter auxiliary component [Haemophilus parasuis SH0165]_x0001_gi|167854219|gb|EDS25453.1| hypothetical protein HPS_01282 [Haemophilus parasuis 29755]_x0001_gi|219691163|gb|ACL32386.1| ABC-type transport system involved in resis…
contig00001_orf00682	gi|167854683|ref|ZP_02477463.1| hypothetical protein HPS_01287 [Haemophilus parasuis 29755]_x0001_gi|219870960|ref|YP_002475335.1| resistance to organic solvents ABC transporter periplasmic component [Haemophilus parasuis SH0165]_x0001_gi|167854220|gb|EDS25454.1| hypothetical protein HPS_01287 [Haemophilus parasuis 29755]_x0001_gi|219691164|gb|ACL32387.1| ABC-type transport system involved in res…
contig00001_orf00681	gi|167854684|ref|ZP_02477464.1| hypothetical protein HPS_01292 [Haemophilus parasuis 29755]_x0001_gi|167854221|gb|EDS25455.1| hypothetical protein HPS_01292 [Haemophilus parasuis 29755]
contig00001_orf00679	gi|167854685|ref|ZP_02477465.1| dimethyladenosine transferase [Haemophilus parasuis 29755]_x0001_gi|167854222|gb|EDS25456.1| dimethyladenosine transferase [Haemophilus parasuis 29755]
contig00001_orf00678	gi|167854686|ref|ZP_02477466.1| hypothetical protein HPS_01302 [Haemophilus parasuis 29755]_x0001_gi|219870963|ref|YP_002475338.1| hypothetical protein HAPS_0746 [Haemophilus parasuis SH0165]_x0001_gi|167854223|gb|EDS25457.1| hypothetical protein HPS_01302 [Haemophilus parasuis 29755]_x0001_gi|219691167|gb|ACL32390.1| predicted periplasmic or secreted lipoprotein [Haemophilus parasuis SH0165]
contig00001_orf00677	gi|167854687|ref|ZP_02477467.1| putative phosphoheptose isomerase [Haemophilus parasuis 29755]_x0001_gi|167854224|gb|EDS25458.1| putative phosphoheptose isomerase [Haemophilus parasuis 29755]
contig00001_orf00676	gi|167854688|ref|ZP_02477468.1| hypothetical protein HPS_01312 [Haemophilus parasuis 29755]_x0001_gi|167854225|gb|EDS25459.1| hypothetical protein HPS_01312 [Haemophilus parasuis 29755]
contig00001_orf00667	gi|167854700|ref|ZP_02477480.1| Glycerate dehydrogenase [Haemophilus parasuis 29755]_x0001_gi|167854237|gb|EDS25471.1| Glycerate dehydrogenase [Haemophilus parasuis 29755]_x0001_gi|330370604|gb|AEC12452.1| glycerate dehydrogenase [Haemophilus parasuis str. Nagasaki]
contig00001_orf00666	gi|167854701|ref|ZP_02477481.1| superoxide dismutase (Cu-Zn) [Haemophilus parasuis 29755]_x0001_gi|219870973|ref|YP_002475348.1| superoxide dismutase [Haemophilus parasuis SH0165]_x0001_gi|167854238|gb|EDS25472.1| superoxide dismutase (Cu-Zn) [Haemophilus parasuis 29755]_x0001_gi|219691177|gb|ACL32400.1| superoxide dismutase [Haemophilus parasuis SH0165]
contig00001_orf00665	gi|167854702|ref|ZP_02477482.1| glycerate dehydrogenase [Haemophilus parasuis 29755]_x0001_gi|167854239|gb|EDS25473.1| glycerate dehydrogenase [Haemophilus parasuis 29755]
contig00001_orf00664	gi|167854703|ref|ZP_02477483.1| hypothetical protein HPS_01387 [Haemophilus parasuis 29755]_x0001_gi|219870975|ref|YP_002475350.1| hypothetical protein HAPS_0758 [Haemophilus parasuis SH0165]_x0001_gi|167854240|gb|EDS25474.1| hypothetical protein HPS_01387 [Haemophilus parasuis 29755]_x0001_gi|219691179|gb|ACL32402.1| predicted membrane protein [Haemophilus parasuis SH0165]
contig00001_orf01869	gi|167854487|ref|ZP_02477268.1| hypothetical protein HPS_01859 [Haemophilus parasuis 29755]_x0001_gi|167854242|gb|EDS25475.1| hypothetical protein HPS_01859 [Haemophilus parasuis 29755]
contig00001_orf01868	gi|167854488|ref|ZP_02477269.1| branched-chain amino acid aminotransferase [Haemophilus parasuis 29755]_x0001_gi|219872130|ref|YP_002476505.1| branched-chain amino acid aminotransferase [Haemophilus parasuis SH0165]_x0001_gi|167854243|gb|EDS25476.1| branched-chain amino acid aminotransferase [Haemophilus parasuis 29755]_x0001_gi|219692334|gb|ACL33557.1| branched-chain amino acid aminotransferase …
contig00001_orf01865	gi|167854490|ref|ZP_02477271.1| HTH-type transcriptional regulator CysB [Haemophilus parasuis 29755]_x0001_gi|167854245|gb|EDS25478.1| HTH-type transcriptional regulator CysB [Haemophilus parasuis 29755]
contig00001_orf01864	gi|167854492|ref|ZP_02477273.1| protein Icc-like protein [Haemophilus parasuis 29755]_x0001_gi|167854247|gb|EDS25480.1| protein Icc-like protein [Haemophilus parasuis 29755]
contig00001_orf01863	gi|167854493|ref|ZP_02477274.1| D-lactate dehydrogenase [Haemophilus parasuis 29755]_x0001_gi|167854248|gb|EDS25481.1| D-lactate dehydrogenase [Haemophilus parasuis 29755]
contig00001_orf01861	gi|167854494|ref|ZP_02477275.1| hypothetical protein HPS_01904 [Haemophilus parasuis 29755]_x0001_gi|219872137|ref|YP_002476512.1| hypothetical protein HAPS_2118 [Haemophilus parasuis SH0165]_x0001_gi|167854249|gb|EDS25482.1| hypothetical protein HPS_01904 [Haemophilus parasuis 29755]_x0001_gi|219692341|gb|ACL33564.1| conserved hypothetical protein [Haemophilus parasuis SH0165]
contig00001_orf01860	gi|167854495|ref|ZP_02477276.1| cyclic 3',5'-adenosine monophosphate phosphodiesterase [Haemophilus parasuis 29755]_x0001_gi|219872138|ref|YP_002476513.1| DNA-cytosine methyltransferase/C-5 cytosine-specific DNA methylase [Haemophilus parasuis SH0165]_x0001_gi|167854250|gb|EDS25483.1| cyclic 3',5'-adenosine monophosphate phosphodiesterase [Haemophilus parasuis 29755]_x0001_gi|219692342|gb|ACL3356…
contig00001_orf01859	gi|167854496|ref|ZP_02477277.1| 4-hydroxy-3-methylbut-2-en-1-yl diphosphate synthase [Haemophilus parasuis 29755]_x0001_gi|219872139|ref|YP_002476514.1| 4-hydroxy-3-methylbut-2-en-1-yl diphosphate synthase [Haemophilus parasuis SH0165]_x0001_gi|167854251|gb|EDS25484.1| 4-hydroxy-3-methylbut-2-en-1-yl diphosphate synthase [Haemophilus parasuis 29755]_x0001_gi|219692343|gb|ACL33566.1| 4-hydroxy-3-m…
contig00001_orf01858	gi|167854497|ref|ZP_02477278.1| hypothetical protein HPS_01919 [Haemophilus parasuis 29755]_x0001_gi|167854252|gb|EDS25485.1| hypothetical protein HPS_01919 [Haemophilus parasuis 29755]
contig00001_orf01857	gi|167854498|ref|ZP_02477279.1| 4-hydroxy-3-methylbut-2-en-1-yl diphosphate synthase [Haemophilus parasuis 29755]_x0001_gi|167854253|gb|EDS25486.1| 4-hydroxy-3-methylbut-2-en-1-yl diphosphate synthase [Haemophilus parasuis 29755]
contig00001_orf01855	gi|167854500|ref|ZP_02477281.1| fused lipid transporter subunits of ABC superfamily: membrane component/ATP-binding component [Haemophilus parasuis 29755]_x0001_gi|219872143|ref|YP_002476518.1| nicotinamide mononucleotide ABC transporter membrane protein/ATP-binding protein [Haemophilus parasuis SH0165]_x0001_gi|167854255|gb|EDS25488.1| fused lipid transporter subunits of ABC superfamily: membran…
contig00001_orf01853	gi|167854502|ref|ZP_02477283.1| cytochrome c biogenesis ATP-binding export protein CcmA [Haemophilus parasuis 29755]_x0001_gi|167854257|gb|EDS25490.1| cytochrome c biogenesis ATP-binding export protein CcmA [Haemophilus parasuis 29755]
contig00001_orf01852	gi|167854503|ref|ZP_02477284.1| heme exporter protein B [Haemophilus parasuis 29755]_x0001_gi|219872146|ref|YP_002476521.1| cytochrome c-type biogenesis protein/heme exporter protein B [Haemophilus parasuis SH0165]_x0001_gi|167854258|gb|EDS25491.1| heme exporter protein B [Haemophilus parasuis 29755]_x0001_gi|219692350|gb|ACL33573.1| cytochrome c-type biogenesis protein/heme exporter protein B [H…
contig00001_orf01851	gi|167854504|ref|ZP_02477285.1| heme exporter protein C [Haemophilus parasuis 29755]_x0001_gi|167854259|gb|EDS25492.1| heme exporter protein C [Haemophilus parasuis 29755]
contig00001_orf01850	gi|167854505|ref|ZP_02477286.1| heme exporter protein D [Haemophilus parasuis 29755]_x0001_gi|219872148|ref|YP_002476523.1| cytochrome c-type biogenesis protein/heme exporter protein D [Haemophilus parasuis SH0165]_x0001_gi|167854260|gb|EDS25493.1| heme exporter protein D [Haemophilus parasuis 29755]_x0001_gi|219692352|gb|ACL33575.1| cytochrome c-type biogenesis protein/heme exporter protein D [H…
contig00001_orf01849	gi|167854506|ref|ZP_02477287.1| hypothetical protein HPS_01964 [Haemophilus parasuis 29755]_x0001_gi|167854261|gb|EDS25494.1| hypothetical protein HPS_01964 [Haemophilus parasuis 29755]
contig00001_orf01847	gi|167854507|ref|ZP_02477288.1| DNA replication initiation factor [Haemophilus parasuis 29755]_x0001_gi|167854262|gb|EDS25495.1| DNA replication initiation factor [Haemophilus parasuis 29755]
contig00001_orf01845	gi|167854509|ref|ZP_02477290.1| peptide transport system ATP-binding protein SapF [Haemophilus parasuis 29755]_x0001_gi|167854264|gb|EDS25497.1| peptide transport system ATP-binding protein SapF [Haemophilus parasuis 29755]
contig00001_orf01843	gi|167854510|ref|ZP_02477291.1| fructose-bisphosphate aldolase [Haemophilus parasuis 29755]_x0001_gi|167854265|gb|EDS25498.1| fructose-bisphosphate aldolase [Haemophilus parasuis 29755]
contig00001_orf01836	gi|167854516|ref|ZP_02477297.1| hypothetical protein HPS_02019 [Haemophilus parasuis 29755]_x0001_gi|167854271|gb|EDS25504.1| hypothetical protein HPS_02019 [Haemophilus parasuis 29755]
contig00001_orf01835	gi|167854517|ref|ZP_02477298.1| hypothetical protein HPS_02024 [Haemophilus parasuis 29755]_x0001_gi|219872162|ref|YP_002476537.1| DNA-binding protein, virulence gene repressor RsaL [Haemophilus parasuis SH0165]_x0001_gi|167854272|gb|EDS25505.1| hypothetical protein HPS_02024 [Haemophilus parasuis 29755]_x0001_gi|219692366|gb|ACL33589.1| DNA-binding protein, virulence gene repressor RsaL [Haemoph…
contig00001_orf01832	gi|167854527|ref|ZP_02477308.1| glutamyl-tRNA synthetase [Haemophilus parasuis 29755]_x0001_gi|167854282|gb|EDS25515.1| glutamyl-tRNA synthetase [Haemophilus parasuis 29755]
contig00001_orf01831	gi|167854528|ref|ZP_02477309.1| 3-oxoacyl-(acyl carrier protein) synthase I [Haemophilus parasuis 29755]_x0001_gi|167854283|gb|EDS25516.1| 3-oxoacyl-(acyl carrier protein) synthase I [Haemophilus parasuis 29755]
contig00001_orf01830	gi|167854529|ref|ZP_02477310.1| adenylosuccinate synthetase [Haemophilus parasuis 29755]_x0001_gi|167854284|gb|EDS25517.1| adenylosuccinate synthetase [Haemophilus parasuis 29755]
contig00001_orf01828	gi|167854531|ref|ZP_02477312.1| adenylosuccinate synthetase [Haemophilus parasuis 29755]_x0001_gi|167854286|gb|EDS25519.1| adenylosuccinate synthetase [Haemophilus parasuis 29755]
contig00001_orf01813	gi|167854538|ref|ZP_02477319.1| DNA polymerase III, epsilon subunit and related 3'-5' exonucleases [Haemophilus parasuis 29755]_x0001_gi|219872178|ref|YP_002476553.1| ribonuclease T [Haemophilus parasuis SH0165]_x0001_gi|167854293|gb|EDS25526.1| DNA polymerase III, epsilon subunit and related 3'-5' exonucleases [Haemophilus parasuis 29755]_x0001_gi|219692382|gb|ACL33605.1| ribonuclease T [Haemoph…
contig00001_orf01812	gi|167854539|ref|ZP_02477320.1| lactoylglutathione lyase [Haemophilus parasuis 29755]_x0001_gi|219872179|ref|YP_002476554.1| lactoylglutathione lyase [Haemophilus parasuis SH0165]_x0001_gi|167854294|gb|EDS25527.1| lactoylglutathione lyase [Haemophilus parasuis 29755]_x0001_gi|219692383|gb|ACL33606.1| lactoylglutathione lyase [Haemophilus parasuis SH0165]
contig00001_orf01811	gi|167854540|ref|ZP_02477321.1| hypothetical protein HPS_02139 [Haemophilus parasuis 29755]_x0001_gi|219872180|ref|YP_002476555.1| DMT superfamily drug/metabolite transporter [Haemophilus parasuis SH0165]_x0001_gi|167854295|gb|EDS25528.1| hypothetical protein HPS_02139 [Haemophilus parasuis 29755]_x0001_gi|219692384|gb|ACL33607.1| DMT superfamily drug/metabolite transporter [Haemophilus parasuis …
contig00001_orf01810	gi|167854541|ref|ZP_02477322.1| hypothetical protein HPS_02144 [Haemophilus parasuis 29755]_x0001_gi|167854296|gb|EDS25529.1| hypothetical protein HPS_02144 [Haemophilus parasuis 29755]
contig00001_orf01809	gi|167854542|ref|ZP_02477323.1| hypothetical protein HPS_02149 [Haemophilus parasuis 29755]_x0001_gi|167854297|gb|EDS25530.1| hypothetical protein HPS_02149 [Haemophilus parasuis 29755]
contig00001_orf01808	gi|167854543|ref|ZP_02477324.1| hypothetical protein HPS_02154 [Haemophilus parasuis 29755]_x0001_gi|167854298|gb|EDS25531.1| hypothetical protein HPS_02154 [Haemophilus parasuis 29755]
contig00001_orf01806	gi|167854545|ref|ZP_02477326.1| hypothetical protein HPS_02164 [Haemophilus parasuis 29755]_x0001_gi|167854300|gb|EDS25533.1| hypothetical protein HPS_02164 [Haemophilus parasuis 29755]
contig00001_orf01805	gi|167854546|ref|ZP_02477327.1| ribonuclease T [Haemophilus parasuis 29755]_x0001_gi|167854301|gb|EDS25534.1| ribonuclease T [Haemophilus parasuis 29755]
contig00001_orf01802	gi|167854549|ref|ZP_02477330.1| conserved glutaredoxin-like protein [Haemophilus parasuis 29755]_x0001_gi|167854304|gb|EDS25537.1| conserved glutaredoxin-like protein [Haemophilus parasuis 29755]
contig00001_orf01799	gi|167854552|ref|ZP_02477333.1| heme/hemopexin-binding protein B [Haemophilus parasuis 29755]_x0001_gi|167854307|gb|EDS25540.1| heme/hemopexin-binding protein B [Haemophilus parasuis 29755]
contig00001_orf01797	gi|167854553|ref|ZP_02477334.1| heme/hemopexin-binding protein A [Haemophilus parasuis 29755]_x0001_gi|167854308|gb|EDS25541.1| heme/hemopexin-binding protein A [Haemophilus parasuis 29755]
contig00001_orf01794	gi|167854556|ref|ZP_02477337.1| UhpC protein [Haemophilus parasuis 29755]_x0001_gi|167854311|gb|EDS25544.1| UhpC protein [Haemophilus parasuis 29755]
contig00001_orf01793	gi|167854557|ref|ZP_02477338.1| sugar phosphate antiporter [Haemophilus parasuis 29755]_x0001_gi|167854312|gb|EDS25545.1| sugar phosphate antiporter [Haemophilus parasuis 29755]
contig00001_orf01789	gi|167854560|ref|ZP_02477341.1| putative cysteine desulfurase [Haemophilus parasuis 29755]_x0001_gi|167854315|gb|EDS25548.1| putative cysteine desulfurase [Haemophilus parasuis 29755]
contig00001_orf01786	gi|167854563|ref|ZP_02477344.1| Xaa-Pro dipeptidase [Haemophilus parasuis 29755]_x0001_gi|167854318|gb|EDS25551.1| Xaa-Pro dipeptidase [Haemophilus parasuis 29755]
contig00001_orf01784	gi|167854563|ref|ZP_02477344.1| Xaa-Pro dipeptidase [Haemophilus parasuis 29755]_x0001_gi|167854318|gb|EDS25551.1| Xaa-Pro dipeptidase [Haemophilus parasuis 29755]
contig00001_orf01783	gi|167854564|ref|ZP_02477345.1| sulfurtransferase [Haemophilus parasuis 29755]_x0001_gi|219872199|ref|YP_002476574.1| sulfur transfer protein SirA [Haemophilus parasuis SH0165]_x0001_gi|254790201|sp|B8F8H4.1|TUSA_HAEPS RecName: Full=Sulfurtransferase TusA homolog_x0001_gi|167854319|gb|EDS25552.1| sulfurtransferase [Haemophilus parasuis 29755]_x0001_gi|219692403|gb|ACL33626.1| cell developmental p…
contig00001_orf01782	gi|167854565|ref|ZP_02477346.1| 6-phosphofructokinase [Haemophilus parasuis 29755]_x0001_gi|219872200|ref|YP_002476575.1| methyltransferase type 11 [Haemophilus parasuis SH0165]_x0001_gi|167854320|gb|EDS25553.1| 6-phosphofructokinase [Haemophilus parasuis 29755]_x0001_gi|219692404|gb|ACL33627.1| methyltransferase type 11 [Haemophilus parasuis SH0165]
contig00001_orf01780	gi|167854567|ref|ZP_02477348.1| putative GTP-binding protein EngB [Haemophilus parasuis 29755]_x0001_gi|167854322|gb|EDS25555.1| putative GTP-binding protein EngB [Haemophilus parasuis 29755]
contig00001_orf01779	gi|167854568|ref|ZP_02477349.1| hypothetical protein HPS_02289 [Haemophilus parasuis 29755]_x0001_gi|167854323|gb|EDS25556.1| hypothetical protein HPS_02289 [Haemophilus parasuis 29755]
contig00001_orf01778	gi|167854569|ref|ZP_02477350.1| aminopeptidase N [Haemophilus parasuis 29755]_x0001_gi|167854324|gb|EDS25557.1| aminopeptidase N [Haemophilus parasuis 29755]
contig00001_orf01776	gi|167854571|ref|ZP_02477352.1| GTPase EngB [Haemophilus parasuis 29755]_x0001_gi|219872206|ref|YP_002476581.1| 3-deoxy-D-manno-octulosonate 8-phosphate phosphatase [Haemophilus parasuis SH0165]_x0001_gi|167854326|gb|EDS25559.1| GTPase EngB [Haemophilus parasuis 29755]_x0001_gi|219692410|gb|ACL33633.1| 3-deoxy-D-manno-octulosonate 8-phosphate phosphatase/low specificity phosphatase (HAD superfami…
contig00001_orf01775	gi|167854572|ref|ZP_02477353.1| oligoribonuclease [Haemophilus parasuis 29755]_x0001_gi|167854327|gb|EDS25560.1| oligoribonuclease [Haemophilus parasuis 29755]
contig00001_orf01774	gi|167854573|ref|ZP_02477354.1| hypothetical protein HPS_02314 [Haemophilus parasuis 29755]_x0001_gi|219872208|ref|YP_002476583.1| putative ATPase [Haemophilus parasuis SH0165]_x0001_gi|167854328|gb|EDS25561.1| hypothetical protein HPS_02314 [Haemophilus parasuis 29755]_x0001_gi|219692412|gb|ACL33635.1| predicted ATPase or kinase [Haemophilus parasuis SH0165]
contig00001_orf01770	gi|167854575|ref|ZP_02477356.1| hypothetical protein HPS_02324 [Haemophilus parasuis 29755]_x0001_gi|167854330|gb|EDS25563.1| hypothetical protein HPS_02324 [Haemophilus parasuis 29755]
contig00001_orf01768	gi|167854576|ref|ZP_02477357.1| hypothetical protein HPS_02329 [Haemophilus parasuis 29755]_x0001_gi|167854331|gb|EDS25564.1| hypothetical protein HPS_02329 [Haemophilus parasuis 29755]
contig00001_orf01769	gi|167854576|ref|ZP_02477357.1| hypothetical protein HPS_02329 [Haemophilus parasuis 29755]_x0001_gi|167854331|gb|EDS25564.1| hypothetical protein HPS_02329 [Haemophilus parasuis 29755]
contig00001_orf01767	gi|167854577|ref|ZP_02477358.1| acylneuraminate cytidylyltransferase [Haemophilus parasuis 29755]_x0001_gi|167854332|gb|EDS25565.1| acylneuraminate cytidylyltransferase [Haemophilus parasuis 29755]
contig00001_orf01764	gi|167854579|ref|ZP_02477360.1| putative glycosyltransferase [Haemophilus parasuis 29755]_x0001_gi|167854334|gb|EDS25567.1| putative glycosyltransferase [Haemophilus parasuis 29755]
contig00001_orf01760	gi|167854582|ref|ZP_02477363.1| oligoribonuclease [Haemophilus parasuis 29755]_x0001_gi|219872216|ref|YP_002476591.1| cytochrome c-type biogenesis protein CcmE [Haemophilus parasuis SH0165]_x0001_gi|254813762|sp|B8F8J1.1|CCME_HAEPS RecName: Full=Cytochrome c-type biogenesis protein CcmE; AltName: Full=Cytochrome c maturation protein E; AltName: Full=Heme chaperone CcmE_x0001_gi|167854337|gb|EDS25…
contig00001_orf01758	gi|167854584|ref|ZP_02477365.1| NAD(P)(+) transhydrogenase, alpha subunit (pyridine nucleotide transhydrogenase) [Haemophilus parasuis 29755]_x0001_gi|167854339|gb|EDS25572.1| NAD(P)(+) transhydrogenase, alpha subunit (pyridine nucleotide transhydrogenase) [Haemophilus parasuis 29755]
contig00001_orf01756	gi|167854585|ref|ZP_02477366.1| rod shape-determining protein MreB [Haemophilus parasuis 29755]_x0001_gi|219872220|ref|YP_002476595.1| rod shape-determining protein MreB [Haemophilus parasuis SH0165]_x0001_gi|167854340|gb|EDS25573.1| rod shape-determining protein MreB [Haemophilus parasuis 29755]_x0001_gi|219692424|gb|ACL33647.1| rod shape-determining protein MreB/actin-like ATPase involved in ce…
contig00001_orf01755	gi|167854586|ref|ZP_02477367.1| rod shape-determining protein MreC [Haemophilus parasuis 29755]_x0001_gi|167854341|gb|EDS25574.1| rod shape-determining protein MreC [Haemophilus parasuis 29755]
contig00001_orf01754	gi|167854587|ref|ZP_02477368.1| rod shape-determining protein MreD [Haemophilus parasuis 29755]_x0001_gi|219872222|ref|YP_002476597.1| rod shape-determining protein MreD/Cell shape-determining protein [Haemophilus parasuis SH0165]_x0001_gi|167854342|gb|EDS25575.1| rod shape-determining protein MreD [Haemophilus parasuis 29755]_x0001_gi|219692426|gb|ACL33649.1| rod shape-determining protein MreD/C…
contig00001_orf01753	gi|167854588|ref|ZP_02477369.1| hypothetical protein HPS_02389 [Haemophilus parasuis 29755]_x0001_gi|219872223|ref|YP_002476598.1| recombination factor protein RarA [Haemophilus parasuis SH0165]_x0001_gi|167854343|gb|EDS25576.1| hypothetical protein HPS_02389 [Haemophilus parasuis 29755]_x0001_gi|219692427|gb|ACL33650.1| recombination factor protein RarA [Haemophilus parasuis SH0165]
contig00001_orf01751	gi|167854590|ref|ZP_02477371.1| periplasmic protein [Haemophilus parasuis 29755]_x0001_gi|167854345|gb|EDS25578.1| periplasmic protein [Haemophilus parasuis 29755]
contig00001_orf00647	gi|167854595|ref|ZP_02477376.1| probable Insertion element IS1016 transposase [Haemophilus parasuis 29755]_x0001_gi|167854350|gb|EDS25583.1| probable Insertion element IS1016 transposase [Haemophilus parasuis 29755]
contig00001_orf02343	gi|167854595|ref|ZP_02477376.1| probable Insertion element IS1016 transposase [Haemophilus parasuis 29755]_x0001_gi|167854350|gb|EDS25583.1| probable Insertion element IS1016 transposase [Haemophilus parasuis 29755]
contig00001_orf01745	gi|167854596|ref|ZP_02477377.1| ribosome-associated inhibitor A [Haemophilus parasuis 29755]_x0001_gi|219872230|ref|YP_002476605.1| sigma 54 modulation protein [Haemophilus parasuis SH0165]_x0001_gi|167854351|gb|EDS25584.1| ribosome-associated inhibitor A [Haemophilus parasuis 29755]_x0001_gi|219692434|gb|ACL33657.1| sigma 54 modulation protein [Haemophilus parasuis SH0165]
contig00001_orf01743	gi|167854598|ref|ZP_02477379.1| NAD(P) transhydrogenase subunit alpha [Haemophilus parasuis 29755]_x0001_gi|167854353|gb|EDS25586.1| NAD(P) transhydrogenase subunit alpha [Haemophilus parasuis 29755]
contig00001_orf01741	gi|167854599|ref|ZP_02477380.1| HAM1-like protein [Haemophilus parasuis 29755]_x0001_gi|167854354|gb|EDS25587.1| HAM1-like protein [Haemophilus parasuis 29755]
contig00001_orf01740	gi|167854600|ref|ZP_02477381.1| putative deoxyribonucleotide triphosphate pyrophosphatase [Haemophilus parasuis 29755]_x0001_gi|219872234|ref|YP_002476609.1| hypothetical protein HAPS_2229 [Haemophilus parasuis SH0165]_x0001_gi|167854355|gb|EDS25588.1| putative deoxyribonucleotide triphosphate pyrophosphatase [Haemophilus parasuis 29755]_x0001_gi|219692438|gb|ACL33661.1| conserved hypothetical pr…
contig00001_orf01738	gi|167854601|ref|ZP_02477382.1| hypothetical protein HPS_02454 [Haemophilus parasuis 29755]_x0001_gi|219872235|ref|YP_002476610.1| hypothetical protein HAPS_2230 [Haemophilus parasuis SH0165]_x0001_gi|167854356|gb|EDS25589.1| hypothetical protein HPS_02454 [Haemophilus parasuis 29755]_x0001_gi|219692439|gb|ACL33662.1| conserved hypothetical protein [Haemophilus parasuis SH0165]
contig00001_orf01737	gi|167854602|ref|ZP_02477383.1| hypothetical protein HPS_02459 [Haemophilus parasuis 29755]_x0001_gi|167854357|gb|EDS25590.1| hypothetical protein HPS_02459 [Haemophilus parasuis 29755]
contig00001_orf01736	gi|167854603|ref|ZP_02477384.1| uridylyltransferase [Haemophilus parasuis 29755]_x0001_gi|167854358|gb|EDS25591.1| uridylyltransferase [Haemophilus parasuis 29755]
contig00001_orf01735	gi|167854604|ref|ZP_02477385.1| peptide transport system permease protein SapC [Haemophilus parasuis 29755]_x0001_gi|167854359|gb|EDS25592.1| peptide transport system permease protein SapC [Haemophilus parasuis 29755]
contig00001_orf01734	gi|167854605|ref|ZP_02477386.1| PII uridylyl-transferase [Haemophilus parasuis 29755]_x0001_gi|219872239|ref|YP_002476614.1| peptide transport system ATP-binding protein [Haemophilus parasuis SH0165]_x0001_gi|167854360|gb|EDS25593.1| PII uridylyl-transferase [Haemophilus parasuis 29755]_x0001_gi|219692443|gb|ACL33666.1| peptide transport system ATP-binding protein [Haemophilus parasuis SH0165]
contig00001_orf01733	gi|167854606|ref|ZP_02477387.1| phosphopyruvate hydratase [Haemophilus parasuis 29755]_x0001_gi|167854361|gb|EDS25594.1| phosphopyruvate hydratase [Haemophilus parasuis 29755]
contig00001_orf01732	gi|167854607|ref|ZP_02477388.1| nucleotide-binding protein [Haemophilus parasuis 29755]_x0001_gi|167854362|gb|EDS25595.1| nucleotide-binding protein [Haemophilus parasuis 29755]
contig00001_orf01731	gi|167854608|ref|ZP_02477389.1| DNA topoisomerase 4 subunit B [Haemophilus parasuis 29755]_x0001_gi|167854363|gb|EDS25596.1| DNA topoisomerase 4 subunit B [Haemophilus parasuis 29755]
contig00001_orf01728	gi|167854610|ref|ZP_02477391.1| DNA topoisomerase IV subunit B [Haemophilus parasuis 29755]_x0001_gi|167854365|gb|EDS25598.1| DNA topoisomerase IV subunit B [Haemophilus parasuis 29755]
contig00001_orf01726	gi|167854611|ref|ZP_02477392.1| hypothetical protein HPS_02504 [Haemophilus parasuis 29755]_x0001_gi|219872245|ref|YP_002476620.1| hypothetical protein HAPS_2240 [Haemophilus parasuis SH0165]_x0001_gi|167854366|gb|EDS25599.1| hypothetical protein HPS_02504 [Haemophilus parasuis 29755]_x0001_gi|219692449|gb|ACL33672.1| conserved hypothetical protein [Haemophilus parasuis SH0165]
contig00001_orf01723	gi|167854614|ref|ZP_02477395.1| hypothetical protein HPS_02519 [Haemophilus parasuis 29755]_x0001_gi|167854369|gb|EDS25602.1| hypothetical protein HPS_02519 [Haemophilus parasuis 29755]
contig00001_orf01722	gi|167854615|ref|ZP_02477396.1| hypothetical protein HPS_02524 [Haemophilus parasuis 29755]_x0001_gi|219872249|ref|YP_002476624.1| hypothetical protein HAPS_2244 [Haemophilus parasuis SH0165]_x0001_gi|167854370|gb|EDS25603.1| hypothetical protein HPS_02524 [Haemophilus parasuis 29755]_x0001_gi|219692453|gb|ACL33676.1| conserved hypothetical protein [Haemophilus parasuis SH0165]
contig00001_orf01721	gi|167854616|ref|ZP_02477397.1| hypothetical protein HPS_02529 [Haemophilus parasuis 29755]_x0001_gi|167854371|gb|EDS25604.1| hypothetical protein HPS_02529 [Haemophilus parasuis 29755]
contig00001_orf01720	gi|167854617|ref|ZP_02477398.1| hypothetical protein HPS_02534 [Haemophilus parasuis 29755]_x0001_gi|167854372|gb|EDS25605.1| hypothetical protein HPS_02534 [Haemophilus parasuis 29755]
contig00001_orf01719	gi|167854618|ref|ZP_02477399.1| LacZ protein [Haemophilus parasuis 29755]_x0001_gi|167854373|gb|EDS25606.1| LacZ protein [Haemophilus parasuis 29755]
contig00001_orf01718	gi|167854619|ref|ZP_02477400.1| putative multidrug resistance protein NorM [Haemophilus parasuis 29755]_x0001_gi|167854374|gb|EDS25607.1| putative multidrug resistance protein NorM [Haemophilus parasuis 29755]
contig00001_orf01717	gi|167854620|ref|ZP_02477401.1| ribosomal large subunit pseudouridine synthase A [Haemophilus parasuis 29755]_x0001_gi|167854375|gb|EDS25608.1| ribosomal large subunit pseudouridine synthase A [Haemophilus parasuis 29755]
contig00001_orf01716	gi|167854621|ref|ZP_02477402.1| PemK-like protein [Haemophilus parasuis 29755]_x0001_gi|167854376|gb|EDS25609.1| PemK-like protein [Haemophilus parasuis 29755]
contig00001_orf01715	gi|167854622|ref|ZP_02477403.1| transcriptional regulator/antitoxin, MazE [Haemophilus parasuis 29755]_x0001_gi|167854377|gb|EDS25610.1| transcriptional regulator/antitoxin, MazE [Haemophilus parasuis 29755]
contig00001_orf01714	gi|167854623|ref|ZP_02477404.1| ABC-type phosphate/phosphonate transport system periplasmic component [Haemophilus parasuis 29755]_x0001_gi|167854378|gb|EDS25611.1| ABC-type phosphate/phosphonate transport system periplasmic component [Haemophilus parasuis 29755]
contig00001_orf01712	gi|167854624|ref|ZP_02477405.1| alkylphosphonate ABC tranporter ATP-binding protein [Haemophilus parasuis 29755]_x0001_gi|167854379|gb|EDS25612.1| alkylphosphonate ABC tranporter ATP-binding protein [Haemophilus parasuis 29755]
contig00001_orf01710	gi|167854625|ref|ZP_02477406.1| phosphonate ABC transporter, permease protein [Haemophilus parasuis 29755]_x0001_gi|167854380|gb|EDS25613.1| phosphonate ABC transporter, permease protein [Haemophilus parasuis 29755]
contig00001_orf01706	gi|167854628|ref|ZP_02477409.1| dinucleoside polyphosphate hydrolase [Haemophilus parasuis 29755]_x0001_gi|219872259|ref|YP_002476634.1| dinucleoside polyphosphate hydrolase [Haemophilus parasuis SH0165]_x0001_gi|254809464|sp|B8F8N4.1|RPPH_HAEPS RecName: Full=RNA pyrophosphohydrolase; AltName: Full=(Di)nucleoside polyphosphate hydrolase_x0001_gi|167854383|gb|EDS25616.1| dinucleoside polyphosphate…
contig00001_orf01704	gi|167854630|ref|ZP_02477411.1| dinucleoside polyphosphate hydrolase [Haemophilus parasuis 29755]_x0001_gi|219872261|ref|YP_002476636.1| prolipoprotein diacylglyceryl transferase [Haemophilus parasuis SH0165]_x0001_gi|254809122|sp|B8F8N6.1|LGT_HAEPS RecName: Full=Prolipoprotein diacylglyceryl transferase_x0001_gi|167854385|gb|EDS25618.1| dinucleoside polyphosphate hydrolase [Haemophilus parasuis …
contig00001_orf01703	gi|167854631|ref|ZP_02477412.1| LexA regulated protein [Haemophilus parasuis 29755]_x0001_gi|219872262|ref|YP_002476637.1| LexA regulated protein [Haemophilus parasuis SH0165]_x0001_gi|167854386|gb|EDS25619.1| LexA regulated protein [Haemophilus parasuis 29755]_x0001_gi|219692466|gb|ACL33689.1| LexA regulated protein [Haemophilus parasuis SH0165]
contig00001_orf01702	gi|167854632|ref|ZP_02477413.1| flavodoxin [Haemophilus parasuis 29755]_x0001_gi|219872263|ref|YP_002476638.1| flavodoxin FldA [Haemophilus parasuis SH0165]_x0001_gi|167854387|gb|EDS25620.1| flavodoxin [Haemophilus parasuis 29755]_x0001_gi|219692467|gb|ACL33690.1| flavodoxin [Haemophilus parasuis SH0165]
contig00001_orf01699	gi|167854634|ref|ZP_02477415.1| hypothetical protein HPS_02619 [Haemophilus parasuis 29755]_x0001_gi|167854389|gb|EDS25622.1| hypothetical protein HPS_02619 [Haemophilus parasuis 29755]
contig00001_orf01313	gi|294509187|ref|YP_001144394.2| IS256-family transposase [Aeromonas salmonicida subsp. salmonicida]_x0001_gi|187606663|emb|CAQ52418.1| IS256-family transposase [Aeromonas salmonicida subsp. salmonicida]
contig00001_orf02342	gi|190151262|ref|YP_001969787.1| hypothetical protein APP7_1993 [Actinobacillus pleuropneumoniae serovar 7 str. AP76]_x0001_gi|189916393|gb|ACE62645.1| hypothetical protein APP7_1993 [Actinobacillus pleuropneumoniae serovar 7 str. AP76]
contig00001_orf01308	gi|212709245|ref|ZP_03317373.1| hypothetical protein PROVALCAL_00280 [Providencia alcalifaciens DSM 30120]_x0001_gi|212688157|gb|EEB47685.1| hypothetical protein PROVALCAL_00280 [Providencia alcalifaciens DSM 30120]
contig00001_orf01637	gi|219870289|ref|YP_002474664.1| NAD-dependent DNA ligase LigA [Haemophilus parasuis SH0165]_x0001_gi|254781340|sp|B8F314.1|DNLJ_HAEPS RecName: Full=DNA ligase; AltName: Full=Polydeoxyribonucleotide synthase [NAD(+)]_x0001_gi|219690493|gb|ACL31716.1| NAD-dependent DNA ligase LigA [Haemophilus parasuis SH0165]
contig00001_orf01636	gi|219870290|ref|YP_002474665.1| ATP-dependent DNA helicase RecQ, superfamily II [Haemophilus parasuis SH0165]_x0001_gi|219690494|gb|ACL31717.1| ATP-dependent DNA helicase RecQ, superfamily II [Haemophilus parasuis SH0165]
contig00001_orf01635	gi|219870291|ref|YP_002474666.1| frataxin-like protein [Haemophilus parasuis SH0165]_x0001_gi|219690495|gb|ACL31718.1| frataxin-like protein implicated in iron transport [Haemophilus parasuis SH0165]
contig00001_orf01634	gi|219870292|ref|YP_002474667.1| LexA repressor [Haemophilus parasuis SH0165]_x0001_gi|254809099|sp|B8F317.1|LEXA_HAEPS RecName: Full=LexA repressor_x0001_gi|219690496|gb|ACL31719.1| LexA repressor/SOS-response transcriptional repressors (RecA-mediated autopeptidases) [Haemophilus parasuis SH0165]
contig00001_orf01632	gi|219870293|ref|YP_002474668.1| pyruvate kinase/FOG: TPR repeat, Sel1 subfamily [Haemophilus parasuis SH0165]_x0001_gi|219690497|gb|ACL31720.1| pyruvate kinase/FOG: TPR repeat, Sel1 subfamily [Haemophilus parasuis SH0165]
contig00001_orf01623	gi|219870300|ref|YP_002474675.1| multidrug ABC transporter permease [Haemophilus parasuis SH0165]_x0001_gi|219690504|gb|ACL31727.1| ABC-type multidrug transport system, permease component [Haemophilus parasuis SH0165]
contig00001_orf01622	gi|219870301|ref|YP_002474676.1| putative plasmid stability protein StbD, antitoxin of toxin-antitoxin stability system [Haemophilus parasuis SH0165]_x0001_gi|219690505|gb|ACL31728.1| putative plasmid stability protein StbD, antitoxin of toxin-antitoxin stability system [Haemophilus parasuis SH0165]
contig00001_orf01621	gi|219870302|ref|YP_002474677.1| putative plasmid stability protein StbE, addiction module antitoxin [Haemophilus parasuis SH0165]_x0001_gi|219690506|gb|ACL31729.1| putative plasmid stability protein StbE, addiction module antitoxin [Haemophilus parasuis SH0165]
contig00001_orf01610	gi|219870311|ref|YP_002474686.1| transcriptional regulator acrR protein [Haemophilus parasuis SH0165]_x0001_gi|219690515|gb|ACL31738.1| transcriptional regulator acrR protein [Haemophilus parasuis SH0165]
contig00001_orf01609	gi|219870312|ref|YP_002474687.1| bifunctional phosphoribosylaminoimidazolecarboxamide formyltransferase/IMP cyclohydrolase [Haemophilus parasuis SH0165]_x0001_gi|219690516|gb|ACL31739.1| bifunctional phosphoribosylaminoimidazolecarboxamide formyltransferase/IMP cyclohydrolase [Haemophilus parasuis SH0165]
contig00001_orf01608	gi|219870313|ref|YP_002474688.1| cystathionine beta-lyase [Haemophilus parasuis SH0165]_x0001_gi|219690517|gb|ACL31740.1| cystathionine beta-lyases/cystathionine gamma-synthase [Haemophilus parasuis SH0165]
contig00001_orf01604	gi|219870316|ref|YP_002474691.1| putative DNA mismatch repair protein [Haemophilus parasuis SH0165]_x0001_gi|219690520|gb|ACL31743.1| possible DNA mismatch repair protein [Haemophilus parasuis SH0165]
contig00001_orf01601	gi|219870319|ref|YP_002474694.1| putative lipooligosaccharide flippase [Haemophilus parasuis SH0165]_x0001_gi|219690523|gb|ACL31746.1| putative lipooligosaccharide flippase [Haemophilus parasuis SH0165]
contig00001_orf01600	gi|219870319|ref|YP_002474694.1| putative lipooligosaccharide flippase [Haemophilus parasuis SH0165]_x0001_gi|219690523|gb|ACL31746.1| putative lipooligosaccharide flippase [Haemophilus parasuis SH0165]
contig00001_orf01590	gi|219870328|ref|YP_002474703.1| cytoplasmic tyrosine phosphatase [Haemophilus parasuis SH0165]_x0001_gi|219690532|gb|ACL31755.1| cytoplasmic tyrosine phosphatase [Haemophilus parasuis SH0165]
contig00001_orf01586	gi|219870332|ref|YP_002474707.1| scaffold protein, NifU-like protein involved in Fe-S cluster formation [Haemophilus parasuis SH0165]_x0001_gi|219690536|gb|ACL31759.1| scaffold protein, NifU-like protein involved in Fe-S cluster formation [Haemophilus parasuis SH0165]
contig00001_orf01584	gi|219870333|ref|YP_002474708.1| iron-binding protein, HesB family iron-sulfur (Fe-S) cluster formation protein [Haemophilus parasuis SH0165]_x0001_gi|219690537|gb|ACL31760.1| iron-binding protein, HesB family iron-sulfur (Fe-S) cluster formation protein [Haemophilus parasuis SH0165]
contig00001_orf00766	gi|219870335|ref|YP_002474710.1| ISNme5, family IS110 [Haemophilus parasuis SH0165]_x0001_gi|219870381|ref|YP_002474756.1| ISNme5, family IS110 [Haemophilus parasuis SH0165]_x0001_gi|219870400|ref|YP_002474775.1| ISNme5, family IS110 [Haemophilus parasuis SH0165]_x0001_gi|219870604|ref|YP_002474979.1| ISNme5, family IS110 [Haemophilus parasuis SH0165]_x0001_gi|219870741|ref|YP_002475116.1| ISNme5…
contig00001_orf00216	gi|219870335|ref|YP_002474710.1| ISNme5, family IS110 [Haemophilus parasuis SH0165]_x0001_gi|219870381|ref|YP_002474756.1| ISNme5, family IS110 [Haemophilus parasuis SH0165]_x0001_gi|219870400|ref|YP_002474775.1| ISNme5, family IS110 [Haemophilus parasuis SH0165]_x0001_gi|219870604|ref|YP_002474979.1| ISNme5, family IS110 [Haemophilus parasuis SH0165]_x0001_gi|219870741|ref|YP_002475116.1| ISNme5…
contig00001_orf01508	gi|219870335|ref|YP_002474710.1| ISNme5, family IS110 [Haemophilus parasuis SH0165]_x0001_gi|219870381|ref|YP_002474756.1| ISNme5, family IS110 [Haemophilus parasuis SH0165]_x0001_gi|219870400|ref|YP_002474775.1| ISNme5, family IS110 [Haemophilus parasuis SH0165]_x0001_gi|219870604|ref|YP_002474979.1| ISNme5, family IS110 [Haemophilus parasuis SH0165]_x0001_gi|219870741|ref|YP_002475116.1| ISNme5…
contig00001_orf01500	gi|219870335|ref|YP_002474710.1| ISNme5, family IS110 [Haemophilus parasuis SH0165]_x0001_gi|219870381|ref|YP_002474756.1| ISNme5, family IS110 [Haemophilus parasuis SH0165]_x0001_gi|219870400|ref|YP_002474775.1| ISNme5, family IS110 [Haemophilus parasuis SH0165]_x0001_gi|219870604|ref|YP_002474979.1| ISNme5, family IS110 [Haemophilus parasuis SH0165]_x0001_gi|219870741|ref|YP_002475116.1| ISNme5…
contig00001_orf02619	gi|219870335|ref|YP_002474710.1| ISNme5, family IS110 [Haemophilus parasuis SH0165]_x0001_gi|219870381|ref|YP_002474756.1| ISNme5, family IS110 [Haemophilus parasuis SH0165]_x0001_gi|219870400|ref|YP_002474775.1| ISNme5, family IS110 [Haemophilus parasuis SH0165]_x0001_gi|219870604|ref|YP_002474979.1| ISNme5, family IS110 [Haemophilus parasuis SH0165]_x0001_gi|219870741|ref|YP_002475116.1| ISNme5…
contig00001_orf02276	gi|219870335|ref|YP_002474710.1| ISNme5, family IS110 [Haemophilus parasuis SH0165]_x0001_gi|219870381|ref|YP_002474756.1| ISNme5, family IS110 [Haemophilus parasuis SH0165]_x0001_gi|219870400|ref|YP_002474775.1| ISNme5, family IS110 [Haemophilus parasuis SH0165]_x0001_gi|219870604|ref|YP_002474979.1| ISNme5, family IS110 [Haemophilus parasuis SH0165]_x0001_gi|219870741|ref|YP_002475116.1| ISNme5…
contig00001_orf01742	gi|219870335|ref|YP_002474710.1| ISNme5, family IS110 [Haemophilus parasuis SH0165]_x0001_gi|219870381|ref|YP_002474756.1| ISNme5, family IS110 [Haemophilus parasuis SH0165]_x0001_gi|219870400|ref|YP_002474775.1| ISNme5, family IS110 [Haemophilus parasuis SH0165]_x0001_gi|219870604|ref|YP_002474979.1| ISNme5, family IS110 [Haemophilus parasuis SH0165]_x0001_gi|219870741|ref|YP_002475116.1| ISNme5…
contig00001_orf00098	gi|219870335|ref|YP_002474710.1| ISNme5, family IS110 [Haemophilus parasuis SH0165]_x0001_gi|219870381|ref|YP_002474756.1| ISNme5, family IS110 [Haemophilus parasuis SH0165]_x0001_gi|219870400|ref|YP_002474775.1| ISNme5, family IS110 [Haemophilus parasuis SH0165]_x0001_gi|219870604|ref|YP_002474979.1| ISNme5, family IS110 [Haemophilus parasuis SH0165]_x0001_gi|219870741|ref|YP_002475116.1| ISNme5…
contig00001_orf02141	gi|219870335|ref|YP_002474710.1| ISNme5, family IS110 [Haemophilus parasuis SH0165]_x0001_gi|219870381|ref|YP_002474756.1| ISNme5, family IS110 [Haemophilus parasuis SH0165]_x0001_gi|219870400|ref|YP_002474775.1| ISNme5, family IS110 [Haemophilus parasuis SH0165]_x0001_gi|219870604|ref|YP_002474979.1| ISNme5, family IS110 [Haemophilus parasuis SH0165]_x0001_gi|219870741|ref|YP_002475116.1| ISNme5…
contig00001_orf02530	gi|219870335|ref|YP_002474710.1| ISNme5, family IS110 [Haemophilus parasuis SH0165]_x0001_gi|219870381|ref|YP_002474756.1| ISNme5, family IS110 [Haemophilus parasuis SH0165]_x0001_gi|219870400|ref|YP_002474775.1| ISNme5, family IS110 [Haemophilus parasuis SH0165]_x0001_gi|219870604|ref|YP_002474979.1| ISNme5, family IS110 [Haemophilus parasuis SH0165]_x0001_gi|219870741|ref|YP_002475116.1| ISNme5…
contig00001_orf01390	gi|219870335|ref|YP_002474710.1| ISNme5, family IS110 [Haemophilus parasuis SH0165]_x0001_gi|219870381|ref|YP_002474756.1| ISNme5, family IS110 [Haemophilus parasuis SH0165]_x0001_gi|219870400|ref|YP_002474775.1| ISNme5, family IS110 [Haemophilus parasuis SH0165]_x0001_gi|219870604|ref|YP_002474979.1| ISNme5, family IS110 [Haemophilus parasuis SH0165]_x0001_gi|219870741|ref|YP_002475116.1| ISNme5…
contig00001_orf00765	gi|219870335|ref|YP_002474710.1| ISNme5, family IS110 [Haemophilus parasuis SH0165]_x0001_gi|219870381|ref|YP_002474756.1| ISNme5, family IS110 [Haemophilus parasuis SH0165]_x0001_gi|219870400|ref|YP_002474775.1| ISNme5, family IS110 [Haemophilus parasuis SH0165]_x0001_gi|219870604|ref|YP_002474979.1| ISNme5, family IS110 [Haemophilus parasuis SH0165]_x0001_gi|219870741|ref|YP_002475116.1| ISNme5…
contig00001_orf01581	gi|219870336|ref|YP_002474711.1| hypothetical protein HAPS_0058 [Haemophilus parasuis SH0165]_x0001_gi|219690540|gb|ACL31763.1| histidyl-tRNA synthetase [Haemophilus parasuis SH0165]
contig00001_orf01578	gi|219870338|ref|YP_002474713.1| ferredoxin, 2Fe-2S type, ISC system [Haemophilus parasuis SH0165]_x0001_gi|219690542|gb|ACL31765.1| ferredoxin, 2Fe-2S type, ISC system [Haemophilus parasuis SH0165]
contig00001_orf01574	gi|219870340|ref|YP_002474715.1| S-ribosylhomocysteinase [Haemophilus parasuis SH0165]_x0001_gi|254810464|sp|B8F365.1|LUXS_HAEPS RecName: Full=S-ribosylhomocysteine lyase; AltName: Full=AI-2 synthesis protein; AltName: Full=Autoinducer-2 production protein LuxS_x0001_gi|219690544|gb|ACL31767.1| S-ribosylhomocysteinase/S-ribosylhomocysteinase lyase involved in autoinducer AI2 synthesis [Haemophilu…
contig00001_orf01568	gi|219870345|ref|YP_002474720.1| cytochrome D ubiquinol oxidase subunit II [Haemophilus parasuis SH0165]_x0001_gi|219690549|gb|ACL31772.1| cytochrome D ubiquinol oxidase, subunit II [Haemophilus parasuis SH0165]
contig00001_orf01565	gi|219870348|ref|YP_002474723.1| colicin transport protein/biopolymer transport protein, membrane spanning protein in TolA-TolQ-TolR complex [Haemophilus parasuis SH0165]_x0001_gi|219690552|gb|ACL31775.1| colicin transport protein/biopolymer transport protein, membrane spanning protein in TolA-TolQ-TolR complex [Haemophilus parasuis SH0165]
contig00001_orf01564	gi|219870349|ref|YP_002474724.1| colicin uptake protein TolR [Haemophilus parasuis SH0165]_x0001_gi|219690553|gb|ACL31776.1| colicin uptake protein TolR, membrane spanning protein in TolA-TolQ-TolR complex [Haemophilus parasuis SH0165]
contig00001_orf01561	gi|219870352|ref|YP_002474727.1| 18K peptidoglycan-associated outer membrane lipoprotein PalA [Haemophilus parasuis SH0165]_x0001_gi|219690556|gb|ACL31779.1| 18K peptidoglycan-associated outer membrane lipoprotein, precursor PalA [Haemophilus parasuis SH0165]
contig00001_orf01560	gi|219870353|ref|YP_002474728.1| Dna-J like membrane chaperone protein [Haemophilus parasuis SH0165]_x0001_gi|219690557|gb|ACL31780.1| DNA-J like membrane chaperone protein [Haemophilus parasuis SH0165]
contig00001_orf01557	gi|219870356|ref|YP_002474731.1| hypothetical protein HAPS_0079 [Haemophilus parasuis SH0165]_x0001_gi|254799887|sp|B8F381.1|Y079_HAEPS RecName: Full=UPF0283 membrane protein HAPS_0079_x0001_gi|219690560|gb|ACL31783.1| hypothetical membrane protein [Haemophilus parasuis SH0165]
contig00001_orf01556	gi|219870357|ref|YP_002474732.1| tRNA pseudouridine synthase A [Haemophilus parasuis SH0165]_x0001_gi|254789638|sp|B8F382.1|TRUA_HAEPS RecName: Full=tRNA pseudouridine synthase A; AltName: Full=tRNA pseudouridine(38-40) synthase; AltName: Full=tRNA pseudouridylate synthase I; AltName: Full=tRNA-uridine isomerase I_x0001_gi|219690561|gb|ACL31784.1| tRNA pseudouridine synthase A [Haemophilus parasu…
contig00001_orf01549	gi|219870364|ref|YP_002474739.1| putative P-loop-containing kinase [Haemophilus parasuis SH0165]_x0001_gi|219690568|gb|ACL31791.1| predicted P-loop-containing kinase [Haemophilus parasuis SH0165]
contig00001_orf01547	gi|219870366|ref|YP_002474741.1| lipoprotein HlpB, chromosome segregation ATPase [Haemophilus parasuis SH0165]_x0001_gi|219690570|gb|ACL31793.1| lipoprotein HlpB, chromosome segregation ATPase [Haemophilus parasuis SH0165]
contig00001_orf01546	gi|219870367|ref|YP_002474742.1| cysteinyl-tRNA synthetase [Haemophilus parasuis SH0165]_x0001_gi|254781682|sp|B8F392.1|SYC_HAEPS RecName: Full=Cysteine--tRNA ligase; AltName: Full=Cysteinyl-tRNA synthetase; Short=CysRS_x0001_gi|219690571|gb|ACL31794.1| cysteinyl-tRNA synthetase [Haemophilus parasuis SH0165]
contig00001_orf01538	gi|219870369|ref|YP_002474744.1| ferric hydroximate transport ferric iron reductase [Haemophilus parasuis SH0165]_x0001_gi|219690573|gb|ACL31796.1| ferric iron reductase involved in ferric hydroximate transport [Haemophilus parasuis SH0165]
contig00001_orf01517	gi|219870379|ref|YP_002474754.1| 1-deoxy-D-xylulose-5-phosphate synthase [Haemophilus parasuis SH0165]_x0001_gi|254782075|sp|B8F3A4.1|DXS_HAEPS RecName: Full=1-deoxy-D-xylulose-5-phosphate synthase; AltName: Full=1-deoxyxylulose-5-phosphate synthase; Short=DXP synthase; Short=DXPS_x0001_gi|219690583|gb|ACL31806.1| 1-deoxy-D-xylulose-5-phosphate synthase [Haemophilus parasuis SH0165]
contig00001_orf01516	gi|219870380|ref|YP_002474755.1| inositol-1-monophosphatase [Haemophilus parasuis SH0165]_x0001_gi|219690584|gb|ACL31807.1| inositol-1-monophosphatase (IMPase), putative mRNA turnover protein [Haemophilus parasuis SH0165]
contig00001_orf01506	gi|219870390|ref|YP_002474765.1| cell division membrane protein [Haemophilus parasuis SH0165]_x0001_gi|219690594|gb|ACL31817.1| cell division membrane protein [Haemophilus parasuis SH0165]
contig00001_orf01505	gi|219870391|ref|YP_002474766.1| undecaprenyldiphospho-muramoylpentapeptide beta-N- acetylglucosaminyltransferase [Haemophilus parasuis SH0165]_x0001_gi|254766083|sp|B8F3B6.1|MURG_HAEPS RecName: Full=UDP-N-acetylglucosamine--N-acetylmuramyl-(pentapeptide) pyrophosphoryl-undecaprenol N-acetylglucosamine transferase; AltName: Full=Undecaprenyl-PP-MurNAc-pentapeptide-UDPGlcNAc GlcNAc transferase_x00…
contig00001_orf01504	gi|219870392|ref|YP_002474767.1| UDP-N-acetylmuramate--L-alanine ligase [Haemophilus parasuis SH0165]_x0001_gi|254766005|sp|B8F3B7.1|MURC_HAEPS RecName: Full=UDP-N-acetylmuramate--L-alanine ligase; AltName: Full=UDP-N-acetylmuramoyl-L-alanine synthetase_x0001_gi|219690596|gb|ACL31819.1| UDP-N-acetylmuramate--L-alanine ligase [Haemophilus parasuis SH0165]
contig00001_orf01493	gi|219870397|ref|YP_002474772.1| UDP-3-O-[3-hydroxymyristoyl] N-acetylglucosamine deacetylase [Haemophilus parasuis SH0165]_x0001_gi|254810158|sp|B8F3C2.1|LPXC_HAEPS RecName: Full=UDP-3-O-[3-hydroxymyristoyl] N-acetylglucosamine deacetylase; AltName: Full=UDP-3-O-acyl-GlcNAc deacetylase_x0001_gi|219690601|gb|ACL31824.1| UDP-3-O-[3-hydroxymyristoyl] N-acetylglucosamine deacetylase [Haemophilus par…
contig00001_orf01491	gi|219870398|ref|YP_002474773.1| serine/threonine transporter SstT [Haemophilus parasuis SH0165]_x0001_gi|254778392|sp|B8F3C3.1|SSTT_HAEPS RecName: Full=Serine/threonine transporter SstT; AltName: Full=Na(+)/serine-threonine symporter_x0001_gi|219690602|gb|ACL31825.1| serine/threonine transporter SstT [Haemophilus parasuis SH0165]
contig00001_orf01489	gi|219870401|ref|YP_002474776.1| signal peptidase I [Haemophilus parasuis SH0165]_x0001_gi|219690605|gb|ACL31828.1| signal peptidase I [Haemophilus parasuis SH0165]
contig00001_orf01487	gi|219870402|ref|YP_002474777.1| ribonuclease III [Haemophilus parasuis SH0165]_x0001_gi|254807496|sp|B8F3C7.1|RNC_HAEPS RecName: Full=Ribonuclease 3; AltName: Full=Ribonuclease III; Short=RNase III_x0001_gi|219690606|gb|ACL31829.1| ribonuclease III/dsRNA-specific ribonuclease [Haemophilus parasuis SH0165]
contig00001_orf01476	gi|219870412|ref|YP_002474787.1| PerM protein permease [Haemophilus parasuis SH0165]_x0001_gi|219690616|gb|ACL31839.1| PerM protein, predicted permease [Haemophilus parasuis SH0165]
contig00001_orf01471	gi|219870416|ref|YP_002474791.1| acetolactate synthase 2 regulatory subunit [Haemophilus parasuis SH0165]_x0001_gi|219690620|gb|ACL31843.1| acetolactate synthase 2 regulatory subunit [Haemophilus parasuis SH0165]_x0001_gi|330370615|gb|AEC12462.1| acetolactate synthase 2 regulatory subunit [Haemophilus parasuis str. Nagasaki]
contig00001_orf01469	gi|219870417|ref|YP_002474792.1| hypothetical protein HAPS_0147 [Haemophilus parasuis SH0165]_x0001_gi|219690621|gb|ACL31844.1| hypothetical protein HAPS_0147 [Haemophilus parasuis SH0165]
contig00001_orf01456	gi|219870424|ref|YP_002474799.1| pyruvate-formate lyase [Haemophilus parasuis SH0165]_x0001_gi|219690628|gb|ACL31851.1| pyruvate-formate lyase [Haemophilus parasuis SH0165]
contig00001_orf01455	gi|219870425|ref|YP_002474800.1| pyruvate formate lyase-activating enzyme 1 [Haemophilus parasuis SH0165]_x0001_gi|219690629|gb|ACL31852.1| pyruvate formate lyase-activating enzyme 1 [Haemophilus parasuis SH0165]
contig00001_orf01454	gi|219870426|ref|YP_002474801.1| hypothetical protein HAPS_0157 [Haemophilus parasuis SH0165]_x0001_gi|219690630|gb|ACL31853.1| conserved hypothetical protein [Haemophilus parasuis SH0165]
contig00001_orf01453	gi|219870427|ref|YP_002474802.1| hypothetical protein HAPS_0158 [Haemophilus parasuis SH0165]_x0001_gi|254800575|sp|B8F3F2.1|Y158_HAEPS RecName: Full=Putative transport protein HAPS_0158_x0001_gi|219690631|gb|ACL31854.1| AAE family aspartate/alanine transporter [Haemophilus parasuis SH0165]
contig00001_orf01452	gi|219870428|ref|YP_002474803.1| sodium/glutamate symport carrier protein [Haemophilus parasuis SH0165]_x0001_gi|219690632|gb|ACL31855.1| sodium/glutamate symport carrier protein [Haemophilus parasuis SH0165]
contig00001_orf01450	gi|219870429|ref|YP_002474804.1| dithiobiotin synthetase [Haemophilus parasuis SH0165]_x0001_gi|219690633|gb|ACL31856.1| dithiobiotin synthetase [Haemophilus parasuis SH0165]
contig00001_orf01449	gi|219870430|ref|YP_002474805.1| hypothetical protein HAPS_0161 [Haemophilus parasuis SH0165]_x0001_gi|219690634|gb|ACL31857.1| conserved hypothetical protein [Haemophilus parasuis SH0165]
contig00001_orf01448	gi|219870431|ref|YP_002474806.1| 50S ribosomal protein L13 [Haemophilus parasuis SH0165]_x0001_gi|254798500|sp|B8F3F6.1|RL13_HAEPS RecName: Full=50S ribosomal protein L13_x0001_gi|219690635|gb|ACL31858.1| 50S ribosomal protein L13 [Haemophilus parasuis SH0165]
contig00001_orf01437	gi|219870440|ref|YP_002474815.1| hypothetical protein HAPS_0171 [Haemophilus parasuis SH0165]_x0001_gi|238056578|sp|B8F3G5.1|Y171_HAEPS RecName: Full=YcgL domain-containing protein HAPS_0171_x0001_gi|219690644|gb|ACL31867.1| conserved hypothetical protein [Haemophilus parasuis SH0165]
contig00001_orf01435	gi|219870441|ref|YP_002474816.1| transcriptional repressor NrdR, consists of a Zn-ribbon and ATP-cone domains [Haemophilus parasuis SH0165]_x0001_gi|254768013|sp|B8F3G6.1|NRDR_HAEPS RecName: Full=Transcriptional repressor NrdR_x0001_gi|219690645|gb|ACL31868.1| transcriptional repressor NrdR, consists of a Zn-ribbon and ATP-cone domains [Haemophilus parasuis SH0165]
contig00001_orf01431	gi|219870443|ref|YP_002474818.1| hypothetical protein HAPS_0174 [Haemophilus parasuis SH0165]_x0001_gi|219690647|gb|ACL31870.1| conserved hypothetical protein [Haemophilus parasuis SH0165]
contig00001_orf01421	gi|219870452|ref|YP_002474827.1| thiol:disulfide interchange protein DsbC [Haemophilus parasuis SH0165]_x0001_gi|219690656|gb|ACL31879.1| thiol:disulfide interchange protein DsbC precursor [Haemophilus parasuis SH0165]
contig00001_orf01416	gi|219870457|ref|YP_002474832.1| tagatose 1,6-diphosphate aldolase [Haemophilus parasuis SH0165]_x0001_gi|219690661|gb|ACL31884.1| tagatose 1,6-diphosphate aldolase [Haemophilus parasuis SH0165]
contig00001_orf01414	gi|219870459|ref|YP_002474834.1| beta-galactosidase [Haemophilus parasuis SH0165]_x0001_gi|219690663|gb|ACL31886.1| beta-galactosidase, glucosyl hydrolase family protein [Haemophilus parasuis SH0165]
contig00001_orf01412	gi|219870461|ref|YP_002474836.1| PTS system transporter subunit IIC [Haemophilus parasuis SH0165]_x0001_gi|219690665|gb|ACL31888.1| PTS system, IIC component [Haemophilus parasuis SH0165]
contig00001_orf01407	gi|219870466|ref|YP_002474841.1| Fe3+ ABC transporter permease [Haemophilus parasuis SH0165]_x0001_gi|219690670|gb|ACL31893.1| ABC-type Fe3+ transport system, permease component [Haemophilus parasuis SH0165]
contig00001_orf01406	gi|219870466|ref|YP_002474841.1| Fe3+ ABC transporter permease [Haemophilus parasuis SH0165]_x0001_gi|219690670|gb|ACL31893.1| ABC-type Fe3+ transport system, permease component [Haemophilus parasuis SH0165]
[truncated: 728 more rows]
