# Supplementary material for: Complete Genome Analysis of a Haemophilus parasuis Serovar 12 Strain from China
Source: PLoS One. 2013 Sep 2;8(9):e68350. doi: 10.1371/journal.pone.0068350 (PMC3759607; doi:10.1371/journal.pone.0068350)
Supplement: File S2 — Repetitive sequence annotation for ZJ0906 genome. (XLSX) [file pone.0068350.s002.xlsx]

## Sheet: 工作表1
SW	perc	perc	perc	query	position in query				matching	repeat	position in repeat
score	div.	del.	ins.	sequence	begin	end	(left)		repeat	class/family	begin	end	(left)	ID
233	30.4	0	0	contig00001	25369	25437	-2299303	C	tRNA-Lys-AAG	tRNA	0	76	8	1
398	21.3	0	0	contig00001	25463	25537	-2299203	C	tRNA-Tyr-TAC	tRNA	0	76	2	2
303	29	0.8	0.8	contig00001	43771	43902	-2280838	+	(CAG)n	Simple_repeat	3	134	0	3
22	5.6	0	0	contig00001	46051	46086	-2278654	+	AT_rich	Low_complexity	1	36	0	4
237	19.6	1.8	1.8	contig00001	102490	102546	-2222194	+	tRNA-Tyr-TAC	tRNA	8	64	-12	5
279	25	0	1.3	contig00001	151021	151097	-2173643	+	tRNA-Thr-ACA	tRNA	1	76	0	6
229	28.9	1.8	7.8	contig00001	151213	151321	-2173419	+	MIR	SINE/MIR	3	105	-157	7
26	6.4	0	0	contig00001	180064	180110	-2144630	+	AT_rich	Low_complexity	1	47	0	8
22	0	0	0	contig00001	194159	194180	-2130560	+	AT_rich	Low_complexity	1	22	0	9
23	0	0	0	contig00001	205894	205916	-2118824	+	AT_rich	Low_complexity	1	23	0	10
22	8	0	0	contig00001	211260	211309	-2113431	+	AT_rich	Low_complexity	1	50	0	11
274	28.9	0	1.3	contig00001	219350	219426	-2105314	C	tRNA-Arg-CGG	tRNA	0	76	1	12
22	5.6	0	0	contig00001	295845	295880	-2028860	+	AT_rich	Low_complexity	1	36	0	13
24	0	0	0	contig00001	310605	310628	-2014112	+	AT_rich	Low_complexity	1	24	0	14
24	5.3	0	0	contig00001	319803	319840	-2004900	+	AT_rich	Low_complexity	1	38	0	15
27	2.9	0	0	contig00001	394025	394058	-1930682	+	AT_rich	Low_complexity	1	34	0	16
21	3.6	0	0	contig00001	402803	402830	-1921910	+	AT_rich	Low_complexity	1	28	0	17
22	3.5	0	0	contig00001	405669	405697	-1919043	+	AT_rich	Low_complexity	1	29	0	18
22	0	0	0	contig00001	418486	418507	-1906233	+	AT_rich	Low_complexity	1	22	0	19
472	32.3	1.7	3.5	contig00001	419486	419716	-1905024	+	SSU-rRNA_Hsa	rRNA	1166	1392	-477	20
329	30.2	0	0	contig00001	419905	420010	-1904730	+	SSU-rRNA_Hsa	rRNA	1605	1710	-159	20
261	11.6	0	0	contig00001	420093	420135	-1904605	+	SSU-rRNA_Hsa	rRNA	1824	1866	-3	21
321	24.5	2	3	contig00001	420998	421098	-1903642	+	LSU-rRNA_Hsa	rRNA	316	415	-4620	22
310	29.6	3.2	2.5	contig00001	421244	421399	-1903341	+	LSU-rRNA_Hsa	rRNA	1504	1660	-3375	22
417	30.5	3.5	8.2	contig00001	422454	422824	-1901916	+	LSU-rRNA_Hsa	rRNA	3600	3954	-1081	22
268	19.1	1.5	0	contig00001	422918	422985	-1901755	+	LSU-rRNA_Hsa	rRNA	4138	4206	-829	23
530	22.9	5.4	5.4	contig00001	423127	423366	-1901374	+	LSU-rRNA_Hsa	rRNA	4348	4587	-448	23
26	3	0	0	contig00001	426208	426240	-1898500	+	AT_rich	Low_complexity	1	33	0	24
21	8.2	0	0	contig00001	440153	440201	-1884539	+	AT_rich	Low_complexity	1	49	0	25
22	3.5	0	0	contig00001	461505	461533	-1863207	+	AT_rich	Low_complexity	1	29	0	26
21	3.6	0	0	contig00001	462895	462922	-1861818	+	AT_rich	Low_complexity	1	28	0	27
21	3.6	0	0	contig00001	464439	464466	-1860274	+	AT_rich	Low_complexity	1	28	0	28
235	18.9	0	5.8	contig00001	478124	478196	-1846544	C	tRNA-Gly-GGY	tRNA	0	74	6	29
33	0	0	0	contig00001	496789	496821	-1827919	+	AT_rich	Low_complexity	1	33	0	30
22	0	0	0	contig00001	510554	510575	-1814165	+	AT_rich	Low_complexity	1	22	0	31
24	6.7	0	0	contig00001	522669	522713	-1802027	+	AT_rich	Low_complexity	1	45	0	32
22	3.5	0	0	contig00001	522926	522954	-1801786	+	AT_rich	Low_complexity	1	29	0	33
23	3.3	0	0	contig00001	525789	525818	-1798922	+	AT_rich	Low_complexity	1	30	0	34
22	0	0	0	contig00001	527004	527025	-1797715	+	AT_rich	Low_complexity	1	22	0	35
22	3.5	0	0	contig00001	527881	527909	-1796831	+	AT_rich	Low_complexity	1	29	0	36
21	5.7	0	0	contig00001	527978	528012	-1796728	+	AT_rich	Low_complexity	1	35	0	37
27	0	0	0	contig00001	529215	529241	-1795499	+	AT_rich	Low_complexity	1	27	0	38
24	0	0	0	contig00001	529449	529472	-1795268	+	AT_rich	Low_complexity	1	24	0	39
23	0	0	0	contig00001	538113	538135	-1786605	+	GC_rich	Low_complexity	1	23	0	40
24	7.7	0	0	contig00001	552798	552849	-1771891	+	AT_rich	Low_complexity	1	52	0	41
22	8.8	0	0	contig00001	562255	562311	-1762429	+	AT_rich	Low_complexity	1	57	0	42
22	0	0	0	contig00001	563619	563640	-1761100	+	AT_rich	Low_complexity	1	22	0	43
27	4.9	0	0	contig00001	563670	563710	-1761030	+	AT_rich	Low_complexity	1	41	0	44
22	5.6	0	0	contig00001	581416	581451	-1743289	+	AT_rich	Low_complexity	1	36	0	45
24	8.5	0	0	contig00001	615482	615540	-1709200	+	AT_rich	Low_complexity	1	59	0	46
23	3.3	0	0	contig00001	635548	635577	-1689163	+	AT_rich	Low_complexity	1	30	0	47
236	25	0	0	contig00001	635639	635694	-1689046	+	tRNA-Lys-AAG	tRNA	8	63	-13	48
210	28	0	0	contig00001	652025	652099	-1672641	+	(CAG)n	Simple_repeat	2	76	0	49
217	30.2	0	0	contig00001	652332	652427	-1672313	+	(CAG)n	Simple_repeat	3	98	0	50
274	28.9	0	1.3	contig00001	728403	728479	-1596261	C	tRNA-Arg-CGG	tRNA	0	76	1	51
274	28.9	0	1.3	contig00001	783392	783468	-1541272	C	tRNA-Arg-CGG	tRNA	0	76	1	52
23	6.8	0	0	contig00001	793933	793976	-1530764	+	AT_rich	Low_complexity	1	44	0	53
22	0	0	0	contig00001	804050	804071	-1520669	+	AT_rich	Low_complexity	1	22	0	54
21	3.6	0	0	contig00001	810306	810333	-1514407	+	AT_rich	Low_complexity	1	28	0	55
648	0	0	0	contig00001	825757	825828	-1498912	+	(CTTG)n	Simple_repeat	4	75	0	56
23	5.4	0	0	contig00001	833019	833055	-1491685	+	AT_rich	Low_complexity	1	37	0	57
27	0	0	0	contig00001	834327	834353	-1490387	+	AT_rich	Low_complexity	1	27	0	58
21	3.6	0	0	contig00001	842974	843001	-1481739	+	AT_rich	Low_complexity	1	28	0	59
27	9.6	0	0	contig00001	876367	876449	-1448291	+	AT_rich	Low_complexity	1	83	0	60
27	4.9	0	0	contig00001	889675	889715	-1435025	+	AT_rich	Low_complexity	1	41	0	61
315	0	0	0	contig00001	892480	892514	-1432226	+	(CTGTG)n	Simple_repeat	5	39	0	62
25	3.1	0	0	contig00001	915096	915127	-1409613	+	AT_rich	Low_complexity	1	32	0	63
26	8.2	0	0	contig00001	915346	915406	-1409334	+	AT_rich	Low_complexity	1	61	0	64
28	0	0	0	contig00001	929966	929993	-1394747	+	AT_rich	Low_complexity	1	28	0	65
24	34.6	0	0	contig00001	934978	935029	-1389711	+	AT_rich	Low_complexity	1	52	0	66
21	10.4	0	0	contig00001	952506	952582	-1372158	+	AT_rich	Low_complexity	1	77	0	67
22	5.6	0	0	contig00001	953812	953847	-1370893	+	AT_rich	Low_complexity	1	36	0	68
24	0	0	0	contig00001	958631	958654	-1366086	+	AT_rich	Low_complexity	1	24	0	69
22	0	0	0	contig00001	986901	986922	-1337818	+	AT_rich	Low_complexity	1	22	0	70
22	0	0	0	contig00001	999170	999191	-1325549	+	AT_rich	Low_complexity	1	22	0	71
39	5	0	0	contig00001	1035989	1036048	-1288692	+	AT_rich	Low_complexity	1	60	0	72
358	28.9	4.8	0	contig00001	1051222	1051387	-1273353	+	(CATTT)n	Simple_repeat	5	178	0	73
181	18.7	3.8	19.1	contig00001	1088503	1088634	-1236106	+	X6A_LINE	LINE/CR1	17	131	-127	74
27	6.2	0	0	contig00001	1098248	1098295	-1226445	+	AT_rich	Low_complexity	1	48	0	75
24	0	0	0	contig00001	1100731	1100754	-1223986	+	AT_rich	Low_complexity	1	24	0	76
22	0	0	0	contig00001	1190057	1190078	-1134662	+	AT_rich	Low_complexity	1	22	0	77
612	0	0	0	contig00001	1190286	1190353	-1134387	+	(CAGA)n	Simple_repeat	3	70	0	78
21	3.6	0	0	contig00001	1192840	1192867	-1131873	+	AT_rich	Low_complexity	1	28	0	79
22	5.6	0	0	contig00001	1232221	1232256	-1092484	+	AT_rich	Low_complexity	1	36	0	80
26	5	0	0	contig00001	1260402	1260441	-1064299	+	AT_rich	Low_complexity	1	40	0	81
30	8.9	0	0	contig00001	1260943	1261021	-1063719	+	AT_rich	Low_complexity	1	79	0	82
308	30.7	1.1	2.8	contig00001	1275367	1275547	-1049193	+	CT-rich	Low_complexity	1	178	0	83
21	3.6	0	0	contig00001	1277796	1277823	-1046917	+	AT_rich	Low_complexity	1	28	0	84
23	3.3	0	0	contig00001	1281176	1281205	-1043535	+	AT_rich	Low_complexity	1	30	0	85
24	5.3	0	0	contig00001	1298764	1298801	-1025939	+	AT_rich	Low_complexity	1	38	0	86
21	0	0	0	contig00001	1298892	1298912	-1025828	+	AT_rich	Low_complexity	1	21	0	87
30	0	0	0	contig00001	1302216	1302245	-1022495	+	AT_rich	Low_complexity	1	30	0	88
21	3.6	0	0	contig00001	1303286	1303313	-1021427	+	AT_rich	Low_complexity	1	28	0	89
23	3.3	0	0	contig00001	1305217	1305246	-1019494	+	AT_rich	Low_complexity	1	30	0	90
202	32.9	5.7	0	contig00001	1314643	1314712	-1010028	C	L2	LINE/L2	-897	2522	2449	91
59	16.3	0	0	contig00001	1320128	1320256	-1004484	+	AT_rich	Low_complexity	1	129	0	92
31	8.2	0	0	contig00001	1326237	1326309	-998431	+	AT_rich	Low_complexity	1	73	0	93
25	5.1	0	0	contig00001	1355811	1355849	-968891	+	AT_rich	Low_complexity	1	39	0	94
26	5	0	0	contig00001	1395343	1395382	-929358	+	AT_rich	Low_complexity	1	40	0	95
21	5.7	0	0	contig00001	1416772	1416806	-907934	+	AT_rich	Low_complexity	1	35	0	96
188	22.2	0	0	contig00001	1417741	1417785	-906955	+	L3	LINE/CR1	229	273	-4216	97
223	25.8	0	0	contig00001	1469031	1469096	-855644	+	(ATG)n	Simple_repeat	3	68	0	98
26	3	0	0	contig00001	1475458	1475490	-849250	+	AT_rich	Low_complexity	1	33	0	99
24	6.7	0	0	contig00001	1478030	1478074	-846666	+	AT_rich	Low_complexity	1	45	0	100
21	7.1	0	0	contig00001	1478778	1478819	-845921	+	AT_rich	Low_complexity	1	42	0	101
21	5.7	0	0	contig00001	1505950	1505984	-818756	+	AT_rich	Low_complexity	1	35	0	102
508	24.3	1.7	1.7	contig00001	1550077	1550248	-774492	C	LSU-rRNA_Hsa	rRNA	-516	4519	4348	103
245	19.1	1.5	0	contig00001	1550390	1550457	-774283	C	LSU-rRNA_Hsa	rRNA	-829	4206	4138	103
302	30.1	3.6	8.4	contig00001	1550551	1550909	-773831	C	LSU-rRNA_Hsa	rRNA	-1081	3954	3612	104
259	29.3	3.2	2.6	contig00001	1551978	1552131	-772609	C	LSU-rRNA_Hsa	rRNA	-3377	1658	1504	104
281	24.5	2	3	contig00001	1552277	1552377	-772363	C	LSU-rRNA_Hsa	rRNA	-4620	415	316	104
248	27.5	0	0	contig00001	1552530	1552609	-772131	C	LSU-rRNA_Hsa	rRNA	-4924	111	32	104
265	24	0	1.3	contig00001	1553082	1553157	-771583	C	tRNA-Ala-GCG	tRNA	0	75	1	105
243	11.6	0	0	contig00001	1553390	1553432	-771308	C	SSU-rRNA_Hsa	rRNA	-3	1866	1824	106
291	30.2	0	0	contig00001	1553514	1553619	-771121	C	SSU-rRNA_Hsa	rRNA	-159	1710	1605	107
393	32.6	1.3	3.1	contig00001	1553807	1554037	-770703	C	SSU-rRNA_Hsa	rRNA	-477	1392	1166	107
23	0	0	0	contig00001	1555018	1555040	-769700	+	AT_rich	Low_complexity	1	23	0	108
23	8.6	0	0	contig00001	1563438	1563495	-761245	+	AT_rich	Low_complexity	1	58	0	109
23	8.6	0	0	contig00001	1563445	1563502	-761238	+	AT_rich	Low_complexity	1	58	0	110
22	8	0	0	contig00001	1565977	1566026	-758714	+	AT_rich	Low_complexity	1	50	0	111
21	5.7	0	0	contig00001	1607445	1607479	-717261	+	AT_rich	Low_complexity	1	35	0	112
26	7.4	0	0	contig00001	1617752	1617805	-706935	+	AT_rich	Low_complexity	1	54	0	113
530	22.9	5.4	5.4	contig00001	1618551	1618790	-705950	C	LSU-rRNA_Hsa	rRNA	-448	4587	4348	114
268	19.1	1.5	0	contig00001	1618932	1618999	-705741	C	LSU-rRNA_Hsa	rRNA	-829	4206	4138	114
417	30.5	3.5	8.2	contig00001	1619093	1619463	-705277	C	LSU-rRNA_Hsa	rRNA	-1081	3954	3600	115
310	29.6	3.2	2.5	contig00001	1620518	1620673	-704067	C	LSU-rRNA_Hsa	rRNA	-3375	1660	1504	115
321	24.5	2	3	contig00001	1620819	1620919	-703821	C	LSU-rRNA_Hsa	rRNA	-4620	415	316	115
305	24	0	1.3	contig00001	1621624	1621699	-703041	C	tRNA-Ala-GCG	tRNA	0	75	1	116
261	11.6	0	0	contig00001	1621932	1621974	-702766	C	SSU-rRNA_Hsa	rRNA	-3	1866	1824	117
329	30.2	0	0	contig00001	1622056	1622161	-702579	C	SSU-rRNA_Hsa	rRNA	-159	1710	1605	118
472	32.3	1.7	3.5	contig00001	1622350	1622580	-702160	C	SSU-rRNA_Hsa	rRNA	-477	1392	1166	118
21	0	0	0	contig00001	1632094	1632114	-692626	+	AT_rich	Low_complexity	1	21	0	119
30	5.9	0	0	contig00001	1632425	1632475	-692265	+	AT_rich	Low_complexity	1	51	0	120
249	20	0	1.8	contig00001	1637192	1637247	-687493	+	tRNA-Lys-AAG	tRNA	8	62	-14	121
29	0	0	0	contig00001	1638808	1638836	-685904	+	AT_rich	Low_complexity	1	29	0	122
21	0	0	0	contig00001	1667910	1667930	-656810	+	AT_rich	Low_complexity	1	21	0	123
206	22.5	0	0	contig00001	1669639	1669678	-655062	+	(TGG)n	Simple_repeat	2	41	0	124
26	6.4	0	0	contig00001	1683447	1683493	-641247	+	AT_rich	Low_complexity	1	47	0	125
530	22.9	5.4	5.4	contig00001	1702915	1703154	-621586	C	LSU-rRNA_Hsa	rRNA	-448	4587	4348	126
268	19.1	1.5	0	contig00001	1703296	1703363	-621377	C	LSU-rRNA_Hsa	rRNA	-829	4206	4138	126
417	30.5	3.5	8.2	contig00001	1703457	1703827	-620913	C	LSU-rRNA_Hsa	rRNA	-1081	3954	3600	127
310	29.6	3.2	2.5	contig00001	1704882	1705037	-619703	C	LSU-rRNA_Hsa	rRNA	-3375	1660	1504	127
321	24.5	2	3	contig00001	1705183	1705283	-619457	C	LSU-rRNA_Hsa	rRNA	-4620	415	316	127
279	27.5	0	0	contig00001	1705436	1705515	-619225	C	LSU-rRNA_Hsa	rRNA	-4924	111	32	127
261	11.6	0	0	contig00001	1706145	1706187	-618553	C	SSU-rRNA_Hsa	rRNA	-3	1866	1824	128
329	30.2	0	0	contig00001	1706269	1706374	-618366	C	SSU-rRNA_Hsa	rRNA	-159	1710	1605	129
477	32.3	6	2.8	contig00001	1706563	1706912	-617828	C	SSU-rRNA_Hsa	rRNA	-477	1392	1032	129
23	0	0	0	contig00001	1707759	1707781	-616959	+	AT_rich	Low_complexity	1	23	0	130
22	0	0	0	contig00001	1751512	1751533	-573207	+	AT_rich	Low_complexity	1	22	0	131
23	5.4	0	0	contig00001	1763709	1763745	-560995	+	AT_rich	Low_complexity	1	37	0	132
432	0	0	0	contig00001	1765494	1765541	-559199	+	(CTTG)n	Simple_repeat	4	51	0	133
648	0	0	0	contig00001	1819049	1819120	-505620	+	(CAAG)n	Simple_repeat	4	75	0	134
236	25	0	0	contig00001	1864190	1864245	-460495	+	tRNA-Lys-AAG	tRNA	8	63	-13	135
236	25	0	0	contig00001	1864383	1864438	-460302	+	tRNA-Lys-AAG	tRNA	8	63	-13	136
236	25	0	0	contig00001	1864576	1864631	-460109	+	tRNA-Lys-AAG	tRNA	8	63	-13	137
236	25	0	0	contig00001	1864769	1864824	-459916	+	tRNA-Lys-AAG	tRNA	8	63	-13	138
32	0	0	0	contig00001	1867394	1867425	-457315	+	AT_rich	Low_complexity	1	32	0	139
22	11.1	0	0	contig00001	1896854	1896952	-427788	+	AT_rich	Low_complexity	1	99	0	140
248	8.7	0	6.5	contig00001	1946399	1946447	-378293	+	(CAG)n	Simple_repeat	1	46	0	141
254	20.3	0	4.3	contig00001	1950075	1950146	-374594	C	tRNA-Gly-GGY	tRNA	0	74	6	142
530	22.9	5.4	5.4	contig00001	1950682	1950921	-373819	C	LSU-rRNA_Hsa	rRNA	-448	4587	4348	143
268	19.1	1.5	0	contig00001	1951063	1951130	-373610	C	LSU-rRNA_Hsa	rRNA	-829	4206	4138	143
417	30.5	3.5	8.2	contig00001	1951224	1951594	-373146	C	LSU-rRNA_Hsa	rRNA	-1081	3954	3600	144
310	29.6	3.2	2.5	contig00001	1952649	1952804	-371936	C	LSU-rRNA_Hsa	rRNA	-3375	1660	1504	144
321	24.5	2	3	contig00001	1952950	1953050	-371690	C	LSU-rRNA_Hsa	rRNA	-4620	415	316	144
279	27.5	0	0	contig00001	1953203	1953282	-371458	C	LSU-rRNA_Hsa	rRNA	-4924	111	32	144
281	25.3	0	1.3	contig00001	1953755	1953830	-370910	C	tRNA-Ala-GCG	tRNA	0	75	1	145
261	11.6	0	0	contig00001	1954063	1954105	-370635	C	SSU-rRNA_Hsa	rRNA	-3	1866	1824	146
329	30.2	0	0	contig00001	1954187	1954292	-370448	C	SSU-rRNA_Hsa	rRNA	-159	1710	1605	147
472	32.3	1.7	3.5	contig00001	1954481	1954711	-370029	C	SSU-rRNA_Hsa	rRNA	-477	1392	1166	147
22	0	0	0	contig00001	1955677	1955698	-369042	+	AT_rich	Low_complexity	1	22	0	148
22	8.8	0	0	contig00001	1975493	1975549	-349191	+	AT_rich	Low_complexity	1	57	0	149
21	0	0	0	contig00001	2016576	2016596	-308144	+	AT_rich	Low_complexity	1	21	0	150
21	0	0	0	contig00001	2033779	2033799	-290941	+	AT_rich	Low_complexity	1	21	0	151
24	0	0	0	contig00001	2040058	2040081	-284659	+	AT_rich	Low_complexity	1	24	0	152
21	0	0	0	contig00001	2050833	2050853	-273887	+	AT_rich	Low_complexity	1	21	0	153
28	7.1	0	0	contig00001	2051112	2051167	-273573	+	AT_rich	Low_complexity	1	56	0	154 *
29	31.2	0	0	contig00001	2051118	2051181	-273559	+	AT_rich	Low_complexity	1	64	0	155
258	19.6	1.8	1.8	contig00001	2063126	2063182	-261558	C	tRNA-Tyr-TAC	tRNA	-12	64	8	156
21	5.7	0	0	contig00001	2070830	2070864	-253876	+	AT_rich	Low_complexity	1	35	0	157
22	0	0	0	contig00001	2085932	2085953	-238787	+	AT_rich	Low_complexity	1	22	0	158
21	3.6	0	0	contig00001	2179945	2179972	-144768	+	AT_rich	Low_complexity	1	28	0	159
21	3.6	0	0	contig00001	2195605	2195632	-129108	+	AT_rich	Low_complexity	1	28	0	160
333	0	0	0	contig00001	2217701	2217737	-107003	+	(CTTG)n	Simple_repeat	4	40	0	161
24	3.2	0	0	contig00001	2233761	2233791	-90949	+	AT_rich	Low_complexity	1	31	0	162
22	3.5	0	0	contig00001	2237181	2237209	-87531	+	AT_rich	Low_complexity	1	29	0	163
312	17.5	0	0	contig00001	2245963	2246019	-78721	C	tRNA-Lys-AAA	tRNA	-12	64	8	164
312	17.5	0	0	contig00001	2246061	2246117	-78623	C	tRNA-Lys-AAA	tRNA	-12	64	8	165
312	17.5	0	0	contig00001	2246160	2246216	-78524	C	tRNA-Lys-AAA	tRNA	-12	64	8	166
180	0	0	0	contig00001	2250981	2251000	-73740	+	(T)n	Simple_repeat	1	20	0	167
21	3.6	0	0	contig00001	2263565	2263592	-61148	+	AT_rich	Low_complexity	1	28	0	168
24	7.7	0	0	contig00001	2276506	2276557	-48183	+	AT_rich	Low_complexity	1	52	0	169
21	3.6	0	0	contig00001	2305941	2305968	-18772	+	AT_rich	Low_complexity	1	28	0	170
