# Supplementary material for: Complete Genome Analysis of a Haemophilus parasuis Serovar 12 Strain from China
Source: PLoS One. 2013 Sep 2;8(9):e68350. doi: 10.1371/journal.pone.0068350 (PMC3759607; doi:10.1371/journal.pone.0068350)
Supplement: File S4 — COG functional annotation for ZJ0906 genome. (XLSX) [file pone.0068350.s004.xlsx]

## Sheet: 工作表1
Predicted ORF	Best hit on COG database	COG class and description
contig00001_orf02703	all2402	[S]_COG3657 Uncharacterized protein conserved in bacteria
contig00001_orf02491	PM1954	[K]_COG0557 Exoribonuclease R
contig00001_orf00679	HI1087	[Q]_COG1127 ABC-type transport system involved in resistance to organic solvents, ATPase component
contig00001_orf00096	PM0054	[H]_COG1165 2-succinyl-6-hydroxy-2,4-cyclohexadiene-1-carboxylate synthase
contig00001_orf00023	PM1440	[C]_COG0247 Fe-S oxidoreductase
contig00001_orf01878	RSc3397	[K]_COG1959 Predicted transcriptional regulator
contig00001_orf00022	HI0684	[E]_COG3075 Anaerobic glycerol-3-phosphate dehydrogenase
contig00001_orf00825	HI0945	[O]_COG0265 Trypsin-like serine proteases, typically periplasmic, contain C-terminal PDZ domain
contig00001_orf00809	HI0229	[J]_COG1185 Polyribonucleotide nucleotidyltransferase (polynucleotide phosphorylase)
contig00001_orf02298	PM0581	[E]_COG0547 Anthranilate phosphoribosyltransferase
contig00001_orf01055	HI0196	[E]_COG0082 Chorismate synthase
contig00001_orf00290	HI1714	[R]_COG1162 Predicted GTPases
contig00001_orf00255	NMA1859	[S]_COG3422 Uncharacterized conserved protein
contig00001_orf00855	SMc00822	[S]_COG4680 Uncharacterized protein conserved in bacteria
contig00001_orf02039	PM0958	[J]_COG2813 16S RNA G1207 methylase RsmC
contig00001_orf00129	HI0144	[KG]_COG1940 Transcriptional regulator/sugar kinase
contig00001_orf01740	lin0240	[S]_COG0393 Uncharacterized conserved protein
contig00001_orf02275	HI0674	[F]_COG0503 Adenine/guanine phosphoribosyltransferases and related PRPP-binding proteins
contig00001_orf01523	PM1334	[H]_COG1477 Membrane-associated lipoprotein involved in thiamine biosynthesis
contig00001_orf01254	PM1507	[D]_COG4942 Membrane-bound metallopeptidase
contig00001_orf01745	PM0092	[J]_COG1544 Ribosome-associated protein Y (PSrp-1)
contig00001_orf01281	FN0187	[OC]_COG0526 Thiol-disulfide isomerase and thioredoxins
contig00001_orf00460	PM0239	[EP]_COG0444 ABC-type dipeptide/oligopeptide/nickel transport system, ATPase component
contig00001_orf01605	PM1069	[I]_COG2067 Long-chain fatty acid transport protein
contig00001_orf02642	HI0819	[G]_COG0153 Galactokinase
contig00001_orf01964	CAC1895	[R]_COG4626 Phage terminase-like protein, large subunit
contig00001_orf01261	PM0693	[H]_COG0302 GTP cyclohydrolase I
contig00001_orf00301	ZyabK	[P]_COG1178 ABC-type Fe3+ transport system, permease component
contig00001_orf00202	PM0049	[E]_COG3842 ABC-type spermidine/putrescine transport systems, ATPase components
contig00001_orf01697	NMB0583	[L]_COG3676 Transposase and inactivated derivatives
contig00001_orf02418	HI0925	[S]_COG2852 Uncharacterized protein conserved in bacteria
contig00001_orf02051	PM1621	[J]_COG0180 Tryptophanyl-tRNA synthetase
contig00001_orf00048	HI1634	[E]_COG2171 Tetrahydrodipicolinate N-succinyltransferase
contig00001_orf00588	VCA0725	[P]_COG4149 ABC-type molybdate transport system, permease component
contig00001_orf01487	HI0014	[K]_COG0571 dsRNA-specific ribonuclease
contig00001_orf01637	HI1100	[L]_COG0272 NAD-dependent DNA ligase (contains BRCT domain type II)
contig00001_orf01386	HI0899	[H]_COG0262 Dihydrofolate reductase
contig00001_orf01013	STM3588	[R]_COG2081 Predicted flavoproteins
contig00001_orf02469	PM1697	[H]_COG1539 Dihydroneopterin aldolase
contig00001_orf01617	HI1400	[R]_COG0613 Predicted metal-dependent phosphoesterases (PHP family)
contig00001_orf01109	RC0676	[D]_COG4118 Antitoxin of toxin-antitoxin stability system
contig00001_orf00153	HI0634	[J]_COG0042 tRNA-dihydrouridine synthase
contig00001_orf00296	HI1066	[P]_COG3301 Formate-dependent nitrite reductase, membrane component
contig00001_orf00728	MT2871	[S]_COG4453 Uncharacterized protein conserved in bacteria
contig00001_orf00228	intD	[L]_COG0582 Integrase
contig00001_orf00667	HI1556	[CHR]_COG1052 Lactate dehydrogenase and related dehydrogenases
contig00001_orf00374	HI0420	[S]_COG4453 Uncharacterized protein conserved in bacteria
contig00001_orf02727	HI1059	[L]_COG0164 Ribonuclease HII
contig00001_orf00564	yhhI	[L]_COG5433 Transposase
contig00001_orf02229	HI0803	[J]_COG0203 Ribosomal protein L17
contig00001_orf00064	HI0583	[F]_COG0737 5'-nucleotidase/2',3'-cyclic phosphodiesterase and related esterases
contig00001_orf01553	HI1150	[S]_COG3117 Uncharacterized protein conserved in bacteria
contig00001_orf02690	AGc5109	[G]_COG1879 ABC-type sugar transport system, periplasmic component
contig00001_orf02030	PM0246	[M]_COG3017 Outer membrane lipoprotein involved in outer membrane biogenesis
contig00001_orf01734	PM0914	[V]_COG4170 ABC-type antimicrobial peptide transport system, ATPase component
contig00001_orf02699	PM0789	[H]_COG0276 Protoheme ferro-lyase (ferrochelatase)
contig00001_orf00329	PM0456	[M]_COG0744 Membrane carboxypeptidase (penicillin-binding protein)
contig00001_orf01850	PM0008	[U]_COG3114 Heme exporter protein D
contig00001_orf02232	Cgl1387	[D]_COG1192 ATPases involved in chromosome partitioning
contig00001_orf02063	PM1684	[P]_COG3004 Na+/H+ antiporter
contig00001_orf01207	PM0247	[J]_COG0617 tRNA nucleotidyltransferase/poly(A) polymerase
contig00001_orf01022	NMB0913	[T]_COG2337 Growth inhibitor
contig00001_orf00766	NMA1185	[L]_COG3547 Transposase and inactivated derivatives
contig00001_orf02680	SA0189	[V]_COG0610 Type I site-specific restriction-modification system, R (restriction) subunit and related helicases
contig00001_orf01439	HI0319	[QR]_COG0500 SAM-dependent methyltransferases
contig00001_orf02636	HI0154	[IQ]_COG0236 Acyl carrier protein
contig00001_orf00618	PM0556	[J]_COG2890 Methylase of polypeptide chain release factors
contig00001_orf02584	NMB1751	[L]_COG2801 Transposase and inactivated derivatives
contig00001_orf01866	PM1881	[R]_COG1011 Predicted hydrolase (HAD superfamily)
contig00001_orf01676	HI0208	[E]_COG0337 3-dehydroquinate synthetase
contig00001_orf01336	YPO1098	[L]_COG0582 Integrase
contig00001_orf01690	PM1501	[M]_COG2853 Surface lipoprotein
contig00001_orf02784	NMB0942	[J]_COG0254 Ribosomal protein L31
contig00001_orf02434	PM1353	[P]_COG2168 Uncharacterized conserved protein involved in oxidation of intracellular sulfur
contig00001_orf01594	MJ1066	[M]_COG0399 Predicted pyridoxal phosphate-dependent enzyme apparently involved in regulation of cell wall biogenesis
contig00001_orf02253	HI1476	[K]_COG2932 Predicted transcriptional regulator
contig00001_orf02400	YPO0279	[P]_COG4559 ABC-type hemin transport system, ATPase component
contig00001_orf01975	HI0087	[E]_COG0498 Threonine synthase
contig00001_orf02014	lin1584	[L]_COG2003 DNA repair proteins
contig00001_orf01195	PM1243	[R]_COG0561 Predicted hydrolases of the HAD superfamily
contig00001_orf00500	PM0227	[U]_COG0342 Preprotein translocase subunit SecD
contig00001_orf02526	HI0707	[L]_COG0249 Mismatch repair ATPase (MutS family)
contig00001_orf00234	MK1641	[J]_COG0293 23S rRNA methylase
contig00001_orf00113	PM1839	[R]_COG4123 Predicted O-methyltransferase
contig00001_orf02830	PM1519	[U]_COG0552 Signal recognition particle GTPase
contig00001_orf01992	PM0350	[GER]_COG0697 Permeases of the drug/metabolite transporter (DMT) superfamily
contig00001_orf01351	PM0281	[C]_COG0074 Succinyl-CoA synthetase, alpha subunit
contig00001_orf02547	PM0663	[G]_COG4409 Neuraminidase (sialidase)
contig00001_orf01865	HI1200	[K]_COG0583 Transcriptional regulator
contig00001_orf00010	AF1409	[L]_COG2189 Adenine specific DNA methylase Mod
contig00001_orf02110	SSO1980	[L]_COG3328 Transposase and inactivated derivatives
contig00001_orf01959	MPN619	[L]_COG0178 Excinuclease ATPase subunit
contig00001_orf00767	HI1448	[H]_COG0303 Molybdopterin biosynthesis enzyme
contig00001_orf00305	PM1332	[C]_COG2209 Na+-transporting NADH:ubiquinone oxidoreductase, subunit NqrE
contig00001_orf00016	all1413	[M]_COG0668 Small-conductance mechanosensitive channel
contig00001_orf02689	TM0111	[C]_COG1454 Alcohol dehydrogenase, class IV
contig00001_orf02029	HI1608	[I]_COG1947 4-diphosphocytidyl-2C-methyl-D-erythritol 2-phosphate synthase
contig00001_orf00145	PM0929	[M]_COG0773 UDP-N-acetylmuramate-alanine ligase
contig00001_orf01924	PM1859	[J]_COG3719 Ribonuclease I
contig00001_orf01452	NMB0085	[E]_COG0786 Na+/glutamate symporter
contig00001_orf01346	HI1361	[G]_COG0058 Glucan phosphorylase
contig00001_orf00722	HI1436	[S]_COG3098 Uncharacterized protein conserved in bacteria
contig00001_orf01060	PM0355	[R]_COG0596 Predicted hydrolases or acyltransferases (alpha/beta hydrolase superfamily)
contig00001_orf02263	MA3048	[E]_COG0747 ABC-type dipeptide transport system, periplasmic component
contig00001_orf00858	PM0770	[S]_COG2363 Uncharacterized small membrane protein
contig00001_orf00705	HP0790	[V]_COG0732 Restriction endonuclease S subunits
contig00001_orf02194	STM4202	[R]_COG3948 Phage-related baseplate assembly protein
contig00001_orf01354	PM0258	[J]_COG0172 Seryl-tRNA synthetase
contig00001_orf00032	HI1006	[MU]_COG0597 Lipoprotein signal peptidase
contig00001_orf02221	HI0796	[J]_COG1841 Ribosomal protein L30/L7E
contig00001_orf02109	BH3946	[C]_COG1757 Na+/H+ antiporter
contig00001_orf01985	HI0975	[H]_COG4145 Na+/panthothenate symporter
contig00001_orf01217	PA2329	[P]_COG1116 ABC-type nitrate/sulfonate/bicarbonate transport system, ATPase component
contig00001_orf00251	CPn0703	[RTKL]_COG0515 Serine/threonine protein kinase
contig00001_orf01519	PM1336	[J]_COG0482 Predicted tRNA(5-methylaminomethyl-2-thiouridylate) methyltransferase, contains the PP-loop ATPase domain
contig00001_orf00789	STM0965	[C]_COG0437 Fe-S-cluster-containing hydrogenase components 1
contig00001_orf01807	SMc01836	[K]_COG2944 Predicted transcriptional regulator
contig00001_orf01120	SPBC28F2.05c	[R]_COG0656 Aldo/keto reductases, related to diketogulonate reductase
contig00001_orf02238	NMA1186	[S]_COG4382 Mu-like prophage protein gp16
contig00001_orf01942	ZgltB_1	[E]_COG0067 Glutamate synthase domain 1
contig00001_orf00434	PAB0250	[E]_COG0031 Cysteine synthase
contig00001_orf01643	PM0200	[C]_COG0479 Succinate dehydrogenase/fumarate reductase, Fe-S protein subunit
contig00001_orf00649	mll8100	[L]_COG3293 Transposase and inactivated derivatives
contig00001_orf01815	PM1307	[P]_COG0614 ABC-type Fe3+-hydroxamate transport system, periplasmic component
contig00001_orf01402	PM0760	[K]_COG0195 Transcription elongation factor
contig00001_orf01069	HI0892	[LKJ]_COG0513 Superfamily II DNA and RNA helicases
contig00001_orf01218	PA2328	[P]_COG0715 ABC-type nitrate/sulfonate/bicarbonate transport systems, periplasmic components
contig00001_orf02483	PM1183	[U]_COG0541 Signal recognition particle GTPase
contig00001_orf01421	PM0191	[O]_COG1651 Protein-disulfide isomerase
contig00001_orf02440	SMb20712	[G]_COG1879 ABC-type sugar transport system, periplasmic component
contig00001_orf02001	NMB1751	[L]_COG2801 Transposase and inactivated derivatives
contig00001_orf01565	PM0970	[U]_COG0811 Biopolymer transport proteins
contig00001_orf00375	PM0202	[J]_COG2269 Truncated, possibly inactive, lysyl-tRNA synthetase (class II)
contig00001_orf01624	yadG	[V]_COG1131 ABC-type multidrug transport system, ATPase component
contig00001_orf01512	PM0136	[M]_COG0768 Cell division protein FtsI/penicillin-binding protein 2
contig00001_orf01326	HI1476	[K]_COG2932 Predicted transcriptional regulator
contig00001_orf01912	PM1067	[L]_COG3066 DNA mismatch repair protein
contig00001_orf00846	PM1039	[G]_COG1129 ABC-type sugar transport system, ATPase component
contig00001_orf00467	PA1875	[MU]_COG1538 Outer membrane protein
contig00001_orf00050	mll0207	[E]_COG0757 3-dehydroquinate dehydratase II
contig00001_orf01129	HI0244	[J]_COG0343 Queuine/archaeosine tRNA-ribosyltransferase
contig00001_orf02795	PM1801	[OC]_COG0526 Thiol-disulfide isomerase and thioredoxins
contig00001_orf00083	HI0182	[KG]_COG1940 Transcriptional regulator/sugar kinase
contig00001_orf02096	PM0260	[E]_COG0687 Spermidine/putrescine-binding periplasmic protein
contig00001_orf01084	HI1153	[F]_COG0634 Hypoxanthine-guanine phosphoribosyltransferase
contig00001_orf02218	PM1400	[J]_COG0097 Ribosomal protein L6P/L9E
contig00001_orf01194	BS_ywnH	[M]_COG1247 Sortase and related acyltransferases
contig00001_orf00133	HI0068	[J]_COG0324 tRNA delta(2)-isopentenylpyrophosphate transferase
contig00001_orf01824	ZwecE	[M]_COG0399 Predicted pyridoxal phosphate-dependent enzyme apparently involved in regulation of cell wall biogenesis
contig00001_orf02358	PM0197	[R]_COG0795 Predicted permeases
contig00001_orf01543	CPn0448	[E]_COG0620 Methionine synthase II (cobalamin-independent)
contig00001_orf02032	HI0422	[LKJ]_COG0513 Superfamily II DNA and RNA helicases
contig00001_orf00068	HI0261	[M]_COG0859 ADP-heptose:LPS heptosyltransferase
contig00001_orf01736	HI1719	[O]_COG2844 UTP:GlnB (protein PII) uridylyltransferase
contig00001_orf01892	YPO1621	[L]_COG3328 Transposase and inactivated derivatives
contig00001_orf01213	PM0607	[D]_COG3006 Uncharacterized protein involved in chromosome partitioning
contig00001_orf00088	PM1281	[R]_COG2962 Predicted permeases
contig00001_orf00353	HI1463	[G]_COG1109 Phosphomannomutase
contig00001_orf01897	PM1687	[S]_COG3165 Uncharacterized protein conserved in bacteria
contig00001_orf00659	intA	[L]_COG0582 Integrase
contig00001_orf01610	HI0893	[K]_COG1309 Transcriptional regulator
contig00001_orf01244	PM0571	[CO]_COG4987 ABC-type transport system involved in cytochrome bd biosynthesis, fused ATPase and permease components
contig00001_orf00582	HI0272	[F]_COG0461 Orotate phosphoribosyltransferase
contig00001_orf01066	XF0721	[R]_COG3549 Plasmid maintenance system killer protein
contig00001_orf00801	ZdgkA	[M]_COG0818 Diacylglycerol kinase
contig00001_orf00635	YPO0884	[JD]_COG2026 Cytotoxic translational repressor of toxin-antitoxin stability system
contig00001_orf01724	PM0484	[I]_COG0764 3-hydroxymyristoyl/3-hydroxydecanoyl-(acyl carrier protein) dehydratases
contig00001_orf02380	HI0341	[S]_COG3171 Uncharacterized protein conserved in bacteria
contig00001_orf02779	PM1594	[C]_COG0243 Anaerobic dehydrogenases, typically selenocysteine-containing
contig00001_orf00276	PM0020	[F]_COG0299 Folate-dependent phosphoribosylglycinamide formyltransferase PurN
contig00001_orf00216	NMA1185	[L]_COG3547 Transposase and inactivated derivatives
contig00001_orf00491	PM0898	[G]_COG1925 Phosphotransferase system, HPr-related proteins
contig00001_orf02628	HI0404	[D]_COG0037 Predicted ATPase of the PP-loop superfamily implicated in cell cycle control
contig00001_orf01457	PM0074	[P]_COG2116 Formate/nitrite family of transporters
contig00001_orf02101	HI1318m	[J]_COG0290 Translation initiation factor 3 (IF-3)
contig00001_orf02625	PM0292	[I]_COG0825 Acetyl-CoA carboxylase alpha subunit
contig00001_orf01427	PM1483	[S]_COG3074 Uncharacterized protein conserved in bacteria
contig00001_orf02618	VC2382	[S]_COG2860 Predicted membrane protein
contig00001_orf01684	PM0235	[E]_COG0685 5,10-methylenetetrahydrofolate reductase
contig00001_orf00536	HI1450	[S]_COG3099 Uncharacterized protein conserved in bacteria
contig00001_orf00108	PM1927	[M]_COG1686 D-alanyl-D-alanine carboxypeptidase
contig00001_orf00831	PM0797	[F]_COG0284 Orotidine-5'-phosphate decarboxylase
contig00001_orf00827	PM0801	[J]_COG0539 Ribosomal protein S1
contig00001_orf00735	PM0951	[F]_COG0717 Deoxycytidine deaminase
contig00001_orf02283	XF2538	[NU]_COG1459 Type II secretory pathway, component PulF
contig00001_orf02452	HI0612	[G]_COG4154 Fucose dissimilation pathway protein FucU
contig00001_orf02763	YPO1561	[L]_COG3328 Transposase and inactivated derivatives
contig00001_orf00288	HI0361	[P]_COG1121 ABC-type Mn/Zn transport systems, ATPase component
contig00001_orf00099	ECs4859	[O]_COG5405 ATP-dependent protease HslVU (ClpYQ), peptidase subunit
contig00001_orf02665	HI0886	[S]_COG2259 Predicted membrane protein
contig00001_orf01183	PM0407	[C]_COG0437 Fe-S-cluster-containing hydrogenase components 1
contig00001_orf00144	PM0930	[G]_COG0158 Fructose-1,6-bisphosphatase
contig00001_orf02020	PM1154	[F]_COG0756 dUTPase
contig00001_orf01370	PM0405	[O]_COG3058 Uncharacterized protein involved in formate dehydrogenase formation
contig00001_orf01908	PM1136	[D]_COG3087 Cell division protein
contig00001_orf01835	VCA0469	[K]_COG2944 Predicted transcriptional regulator
contig00001_orf00860	HI0197	[M]_COG3770 Murein endopeptidase
contig00001_orf02536	HI0777	[J]_COG0087 Ribosomal protein L3
contig00001_orf02460	HI0582	[D]_COG0445 NAD/FAD-utilizing enzyme apparently involved in cell division
contig00001_orf02161	NMA1230	[R]_COG3926 Putative secretion activating protein
contig00001_orf01088	HI1589	[E]_COG0128 5-enolpyruvylshikimate-3-phosphate synthase
contig00001_orf00812	HI0231	[LKJ]_COG0513 Superfamily II DNA and RNA helicases
contig00001_orf01271	PM0640	[S]_COG0586 Uncharacterized membrane-associated protein
contig00001_orf02645	BS_ywnH	[M]_COG1247 Sortase and related acyltransferases
contig00001_orf02746	PM0221	[OC]_COG4232 Thiol:disulfide interchange protein
contig00001_orf01644	PM0201	[C]_COG1053 Succinate dehydrogenase/fumarate reductase, flavoprotein subunit
contig00001_orf00074	PM1995	[I]_COG0764 3-hydroxymyristoyl/3-hydroxydecanoyl-(acyl carrier protein) dehydratases
contig00001_orf01005	ZyddM	[R]_COG3093 Plasmid maintenance system antidote protein
contig00001_orf02336	HI0280	[F]_COG2820 Uridine phosphorylase
contig00001_orf00502	HI0045	[R]_COG3054 Predicted transcriptional regulator
contig00001_orf02670	PM0261	[E]_COG0687 Spermidine/putrescine-binding periplasmic protein
contig00001_orf01471	PM1627	[S]_COG3978 Acetolactate synthase (isozyme II), small (regulatory) subunit
contig00001_orf02630	PA0979	[L]_COG2963 Transposase and inactivated derivatives
contig00001_orf01999	YPO2136	[L]_COG3328 Transposase and inactivated derivatives
contig00001_orf01508	NMA1185	[L]_COG3547 Transposase and inactivated derivatives
contig00001_orf01011	PM1714	[K]_COG1737 Transcriptional regulators
contig00001_orf00377	HI1008	[L]_COG1555 DNA uptake protein and related DNA-binding proteins
contig00001_orf00164	PM1270	[J]_COG0009 Putative translation factor (SUA5)
contig00001_orf01951	NMB0789	[E]_COG1126 ABC-type polar amino acid transport system, ATPase component
contig00001_orf02535	HI0776	[J]_COG0051 Ribosomal protein S10
contig00001_orf00479	HI0921	[J]_COG0495 Leucyl-tRNA synthetase
contig00001_orf02321	PM1499	[CH]_COG4635 Flavodoxin
contig00001_orf01480	HI1181	[G]_COG0279 Phosphoheptose isomerase
contig00001_orf00423	STM0923	[S]_COG4723 Phage-related protein, tail component
contig00001_orf02570	PM1175	[E]_COG0174 Glutamine synthetase
contig00001_orf02522	PM0734	[O]_COG0265 Trypsin-like serine proteases, typically periplasmic, contain C-terminal PDZ domain
contig00001_orf02752	BS_ydeN	[R]_COG3545 Predicted esterase of the alpha/beta hydrolase fold
contig00001_orf01425	yniC	[R]_COG0637 Predicted phosphatase/phosphohexomutase
contig00001_orf01411	SP0061	[G]_COG3444 Phosphotransferase system, mannose/fructose/N-acetylgalactosamine-specific component IIB
contig00001_orf00844	STM0245	[P]_COG1464 ABC-type metal ion transport system, periplasmic component/surface antigen
contig00001_orf02701	PM1002	[HC]_COG0654 2-polyprenyl-6-methoxyphenol hydroxylase and related FAD-dependent oxidoreductases
contig00001_orf00342	RSc2530	[M]_COG1663 Tetraacyldisaccharide-1-P 4'-kinase
contig00001_orf00071	PM0114	[E]_COG0083 Homoserine kinase
contig00001_orf00620	BU173	[S]_COG2912 Uncharacterized conserved protein
contig00001_orf01442	HI1425	[T]_COG0664 cAMP-binding proteins - catabolite gene activator and regulatory subunit of cAMP-dependent protein kinases
contig00001_orf00334	YPO3855	[M]_COG1922 Teichoic acid biosynthesis proteins
contig00001_orf01661	NMA1578	[OC]_COG0526 Thiol-disulfide isomerase and thioredoxins
contig00001_orf01877	HI0188	[U]_COG0805 Sec-independent protein secretion pathway component TatC
contig00001_orf01726	PM0482	[S]_COG3120 Uncharacterized protein conserved in bacteria
contig00001_orf00560	PM1140	[M]_COG0463 Glycosyltransferases involved in cell wall biogenesis
contig00001_orf01635	HI0727.1	[P]_COG1965 Protein implicated in iron transport, frataxin homolog
contig00001_orf01900	PM1087	[J]_COG0042 tRNA-dihydrouridine synthase
contig00001_orf00166	PA5289	[S]_COG2960 Uncharacterized protein conserved in bacteria
contig00001_orf01237	HI0064	[H]_COG0801 7,8-dihydro-6-hydroxymethylpterin-pyrophosphokinase
contig00001_orf01530	ZmalP	[G]_COG0058 Glucan phosphorylase
contig00001_orf00798	PM1600	[M]_COG1452 Organic solvent tolerance protein OstA
contig00001_orf00602	HI0307	[E]_COG0345 Pyrroline-5-carboxylate reductase
contig00001_orf02296	PM0584	[EH]_COG0147 Anthranilate/para-aminobenzoate synthases component I
contig00001_orf01548	PM1726	[HC]_COG0654 2-polyprenyl-6-methoxyphenol hydroxylase and related FAD-dependent oxidoreductases
contig00001_orf00451	PM1869	[K]_COG1678 Putative transcriptional regulator
contig00001_orf01551	PM0171	[R]_COG1137 ABC-type (unclassified) transport system, ATPase component
contig00001_orf02155	YPO3875	[L]_COG3328 Transposase and inactivated derivatives
contig00001_orf00286	HI0359	[P]_COG1108 ABC-type Mn2+/Zn2+ transport systems, permease components
contig00001_orf00148	HI0531	[J]_COG0828 Ribosomal protein S21
contig00001_orf02808	PM0343	[R]_COG0312 Predicted Zn-dependent proteases and their inactivated homologs
contig00001_orf02333	HI0848	[J]_COG2265 SAM-dependent methyltransferases related to tRNA (uracil-5-)-methyltransferase
contig00001_orf00218	BS_ribH	[H]_COG0054 Riboflavin synthase beta-chain
contig00001_orf00344	PM1169	[H]_COG1575 1,4-dihydroxy-2-naphthoate octaprenyltransferase
contig00001_orf01777	PM0112	[R]_COG0325 Predicted enzyme with a TIM-barrel fold
contig00001_orf01607	HI0402	[L]_COG0350 Methylated DNA-protein cysteine methyltransferase
contig00001_orf00204	PM0051	[P]_COG1840 ABC-type Fe3+ transport system, periplasmic component
contig00001_orf02772	BS_yvdC	[R]_COG1694 Predicted pyrophosphatase
contig00001_orf02538	PM1413	[J]_COG0089 Ribosomal protein L23
contig00001_orf01586	PM0319	[C]_COG0822 NifU homolog involved in Fe-S cluster formation
contig00001_orf02035	PM0960	[R]_COG0456 Acetyltransferases
contig00001_orf00823	HI0813	[T]_COG1551 Carbon storage regulator (could also regulate swarming and quorum sensing)
contig00001_orf00029	STM3047	[S]_COG2938 Uncharacterized conserved protein
contig00001_orf00123	PM1292	[F]_COG1972 Nucleoside permease
contig00001_orf02251	ECs4945	[L]_COG2801 Transposase and inactivated derivatives
contig00001_orf02551	PM1999	[P]_COG0471 Di- and tricarboxylate transporters
contig00001_orf01081	PM0068	[P]_COG0053 Predicted Co/Zn/Cd cation transporters
contig00001_orf01094	BU348	[J]_COG0564 Pseudouridylate synthases, 23S RNA-specific
contig00001_orf01147	PM0691	[L]_COG0708 Exonuclease III
contig00001_orf01135	PM0563	[E]_COG0722 3-deoxy-D-arabino-heptulosonate 7-phosphate (DAHP) synthase
contig00001_orf02785	PM1619	[G]_COG0036 Pentose-5-phosphate-3-epimerase
contig00001_orf00236	NMB0897	[S]_COG3692 Uncharacterized protein conserved in bacteria
contig00001_orf00127	lin2434	[Q]_COG2313 Uncharacterized enzyme involved in pigment biosynthesis
contig00001_orf02248	NMA1286	[R]_COG2842 Uncharacterized ATPase, putative transposase
contig00001_orf01500	NMA1185	[L]_COG3547 Transposase and inactivated derivatives
contig00001_orf01562	HI0382	[U]_COG0823 Periplasmic component of the Tol biopolymer transport system
contig00001_orf00322	VC0369	[J]_COG0359 Ribosomal protein L9
contig00001_orf02832	HI0770	[D]_COG2177 Cell division protein
contig00001_orf01416	SA1994	[G]_COG3684 Tagatose-1,6-bisphosphate aldolase
contig00001_orf02442	BH2321	[G]_COG1172 Ribose/xylose/arabinose/galactoside ABC-type transport systems, permease components
contig00001_orf00142	PM0592	[E]_COG0747 ABC-type dipeptide transport system, periplasmic component
contig00001_orf02360	NMA0347	[J]_COG0215 Cysteinyl-tRNA synthetase
contig00001_orf00914	YPO2110	[N]_COG5492 Bacterial surface proteins containing Ig-like domains
contig00001_orf01852	PM0006	[O]_COG2386 ABC-type transport system involved in cytochrome c biogenesis, permease component
contig00001_orf01567	STM0743	[S]_COG3790 Predicted membrane protein
contig00001_orf02121	NMA1321	[S]_COG4384 Mu-like prophage protein gp45
contig00001_orf01173	PM0543	[G]_COG0448 ADP-glucose pyrophosphorylase
contig00001_orf00621	HI1557	[M]_COG2877 3-deoxy-D-manno-octulosonic acid (KDO) 8-phosphate synthase
contig00001_orf00018	PM1444	[C]_COG0584 Glycerophosphoryl diester phosphodiesterase
contig00001_orf00716	HI0671	[I]_COG0245 2C-methyl-D-erythritol 2,4-cyclodiphosphate synthase
contig00001_orf01024	HI1261	[H]_COG0285 Folylpolyglutamate synthase
contig00001_orf02602	PM0514	[R]_COG2252 Permeases
contig00001_orf02493	HI0434	[R]_COG1040 Predicted amidophosphoribosyltransferases
contig00001_orf02541	PM1410	[J]_COG0091 Ribosomal protein L22
contig00001_orf01266	PAE1108	[L]_COG1110 Reverse gyrase
contig00001_orf00085	HI0285	[HQ]_COG1169 Isochorismate synthase
contig00001_orf01918	HI0067	[L]_COG0323 DNA mismatch repair enzyme (predicted ATPase)
contig00001_orf01592	PM1015	[MG]_COG1086 Predicted nucleoside-diphosphate sugar epimerases
contig00001_orf01789	HI1295	[E]_COG0520 Selenocysteine lyase
contig00001_orf01609	HI0887	[F]_COG0138 AICAR transformylase/IMP cyclohydrolase PurH (only IMP cyclohydrolase domain in Aful)
contig00001_orf00548	PM0070	[J]_COG2265 SAM-dependent methyltransferases related to tRNA (uracil-5-)-methyltransferase
contig00001_orf00607	HI1346	[E]_COG1176 ABC-type spermidine/putrescine transport system, permease component I
contig00001_orf02137	HI1568	[R]_COG5005 Mu-like prophage protein gpG
contig00001_orf01855	PM1838	[H]_COG3201 Nicotinamide mononucleotide transporter
contig00001_orf01845	PM0915	[V]_COG4167 ABC-type antimicrobial peptide transport system, ATPase component
contig00001_orf01409	YPO0831	[KG]_COG1349 Transcriptional regulators of sugar metabolism
contig00001_orf00170	PM0599	[T]_COG0664 cAMP-binding proteins - catabolite gene activator and regulatory subunit of cAMP-dependent protein kinases
contig00001_orf02792	PM1345	[K]_COG1309 Transcriptional regulator
contig00001_orf01437	VC1957	[S]_COG3100 Uncharacterized protein conserved in bacteria
contig00001_orf01107	NMB1665	[S]_COG3744 Uncharacterized protein conserved in bacteria
contig00001_orf00516	HI1210	[C]_COG0039 Malate/lactate dehydrogenases
contig00001_orf00457	PM0237	[EP]_COG0601 ABC-type dipeptide/oligopeptide/nickel transport systems, permease components
contig00001_orf00551	PM0071	[G]_COG1472 Beta-glucosidase-related glycosidases
contig00001_orf02640	PM1034	[G]_COG2017 Galactose mutarotase and related enzymes
contig00001_orf00030	PM1664	[IM]_COG0761 Penicillin tolerance protein
contig00001_orf00606	HI1345	[E]_COG1177 ABC-type spermidine/putrescine transport system, permease component II
contig00001_orf02173	ECs4971	[S]_COG2369 Uncharacterized protein, homolog of phage Mu protein gp30
contig00001_orf01741	HI0260	[F]_COG0127 Xanthosine triphosphate pyrophosphatase
contig00001_orf01944	ZgltD	[ER]_COG0493 NADPH-dependent glutamate synthase beta chain and related oxidoreductases
contig00001_orf00150	PM1241	[K]_COG0568 DNA-directed RNA polymerase, sigma subunit (sigma70/sigma32)
contig00001_orf00437	NMB1934	[C]_COG0055 F0F1-type ATP synthase, beta subunit
contig00001_orf00447	PM1324	[T]_COG0271 Stress-induced morphogen (activity unknown)
contig00001_orf01600	HI0867	[R]_COG2244 Membrane protein involved in the export of O-antigen and teichoic acid
contig00001_orf01086	HI0254	[O]_COG1225 Peroxiredoxin
contig00001_orf00462	PM0240	[E]_COG4608 ABC-type oligopeptide transport system, ATPase component
contig00001_orf00741	PM0250	[P]_COG1392 Phosphate transport regulator (distant homolog of PhoU)
contig00001_orf00025	PM1321	[M]_COG0741 Soluble lytic murein transglycosylase and related regulatory proteins (some contain LysM/invasin domains)
contig00001_orf01715	ECs3643	[T]_COG2336 Growth regulator
contig00001_orf01868	HI1193	[EH]_COG0115 Branched-chain amino acid aminotransferase/4-amino-4-deoxychorismate lyase
contig00001_orf00676	HI1656	[L]_COG0792 Predicted endonuclease distantly related to archaeal Holliday junction resolvase
contig00001_orf02611	STM1211	[C]_COG1252 NADH dehydrogenase, FAD-containing subunit
contig00001_orf01894	PM1615	[J]_COG1490 D-Tyr-tRNAtyr deacylase
contig00001_orf00385	HI0881	[H]_COG0142 Geranylgeranyl pyrophosphate synthase
contig00001_orf01375	PM0533	[H]_COG0142 Geranylgeranyl pyrophosphate synthase
contig00001_orf01079	PM1094	[H]_COG1441 O-succinylbenzoate synthase
contig00001_orf02378	HI0157	[I]_COG0332 3-oxoacyl-[acyl-carrier-protein] synthase III
contig00001_orf02023	PM1156	[S]_COG3089 Uncharacterized protein conserved in bacteria
contig00001_orf02533	PM1558	[K]_COG3070 Regulator of competence-specific genes
contig00001_orf02053	PM0740	[O]_COG0484 DnaJ-class molecular chaperone with C-terminal Zn finger domain
contig00001_orf01629	STM1760	[R]_COG0790 FOG: TPR repeat, SEL1 subfamily
contig00001_orf01112	PM1887	[TK]_COG0745 Response regulators consisting of a CheY-like receiver domain and a winged-helix DNA-binding domain
contig00001_orf01795	HI1338	[T]_COG2062 Phosphohistidine phosphatase SixA
contig00001_orf01241	PM1219	[U]_COG0653 Preprotein translocase subunit SecA (ATPase, RNA helicase)
contig00001_orf00109	PM1928	[S]_COG2921 Uncharacterized conserved protein
contig00001_orf00792	VC1186	[S]_COG2949 Uncharacterized membrane protein
contig00001_orf02013	HI0951	[J]_COG0227 Ribosomal protein L28
contig00001_orf01837	PM2008	[NU]_COG3063 Tfp pilus assembly protein PilF
contig00001_orf02564	PM0155	[G]_COG1129 ABC-type sugar transport system, ATPase component
contig00001_orf01188	HI0914	[J]_COG0264 Translation elongation factor Ts
contig00001_orf02179	HI1508	[S]_COG4387 Mu-like prophage protein gp36
contig00001_orf02192	XF2492	[R]_COG4540 Phage P2 baseplate assembly protein gpV
contig00001_orf01578	HI0372	[C]_COG0633 Ferredoxin
contig00001_orf01106	PM0837	[HE]_COG1932 Phosphoserine aminotransferase
contig00001_orf00578	PM1547	[O]_COG1281 Disulfide bond chaperones of the HSP33 family
contig00001_orf00196	PM0871	[C]_COG1757 Na+/H+ antiporter
contig00001_orf00388	PM1916	[IQR]_COG1028 Dehydrogenases with different specificities (related to short-chain alcohol dehydrogenases)
contig00001_orf00090	PM0376	[H]_COG4143 ABC-type thiamine transport system, periplasmic component
contig00001_orf00057	HI0214	[E]_COG0339 Zn-dependent oligopeptidases
contig00001_orf00111	PM1929	[H]_COG0321 Lipoate-protein ligase B
contig00001_orf00748	VCA0468	[JD]_COG2026 Cytotoxic translational repressor of toxin-antitoxin stability system
contig00001_orf02748	PM1166	[R]_COG0486 Predicted GTPase
contig00001_orf02504	VC0486	[KG]_COG1349 Transcriptional regulators of sugar metabolism
contig00001_orf00688	HI0549	[J]_COG0030 Dimethyladenosine transferase (rRNA methylation)
contig00001_orf00734	HI1207	[F]_COG0034 Glutamine phosphoribosylpyrophosphate amidotransferase
contig00001_orf00713	PM1542	[C]_COG1866 Phosphoenolpyruvate carboxykinase (ATP)
contig00001_orf00591	HI0057	[L]_COG0322 Nuclease subunit of the excinuclease complex
contig00001_orf00780	HI1616	[F]_COG0026 Phosphoribosylaminoimidazole carboxylase (NCAIR synthetase)
contig00001_orf01718	HI1612	[V]_COG0534 Na+-driven multidrug efflux pump
contig00001_orf01473	VC2696	[R]_COG3030 Protein affecting phage T7 exclusion by the F plasmid
contig00001_orf02458	HI0615	[KG]_COG1349 Transcriptional regulators of sugar metabolism
contig00001_orf01972	PM1898	[O]_COG0545 FKBP-type peptidyl-prolyl cis-trans isomerases 1
contig00001_orf01215	SP0409	[S]_COG2128 Uncharacterized conserved protein
contig00001_orf01119	SSO0999	[G]_COG1653 ABC-type sugar transport system, periplasmic component
contig00001_orf00594	PM0465	[S]_COG2431 Predicted membrane protein
contig00001_orf00498	PM1997	[M]_COG0763 Lipid A disaccharide synthetase
contig00001_orf01953	NMA0997	[ET]_COG0834 ABC-type amino acid transport/signal transduction systems, periplasmic component/domain
contig00001_orf00459	HI1185	[EP]_COG0444 ABC-type dipeptide/oligopeptide/nickel transport system, ATPase component
contig00001_orf02408	HI0676	[L]_COG4973 Site-specific recombinase XerC
contig00001_orf00644	VNG1687C	[GEPR]_COG0477 Permeases of the major facilitator superfamily
contig00001_orf00131	PM0907	[R]_COG2262 GTPases
contig00001_orf00262	Z6072	[S]_COG4197 Uncharacterized protein conserved in bacteria, prophage-related
contig00001_orf00465	HI0315	[S]_COG0217 Uncharacterized conserved protein
contig00001_orf00033	PM2004	[E]_COG0347 Nitrogen regulatory protein PII
contig00001_orf00355	PM1671	[HE]_COG0111 Phosphoglycerate dehydrogenase and related dehydrogenases
contig00001_orf00541	PH0781	[E]_COG1115 Na+/alanine symporter
contig00001_orf00066	PM1302	[M]_COG0859 ADP-heptose:LPS heptosyltransferase
contig00001_orf02558	PM1492	[C]_COG0056 F0F1-type ATP synthase, alpha subunit
contig00001_orf01988	PM0875	[G]_COG0363 6-phosphogluconolactonase/Glucosamine-6-phosphate isomerase/deaminase
contig00001_orf02582	PA0056	[K]_COG0583 Transcriptional regulator
contig00001_orf00652	XF0081	[NU]_COG3188 P pilus assembly protein, porin PapC
contig00001_orf00198	PM0027	[O]_COG1138 Cytochrome c biogenesis factor
contig00001_orf01273	PM0390	[J]_COG2890 Methylase of polypeptide chain release factors
contig00001_orf00817	HI0827	[I]_COG1607 Acyl-CoA hydrolase
contig00001_orf02517	HI0743	[U]_COG1952 Preprotein translocase subunit SecB
contig00001_orf02462	hsdR	[V]_COG4096 Type I site-specific restriction-modification system, R (restriction) subunit and related helicases
contig00001_orf00424	YPMT1.06c	[S]_COG4733 Phage-related protein, tail component
contig00001_orf01826	slr1615	[M]_COG0399 Predicted pyridoxal phosphate-dependent enzyme apparently involved in regulation of cell wall biogenesis
contig00001_orf00924	RSc1691	[S]_COG4718 Phage-related protein
contig00001_orf00681	PM0175	[Q]_COG0767 ABC-type transport system involved in resistance to organic solvents, permease component
contig00001_orf00677	PM0648	[G]_COG0279 Phosphoheptose isomerase
contig00001_orf02094	mll6911	[K]_COG2186 Transcriptional regulators
contig00001_orf00121	PM1291	[F]_COG0813 Purine-nucleoside phosphorylase
contig00001_orf01764	PM0511	[M]_COG0463 Glycosyltransferases involved in cell wall biogenesis
contig00001_orf01348	HI1662	[C]_COG0567 2-oxoglutarate dehydrogenase complex, dehydrogenase (E1) component, and related enzymes
contig00001_orf00041	PM0333	[G]_COG0061 Predicted sugar kinase
contig00001_orf02388	HI0709	[J]_COG3276 Selenocysteine-specific translation elongation factor
contig00001_orf00703	HI0218	[V]_COG0610 Type I site-specific restriction-modification system, R (restriction) subunit and related helicases
contig00001_orf02426	HI1215	[OC]_COG0526 Thiol-disulfide isomerase and thioredoxins
contig00001_orf01615	PM0870	[EH]_COG0028 Thiamine pyrophosphate-requiring enzymes [acetolactate synthase, pyruvate dehydrogenase (cytochrome), glyoxylate carboligase, phosphonopyruvate decarboxylase]
contig00001_orf00510	PM1294	[M]_COG0859 ADP-heptose:LPS heptosyltransferase
contig00001_orf01830	PM0938	[F]_COG0104 Adenylosuccinate synthase
contig00001_orf02658	HI1543	[R]_COG3381 Uncharacterized component of anaerobic dehydrogenases
contig00001_orf01722	PM0964	[U]_COG4795 Type II secretory pathway, component PulJ
contig00001_orf02305	AGc1654	[M]_COG1247 Sortase and related acyltransferases
contig00001_orf01048	MTH941	[V]_COG0732 Restriction endonuclease S subunits
contig00001_orf00570	PM1550	[G]_COG0363 6-phosphogluconolactonase/Glucosamine-6-phosphate isomerase/deaminase
contig00001_orf02448	YPO2578	[E]_COG3962 Acetolactate synthase
contig00001_orf00654	ECs0144	[NU]_COG3121 P pilus assembly protein, chaperone PapD
contig00001_orf02608	PM0562	[M]_COG4591 ABC-type transport system, involved in lipoprotein release, permease component
contig00001_orf02529	mll2788	[S]_COG4947 Uncharacterized protein conserved in bacteria
contig00001_orf00896	SP1073	[K]_COG0568 DNA-directed RNA polymerase, sigma subunit (sigma70/sigma32)
contig00001_orf00720	PM0480	[S]_COG3140 Uncharacterized protein conserved in bacteria
contig00001_orf02806	PM1744	[K]_COG0250 Transcription antiterminator
contig00001_orf02068	PM0472	[R]_COG2358 TRAP-type uncharacterized transport system, periplasmic component
contig00001_orf01489	PM0062	[U]_COG0681 Signal peptidase I
contig00001_orf00103	HI0033	[S]_COG1576 Uncharacterized conserved protein
contig00001_orf02007	PM0215	[T]_COG0642 Signal transduction histidine kinase
contig00001_orf01882	PM0185	[H]_COG0720 6-pyruvoyl-tetrahydropterin synthase
contig00001_orf01753	HI1590	[L]_COG2256 ATPase related to the helicase subunit of the Holliday junction resolvase
contig00001_orf00159	HI1169	[EH]_COG0115 Branched-chain amino acid aminotransferase/4-amino-4-deoxychorismate lyase
contig00001_orf01137	PM0254	[K]_COG1522 Transcriptional regulators
contig00001_orf01686	PM0995	[E]_COG0626 Cystathionine beta-lyases/cystathionine gamma-synthases
contig00001_orf01889	PM0936	[E]_COG0014 Gamma-glutamyl phosphate reductase
contig00001_orf02599	PM0018	[F]_COG2233 Xanthine/uracil permeases
contig00001_orf01455	HI0179	[O]_COG1180 Pyruvate-formate lyase-activating enzyme
contig00001_orf00278	PM1423	[C]_COG1883 Na+-transporting methylmalonyl-CoA/oxaloacetate decarboxylase, beta subunit
contig00001_orf01246	PM0572	[CO]_COG4988 ABC-type transport system involved in cytochrome bd biosynthesis, ATPase and permease components
contig00001_orf01162	Z2082	[L]_COG3328 Transposase and inactivated derivatives
contig00001_orf01007	ECs1646_1	[R]_COG1310 Predicted metal-dependent protease of the PAD1/JAB1 superfamily
contig00001_orf00513	PM0548	[R]_COG1090 Predicted nucleoside-diphosphate sugar epimerase
contig00001_orf00006	PM1284	[EH]_COG0059 Ketol-acid reductoisomerase
contig00001_orf01398	NMB1750	[L]_COG3547 Transposase and inactivated derivatives
contig00001_orf00848	PM1043	[R]_COG1444 Predicted P-loop ATPase fused to an acetyltransferase
contig00001_orf00692	PM0684	[H]_COG0373 Glutamyl-tRNA reductase
contig00001_orf00666	PM1952	[P]_COG2032 Cu/Zn superoxide dismutase
contig00001_orf00185	RSp0478	[L]_COG3328 Transposase and inactivated derivatives
contig00001_orf00857	SMc01995	[S]_COG4737 Uncharacterized protein conserved in bacteria
contig00001_orf02651	PM1763	[G]_COG3839 ABC-type sugar transport systems, ATPase components
contig00001_orf01668	HI0435	[U]_COG4796 Type II secretory pathway, component HofQ
contig00001_orf01517	PM0532	[HI]_COG1154 Deoxyxylulose-5-phosphate synthase
contig00001_orf02589	HI0317	[J]_COG0173 Aspartyl-tRNA synthetase
contig00001_orf02265	CAC0281	[P]_COG0725 ABC-type molybdate transport system, periplasmic component
contig00001_orf00876	NMA1859	[S]_COG3422 Uncharacterized conserved protein
contig00001_orf00833	moeB	[H]_COG0476 Dinucleotide-utilizing enzymes involved in molybdopterin and thiamine biosynthesis family 2
contig00001_orf00509	PM1638	[G]_COG0021 Transketolase
contig00001_orf01228	YPO3712	[G]_COG3839 ABC-type sugar transport systems, ATPase components
contig00001_orf01760	HI1093	[O]_COG2332 Cytochrome c-type biogenesis protein CcmE
contig00001_orf00573	HI0554	[L]_COG1943 Transposase and inactivated derivatives
contig00001_orf02506	PM0459	[J]_COG0024 Methionine aminopeptidase
contig00001_orf02635	HI0729	[J]_COG0442 Prolyl-tRNA synthetase
contig00001_orf01687	PM0995	[E]_COG0626 Cystathionine beta-lyases/cystathionine gamma-synthases
contig00001_orf00445	HI0176	[J]_COG0564 Pseudouridylate synthases, 23S RNA-specific
contig00001_orf00567	PM1548	[P]_COG1218 3'-Phosphoadenosine 5'-phosphosulfate (PAPS) 3'-phosphatase
contig00001_orf00489	PM0896	[G]_COG2190 Phosphotransferase system IIA components
contig00001_orf00584	NMA1621	[L]_COG3676 Transposase and inactivated derivatives
contig00001_orf02347	acpD	[I]_COG1182 Acyl carrier protein phosphodiesterase
contig00001_orf00419	STM2593	[S]_COG4718 Phage-related protein
contig00001_orf02489	STM3838	[L]_COG0593 ATPase involved in DNA replication initiation
contig00001_orf00989	aq_1232	[C]_COG0437 Fe-S-cluster-containing hydrogenase components 1
contig00001_orf00112	HI0026	[H]_COG0320 Lipoate synthase
contig00001_orf01211	NMA1500	[L]_COG0270 Site-specific DNA methylase
contig00001_orf00368	PM1562	[M]_COG0463 Glycosyltransferases involved in cell wall biogenesis
contig00001_orf02353	PM1096	[H]_COG0447 Dihydroxynaphthoic acid synthase
contig00001_orf01957	ECs1591	[R]_COG3740 Phage head maturation protease
contig00001_orf00337	PM0299	[P]_COG0748 Putative heme iron utilization protein
contig00001_orf00685	PM0179	[K]_COG5007 Predicted transcriptional regulator, BolA superfamily
contig00001_orf01172	HI1360	[G]_COG0297 Glycogen synthase
contig00001_orf00837	PM0678	[E]_COG4166 ABC-type oligopeptide transport system, periplasmic component
contig00001_orf00206	PM0939	[P]_COG1858 Cytochrome c peroxidase
contig00001_orf01708	PM0946	[S]_COG2979 Uncharacterized protein conserved in bacteria
contig00001_orf00600	PM0094	[GEPR]_COG0477 Permeases of the major facilitator superfamily
contig00001_orf00746	PM0928	[M]_COG2821 Membrane-bound lytic murein transglycosylase
contig00001_orf01680	HI0349	[F]_COG0563 Adenylate kinase and related kinases
contig00001_orf00656	HI0394	[J]_COG0193 Peptidyl-tRNA hydrolase
contig00001_orf02656	PM1759	[R]_COG0673 Predicted dehydrogenases and related proteins
contig00001_orf01536	SP1957	[V]_COG1136 ABC-type antimicrobial peptide transport system, ATPase component
contig00001_orf00528	HI0312	[L]_COG2255 Holliday junction resolvasome, helicase subunit
contig00001_orf00604	PM2012	[S]_COG2976 Uncharacterized protein conserved in bacteria
contig00001_orf00391	HI0946	[L]_COG0266 Formamidopyrimidine-DNA glycosylase
contig00001_orf01083	PM0326	[M]_COG0741 Soluble lytic murein transglycosylase and related regulatory proteins (some contain LysM/invasin domains)
contig00001_orf02780	PM1593	[P]_COG3062 Uncharacterized protein involved in formation of periplasmic nitrate reductase
contig00001_orf02498	HI1740	[LK]_COG1200 RecG-like helicase
contig00001_orf01693	PM0270	[S]_COG2989 Uncharacterized protein conserved in bacteria
contig00001_orf01189	HI0913	[J]_COG0052 Ribosomal protein S2
contig00001_orf00160	SPy2116	[L]_COG0468 RecA/RadA recombinase
contig00001_orf01571	HI1532	[O]_COG0695 Glutaredoxin and related proteins
contig00001_orf01557	HI0043	[S]_COG3768 Predicted membrane protein
contig00001_orf00053	PM1091	[I]_COG0439 Biotin carboxylase
contig00001_orf00747	HI1733	[K]_COG4776 Exoribonuclease II
contig00001_orf00851	PM0623	[H]_COG1977 Molybdopterin converting factor, small subunit
contig00001_orf00293	PM1657	[E]_COG0560 Phosphoserine phosphatase
contig00001_orf00177	PM1723	[S]_COG3079 Uncharacterized protein conserved in bacteria
contig00001_orf00724	PM1831	[O]_COG2377 Predicted molecular chaperone distantly related to HSP70-fold metalloproteases
contig00001_orf01903	HI0679	[P]_COG0607 Rhodanese-related sulfurtransferase
contig00001_orf01875	VC0086	[U]_COG1826 Sec-independent protein secretion pathway components
contig00001_orf02803	HI1043	[C]_COG1145 Ferredoxin
contig00001_orf01628	HI0748	[I]_COG2937 Glycerol-3-phosphate O-acyltransferase
contig00001_orf01813	PM0988	[L]_COG0847 DNA polymerase III, epsilon subunit and related 3'-5' exonucleases
contig00001_orf01540	ZsdaB	[E]_COG1760 L-serine deaminase
contig00001_orf00647	NMA0769	[L]_COG3676 Transposase and inactivated derivatives
contig00001_orf01310	Cj1503c_2	[C]_COG1012 NAD-dependent aldehyde dehydrogenases
contig00001_orf02761	PM1358	[R]_COG4099 Predicted peptidase
contig00001_orf02753	PM1367	[KG]_COG1349 Transcriptional regulators of sugar metabolism
contig00001_orf00614	ECs4923	[L]_COG0776 Bacterial nucleoid DNA-binding protein
contig00001_orf00297	HI1067	[C]_COG0437 Fe-S-cluster-containing hydrogenase components 1
contig00001_orf01020	HI1617	[E]_COG1448 Aspartate/tyrosine/aromatic aminotransferase
contig00001_orf00470	HI1464	[H]_COG0294 Dihydropteroate synthase and related enzymes
contig00001_orf01514	HI1130	[M]_COG0275 Predicted S-adenosylmethionine-dependent methyltransferase involved in cell envelope biogenesis
contig00001_orf00243	FN1304	[L]_COG0629 Single-stranded DNA-binding protein
contig00001_orf01355	HI0925	[S]_COG2852 Uncharacterized protein conserved in bacteria
contig00001_orf02662	HI0516	[J]_COG0081 Ribosomal protein L1
contig00001_orf02530	NMA1185	[L]_COG3547 Transposase and inactivated derivatives
contig00001_orf02368	PM1020	[LR]_COG0494 NTP pyrophosphohydrolases including oxidative damage repair enzymes
contig00001_orf01145	PM0606	[D]_COG0037 Predicted ATPase of the PP-loop superfamily implicated in cell cycle control
contig00001_orf01654	PM0786	[M]_COG2885 Outer membrane protein and related peptidoglycan-associated (lipo)proteins
contig00001_orf00439	HI1429	[F]_COG0150 Phosphoribosylaminoimidazole (AIR) synthetase
contig00001_orf02646	PM0822	[L]_COG2927 DNA polymerase III, chi subunit
contig00001_orf00168	PM1837	[KL]_COG0553 Superfamily II DNA/RNA helicases, SNF2 family
contig00001_orf00545	PM1850	[R]_COG2915 Uncharacterized protein involved in purine metabolism
contig00001_orf00512	NMB0063	[M]_COG1088 dTDP-D-glucose 4,6-dehydratase
contig00001_orf02649	BS_iolG	[R]_COG0673 Predicted dehydrogenases and related proteins
contig00001_orf02172	NMB1095	[S]_COG4383 Mu-like prophage protein gp29
contig00001_orf02800	PM1252	[G]_COG1638 TRAP-type C4-dicarboxylate transport system, periplasmic component
contig00001_orf00007	AF1409	[L]_COG2189 Adenine specific DNA methylase Mod
contig00001_orf01122	HI1152	[R]_COG0312 Predicted Zn-dependent proteases and their inactivated homologs
contig00001_orf02061	PM1502	[EF]_COG0505 Carbamoylphosphate synthase small subunit
contig00001_orf02821	PA0056	[K]_COG0583 Transcriptional regulator
contig00001_orf02697	PM0833	[G]_COG3715 Phosphotransferase system, mannose/fructose/N-acetylgalactosamine-specific component IIC
contig00001_orf00701	PM1033	[P]_COG4535 Putative Mg2+ and Co2+ transporter CorC
contig00001_orf00137	HI0160	[I]_COG0688 Phosphatidylserine decarboxylase
contig00001_orf02414	HI1554	[H]_COG0161 Adenosylmethionine-8-amino-7-oxononanoate aminotransferase
contig00001_orf01857	HI1541	[OU]_COG0616 Periplasmic serine proteases (ClpP class)
contig00001_orf01257	PM1786	[T]_COG3086 Positive regulator of sigma E activity
contig00001_orf02457	NMA1332	[S]_COG4380 Uncharacterized protein conserved in bacteria
contig00001_orf01458	MA3555	[S]_COG1238 Predicted membrane protein
contig00001_orf00532	HI1122	[EP]_COG1173 ABC-type dipeptide/oligopeptide/nickel transport systems, permease components
contig00001_orf01779	STM4083	[S]_COG3152 Predicted membrane protein
contig00001_orf01990	PM0347	[J]_COG0261 Ribosomal protein L21
contig00001_orf01407	PM0956	[P]_COG1178 ABC-type Fe3+ transport system, permease component
contig00001_orf02269	PM0815	[F]_COG0152 Phosphoribosylaminoimidazolesuccinocarboxamide (SAICAR) synthase
contig00001_orf02463	STM4526	[V]_COG4096 Type I site-specific restriction-modification system, R (restriction) subunit and related helicases
contig00001_orf00729	HI0719	[J]_COG0251 Putative translation initiation inhibitor, yjgF family
contig00001_orf02743	VC0917	[M]_COG0381 UDP-N-acetylglucosamine 2-epimerase
contig00001_orf00553	HI1228	[F]_COG0035 Uracil phosphoribosyltransferase
contig00001_orf01382	PM1854	[C]_COG1139 Uncharacterized conserved protein containing a ferredoxin-like domain
contig00001_orf00856	mll1856	[K]_COG5499 Predicted transcription regulator containing HTH domain
contig00001_orf00036	ECs4900_2	[H]_COG0340 Biotin-(acetyl-CoA carboxylase) ligase
contig00001_orf01387	HI0900	[E]_COG0263 Glutamate 5-kinase
contig00001_orf00318	HI0281	[GEPR]_COG0477 Permeases of the major facilitator superfamily
contig00001_orf02067	PM1497	[S]_COG1739 Uncharacterized conserved protein
contig00001_orf02301	HI1432	[E]_COG0159 Tryptophan synthase alpha chain
contig00001_orf02775	PM1598	[C]_COG3005 Nitrate/TMAO reductases, membrane-bound tetraheme cytochrome c subunit
contig00001_orf02508	NMB1750	[L]_COG3547 Transposase and inactivated derivatives
contig00001_orf02092	BS_pepT	[E]_COG2195 Di- and tripeptidases
contig00001_orf00572	lin0518	[S]_COG3759 Predicted membrane protein
contig00001_orf02436	YPO1508	[G]_COG1129 ABC-type sugar transport system, ATPase component
contig00001_orf00361	PM0285	[GEPR]_COG0477 Permeases of the major facilitator superfamily
contig00001_orf00507	PM0672	[C]_COG0778 Nitroreductase
contig00001_orf00141	PM1847	[K]_COG1609 Transcriptional regulators
contig00001_orf02542	HI0783	[J]_COG0092 Ribosomal protein S3
contig00001_orf02087	HI1690	[R]_COG0733 Na+-dependent transporters of the SNF family
contig00001_orf01732	HI1034	[S]_COG1666 Uncharacterized protein conserved in bacteria
contig00001_orf01290	UU372	[L]_COG2801 Transposase and inactivated derivatives
contig00001_orf00194	PM0873	[F]_COG0788 Formyltetrahydrofolate hydrolase
contig00001_orf01456	PM0075	[C]_COG1882 Pyruvate-formate lyase
contig00001_orf02104	PM1298	[J]_COG0335 Ribosomal protein L19
contig00001_orf01231	YPO3716	[G]_COG3833 ABC-type maltose transport systems, permease component
contig00001_orf01304	STM2731	[T]_COG1734 DnaK suppressor protein
contig00001_orf02562	HI0506	[K]_COG1609 Transcriptional regulators
contig00001_orf00231	SMc03892	[L]_COG5433 Transposase
contig00001_orf01793	STM3790	[TK]_COG2197 Response regulator containing a CheY-like receiver domain and an HTH DNA-binding domain
contig00001_orf00786	HI1231	[C]_COG1249 Pyruvate/2-oxoglutarate dehydrogenase complex, dihydrolipoamide dehydrogenase (E3) component, and related enzymes
contig00001_orf00821	HI0815	[T]_COG0589 Universal stress protein UspA and related nucleotide-binding proteins
contig00001_orf02324	HI0762	[T]_COG0639 Diadenosine tetraphosphatase and related serine/threonine protein phosphatases
contig00001_orf01840	PM1450	[K]_COG0782 Transcription elongation factor
contig00001_orf01704	PM0080	[M]_COG0682 Prolipoprotein diacylglyceryltransferase
contig00001_orf01916	HI0070	[L]_COG0497 ATPase involved in DNA repair
contig00001_orf01368	PM1131	[R]_COG0628 Predicted permease
contig00001_orf02486	PM1313	[S]_COG1872 Uncharacterized conserved protein
contig00001_orf02613	PM0362	[M]_COG1560 Lauroyl/myristoyl acyltransferase
contig00001_orf00539	PM1813	[H]_COG1587 Uroporphyrinogen-III synthase
contig00001_orf00259	CT301_1	[RTKL]_COG0515 Serine/threonine protein kinase
contig00001_orf02252	HI1477	[K]_COG3423 Predicted transcriptional regulator
contig00001_orf00429	HI0425	[I]_COG1502 Phosphatidylserine/phosphatidylglycerophosphate/cardiolipin synthases and related enzymes
contig00001_orf02521	PM0132	[T]_COG1966 Carbon starvation protein, predicted membrane protein
contig00001_orf01479	HI0808	[J]_COG0233 Ribosome recycling factor
contig00001_orf01063	HI0397	[L]_COG1570 Exonuclease VII, large subunit
contig00001_orf01031	HI1204	[C]_COG0282 Acetate kinase
contig00001_orf01601	HI0867	[R]_COG2244 Membrane protein involved in the export of O-antigen and teichoic acid
contig00001_orf00760	PM0438	[O]_COG0465 ATP-dependent Zn proteases
contig00001_orf02516	STM3703	[P]_COG0607 Rhodanese-related sulfurtransferase
contig00001_orf02105	PM1297	[J]_COG0336 tRNA-(guanine-N1)-methyltransferase
contig00001_orf00345	HI0510	[S]_COG1720 Uncharacterized conserved protein
contig00001_orf00599	NMB0583	[L]_COG3676 Transposase and inactivated derivatives
contig00001_orf00596	HI0441	[R]_COG2961 Protein involved in catabolism of external DNA
contig00001_orf02528	PM1424	[E]_COG0019 Diaminopimelate decarboxylase
contig00001_orf00764	PM1581	[U]_COG2095 Multiple antibiotic transporter
contig00001_orf01974	BS_glpT	[G]_COG2271 Sugar phosphate permease
contig00001_orf01678	PM0380	[R]_COG0733 Na+-dependent transporters of the SNF family
contig00001_orf00468	Cgl1387	[D]_COG1192 ATPases involved in chromosome partitioning
contig00001_orf01968	HI0731	[Q]_COG2132 Putative multicopper oxidases
contig00001_orf02294	NMB1751	[L]_COG2801 Transposase and inactivated derivatives
contig00001_orf02246	STM2084_1	[M]_COG0836 Mannose-1-phosphate guanylyltransferase
contig00001_orf01933	RP513	[F]_COG0209 Ribonucleotide reductase, alpha subunit
contig00001_orf02639	PM0526	[P]_COG3142 Uncharacterized protein involved in copper resistance
contig00001_orf01827	wecD	[KR]_COG0454 Histone acetyltransferase HPA2 and related acetyltransferases
contig00001_orf00778	PM0840	[H]_COG2227 2-polyprenyl-3-methyl-5-hydroxy-6-metoxy-1,4-benzoquinol methylase
contig00001_orf01358	HI1637	[R]_COG3106 Predicted ATPase
contig00001_orf02084	PM1563	[P]_COG0569 K+ transport systems, NAD-binding component
contig00001_orf01148	SA0949	[K]_COG1396 Predicted transcriptional regulators
contig00001_orf02214	HI0789	[J]_COG0198 Ribosomal protein L24
contig00001_orf02444	TM0306	[G]_COG3669 Alpha-L-fucosidase
contig00001_orf01448	HI1443	[J]_COG0102 Ribosomal protein L13
contig00001_orf02297	PM0583	[EH]_COG0512 Anthranilate/para-aminobenzoate synthases component II
contig00001_orf00975	Z2281	[S]_COG1598 Uncharacterized conserved protein
contig00001_orf01896	PM1688	[R]_COG0661 Predicted unusual protein kinase
contig00001_orf02731	NMB1585	[K]_COG1846 Transcriptional regulators
contig00001_orf02118	NMA1324	[S]_COG3778 Uncharacterized protein conserved in bacteria
contig00001_orf02616	HI1687	[C]_COG4659 Predicted NADH:ubiquinone oxidoreductase, subunit RnfG
contig00001_orf01461	RP267_2	[P]_COG2111 Multisubunit Na+/H+ antiporter, MnhB subunit
contig00001_orf00690	HI1526	[M]_COG2870 ADP-heptose synthase, bifunctional sugar kinase/adenylyltransferase
contig00001_orf02278	gmk	[F]_COG0194 Guanylate kinase
contig00001_orf01413	SP0063	[G]_COG3716 Phosphotransferase system, mannose/fructose/N-acetylgalactosamine-specific component IID
contig00001_orf00586	PM0001	[P]_COG0605 Superoxide dismutase
contig00001_orf01204	PM0937	[E]_COG0527 Aspartokinases
contig00001_orf00794	PM1835	[S]_COG3078 Uncharacterized protein conserved in bacteria
contig00001_orf00038	HI0467	[S]_COG1561 Uncharacterized stress-induced protein
contig00001_orf00213	SP0177	[H]_COG0307 Riboflavin synthase alpha chain
contig00001_orf02217	PM1401	[J]_COG0096 Ribosomal protein S8
contig00001_orf00879	alr1152	[L]_COG0338 Site-specific DNA methylase
contig00001_orf01076	ECs0333	[K]_COG0583 Transcriptional regulator
contig00001_orf02812	hipA	[R]_COG3550 Uncharacterized protein related to capsule biosynthesis enzymes
contig00001_orf02303	HI1720	[L]_COG2963 Transposase and inactivated derivatives
contig00001_orf02355	HI0419	[O]_COG0826 Collagenase and related proteases
contig00001_orf01640	PM1694	[E]_COG2981 Uncharacterized protein involved in cysteine biosynthesis
contig00001_orf01139	HI0069	[OT]_COG1391 Glutamine synthetase adenylyltransferase
contig00001_orf01910	HI0056	[P]_COG0861 Membrane protein TerC, possibly involved in tellurium resistance
contig00001_orf01052	PM0642	[KG]_COG1940 Transcriptional regulator/sugar kinase
contig00001_orf02573	CAC2992	[R]_COG0300 Short-chain dehydrogenases of various substrate specificities
contig00001_orf00526	PM1811	[F]_COG3072 Adenylate cyclase
contig00001_orf01190	PM0066	[S]_COG3022 Uncharacterized protein conserved in bacteria
contig00001_orf02559	HI0480	[C]_COG0224 F0F1-type ATP synthase, gamma subunit
contig00001_orf01105	HI1287	[V]_COG0286 Type I restriction-modification system methyltransferase subunit
contig00001_orf00624	PM1751	[H]_COG0382 4-hydroxybenzoate polyprenyltransferase and related prenyltransferases
contig00001_orf01664	PA4050	[I]_COG1267 Phosphatidylglycerophosphatase A and related proteins
contig00001_orf01613	PM1961	[CE]_COG0473 Isocitrate/isopropylmalate dehydrogenase
contig00001_orf02286	PM1022	[E]_COG0624 Acetylornithine deacetylase/Succinyl-diaminopimelate desuccinylase and related deacylases
contig00001_orf01410	agaS	[M]_COG2222 Predicted phosphosugar isomerases
contig00001_orf00084	PM0676	[I]_COG0671 Membrane-associated phospholipid phosphatase
contig00001_orf01435	HI0943	[K]_COG1327 Predicted transcriptional regulator, consists of a Zn-ribbon and ATP-cone domains
contig00001_orf00717	PM0165	[I]_COG2867 Oligoketide cyclase/lipid transport protein
contig00001_orf02430	HI0575	[S]_COG2964 Uncharacterized protein conserved in bacteria
contig00001_orf01849	PM1167	[P]_COG0471 Di- and tricarboxylate transporters
contig00001_orf01178	BS_ywbN	[P]_COG2837 Predicted iron-dependent peroxidase
contig00001_orf01921	PM1660	[R]_COG0728 Uncharacterized membrane protein, putative virulence factor
contig00001_orf00059	YPO2902	[R]_COG3683 ABC-type uncharacterized transport system, periplasmic component
contig00001_orf02070	PM0474	[T]_COG0589 Universal stress protein UspA and related nucleotide-binding proteins
contig00001_orf02397	HI0985	[LU]_COG0758 Predicted Rossmann fold nucleotide-binding protein involved in DNA uptake
contig00001_orf01505	PM0142	[M]_COG0707 UDP-N-acetylglucosamine:LPS N-acetylglucosamine transferase
contig00001_orf00387	all1646	[Q]_COG3321 Polyketide synthase modules and related proteins
contig00001_orf01064	PM0225	[E]_COG0112 Glycine/serine hydroxymethyltransferase
contig00001_orf00271	HI1331	[K]_COG0782 Transcription elongation factor
contig00001_orf02037	HI0011	[L]_COG3050 DNA polymerase III, psi subunit
contig00001_orf02351	NMB1411	[L]_COG3676 Transposase and inactivated derivatives
contig00001_orf01805	HI1458m	[K]_COG1396 Predicted transcriptional regulators
contig00001_orf00696	jhp0792	[M]_COG2870 ADP-heptose synthase, bifunctional sugar kinase/adenylyltransferase
contig00001_orf01045	SMc02153	[R]_COG3950 Predicted ATP-binding protein involved in virulence
contig00001_orf02546	PM1406	[J]_COG0186 Ribosomal protein S17
contig00001_orf02454	HI0614	[G]_COG2407 L-fucose isomerase and related proteins
contig00001_orf00853	HI1676	[H]_COG2896 Molybdenum cofactor biosynthesis enzyme
contig00001_orf00316	HI0960	[R]_COG5633 Predicted periplasmic lipoprotein
contig00001_orf00565	PM0340	[QR]_COG0500 SAM-dependent methyltransferases
contig00001_orf02193	STM4203	[R]_COG3628 Phage baseplate assembly protein W
contig00001_orf01941	NMA0772	[L]_COG3547 Transposase and inactivated derivatives
contig00001_orf01699	PM0266	[R]_COG3008 Paraquat-inducible protein B
contig00001_orf01090	PM1807	[FP]_COG0248 Exopolyphosphatase
contig00001_orf02028	PM0244	[FE]_COG0462 Phosphoribosylpyrophosphate synthetase
contig00001_orf00710	PM1788	[T]_COG3073 Negative regulator of sigma E activity
contig00001_orf02708	HI0455	[L]_COG0470 ATPase involved in DNA replication
contig00001_orf02455	YPO2972	[M]_COG1462 Uncharacterized protein involved in formation of curli polymers
contig00001_orf00555	NMB1926	[M]_COG3306 Glycosyltransferase involved in LPS biosynthesis
contig00001_orf02557	HI0482	[C]_COG0712 F0F1-type ATP synthase, delta subunit (mitochondrial oligomycin sensitivity protein)
contig00001_orf02412	PM1902	[S]_COG2830 Uncharacterized protein conserved in bacteria
contig00001_orf01596	HI1695	[M]_COG0463 Glycosyltransferases involved in cell wall biogenesis
contig00001_orf01884	PM0184	[O]_COG0602 Organic radical activating enzymes
contig00001_orf01258	PM1787	[T]_COG3026 Negative regulator of sigma E activity
contig00001_orf01652	HI0001	[G]_COG0057 Glyceraldehyde-3-phosphate dehydrogenase/erythrose-4-phosphate dehydrogenase
contig00001_orf01085	HI0621.1	[E]_COG0241 Histidinol phosphatase and related phosphatases
contig00001_orf00081	HI1274	[R]_COG0491 Zn-dependent hydrolases, including glyoxylases
contig00001_orf02629	PM0289	[D]_COG0037 Predicted ATPase of the PP-loop superfamily implicated in cell cycle control
contig00001_orf01262	HI0260.1	[RTKL]_COG0515 Serine/threonine protein kinase
contig00001_orf01371	PM1683	[M]_COG1368 Phosphoglycerol transferase and related proteins, alkaline phosphatase superfamily
contig00001_orf02594	HI1610	[J]_COG0162 Tyrosyl-tRNA synthetase
contig00001_orf00658	HI0393	[J]_COG0012 Predicted GTPase, probable translation factor
contig00001_orf02057	ML1267	[P]_COG0387 Ca2+/H+ antiporter
contig00001_orf01510	PM0138	[M]_COG0770 UDP-N-acetylmuramyl pentapeptide synthase
contig00001_orf01058	PM0357	[IQ]_COG0318 Acyl-CoA synthetases (AMP-forming)/AMP-acid ligases II
contig00001_orf01767	HI1279	[M]_COG1083 CMP-N-acetylneuraminic acid synthetase
contig00001_orf02712	PM1311	[G]_COG0149 Triosephosphate isomerase
contig00001_orf00273	PM1024	[O]_COG0326 Molecular chaperone, HSP90 family
contig00001_orf02182	STM4212	[R]_COG3498 Phage tail tube protein FII
contig00001_orf01651	HI1264	[L]_COG0188 Type IIA topoisomerase (DNA gyrase/topo II, topoisomerase IV), A subunit
contig00001_orf02644	HI1720	[L]_COG2963 Transposase and inactivated derivatives
contig00001_orf00335	PM1445	[G]_COG0580 Glycerol uptake facilitator and related permeases (Major Intrinsic Protein Family)
contig00001_orf01542	HI0853	[E]_COG0747 ABC-type dipeptide transport system, periplasmic component
contig00001_orf02050	PM1710	[E]_COG2755 Lysophospholipase L1 and related esterases
contig00001_orf00101	PM0754	[R]_COG1489 DNA-binding protein, stimulates sugar fermentation
contig00001_orf02626	PM0290	[H]_COG2240 Pyridoxal/pyridoxine/pyridoxamine kinase
contig00001_orf01792	PM1339	[T]_COG3851 Signal transduction histidine kinase, glucose-6-phosphate specific
contig00001_orf00327	ECs0945	[E]_COG4215 ABC-type arginine transport system, permease component
contig00001_orf02496	YDL141w_1	[S]_COG4285 Uncharacterized conserved protein
contig00001_orf01623	PM0471	[V]_COG0842 ABC-type multidrug transport system, permease component
contig00001_orf00706	HP0848	[V]_COG0732 Restriction endonuclease S subunits
contig00001_orf01485	HI0332	[L]_COG1381 Recombinational DNA repair protein (RecF pathway)
contig00001_orf02619	NMA1185	[L]_COG3547 Transposase and inactivated derivatives
contig00001_orf01143	NMB1945	[H]_COG0163 3-polyprenyl-4-hydroxybenzoate decarboxylase
contig00001_orf00534	PM0877	[R]_COG0488 ATPase components of ABC transporters with duplicated ATPase domains
contig00001_orf01363	HI0200m	[E]_COG0709 Selenophosphate synthase
contig00001_orf00382	YPO2323	[I]_COG1182 Acyl carrier protein phosphodiesterase
contig00001_orf01858	PM2009	[S]_COG1426 Uncharacterized protein conserved in bacteria
contig00001_orf01706	PM0082	[LR]_COG0494 NTP pyrophosphohydrolases including oxidative damage repair enzymes
contig00001_orf01863	HI0085	[CHR]_COG1052 Lactate dehydrogenase and related dehydrogenases
contig00001_orf01603	alr7102	[S]_COG4636 Uncharacterized protein conserved in cyanobacteria
contig00001_orf02805	BS_ydeN	[R]_COG3545 Predicted esterase of the alpha/beta hydrolase fold
contig00001_orf00201	PM0030	[O]_COG4235 Cytochrome c biogenesis factor
contig00001_orf00732	BS_nadB	[H]_COG0029 Aspartate oxidase
contig00001_orf00078	HI0918	[M]_COG0750 Predicted membrane-associated Zn-dependent proteases 1
contig00001_orf02586	PM0516	[L]_COG1074 ATP-dependent exoDNAse (exonuclease V) beta subunit (contains helicase and exonuclease domains)
contig00001_orf01902	NMA1778	[OU]_COG0616 Periplasmic serine proteases (ClpP class)
contig00001_orf00898	STM2715	[R]_COG3772 Phage-related lysozyme (muraminidase)
contig00001_orf00357	HI0443	[L]_COG0353 Recombinational DNA repair protein (RecF pathway)
contig00001_orf00972	NMA1859	[S]_COG3422 Uncharacterized conserved protein
contig00001_orf00370	PM0102	[S]_COG2908 Uncharacterized protein conserved in bacteria
contig00001_orf02312	HI1391	[J]_COG0525 Valyl-tRNA synthetase
contig00001_orf00308	PM1329	[C]_COG1805 Na+-transporting NADH:ubiquinone oxidoreductase, subunit NqrB
contig00001_orf00299	PM0023	[P]_COG3303 Formate-dependent nitrite reductase, periplasmic cytochrome c552 subunit
contig00001_orf02741	PM0463	[M]_COG0472 UDP-N-acetylmuramyl pentapeptide phosphotransferase/UDP-N-acetylglucosamine-1-phosphate transferase
contig00001_orf02653	PM1761	[G]_COG1175 ABC-type sugar transport systems, permease components
contig00001_orf01800	HI0262	[P]_COG1629 Outer membrane receptor proteins, mostly Fe transport
contig00001_orf01118	PM1959	[E]_COG0066 3-isopropylmalate dehydratase small subunit
contig00001_orf01384	PM1853	[C]_COG0247 Fe-S oxidoreductase
contig00001_orf02490	HI0153	[R]_COG2704 Anaerobic C4-dicarboxylate transporter
contig00001_orf01197	HI1214	[L]_COG0608 Single-stranded DNA-specific exonuclease
contig00001_orf00521	HI1333	[J]_COG1534 Predicted RNA-binding protein containing KH domain, possibly ribosomal protein
contig00001_orf01729	PM0032	[P]_COG0753 Catalase
contig00001_orf01185	PM0409	[C]_COG0243 Anaerobic dehydrogenases, typically selenocysteine-containing
contig00001_orf00289	PM0400	[P]_COG0803 ABC-type metal ion transport system, periplasmic component/surface adhesin
contig00001_orf02331	HI0580	[J]_COG0049 Ribosomal protein S7
contig00001_orf00590	PM0856	[I]_COG0558 Phosphatidylglycerophosphate synthase
contig00001_orf02660	XF0653	[M]_COG0791 Cell wall-associated hydrolases (invasion-associated proteins)
contig00001_orf02794	HI0846	[OC]_COG0526 Thiol-disulfide isomerase and thioredoxins
contig00001_orf00674	PM0645	[R]_COG0313 Predicted methyltransferases
contig00001_orf02596	PM0889	[O]_COG0330 Membrane protease subunits, stomatin/prohibitin homologs
contig00001_orf02255	YPO1583	[L]_COG3328 Transposase and inactivated derivatives
contig00001_orf00514	PM0549	[K]_COG1438 Arginine repressor
contig00001_orf02082	HI0624	[J]_COG0144 tRNA and rRNA cytosine-C5-methylases
contig00001_orf01054	XF0721	[R]_COG3549 Plasmid maintenance system killer protein
contig00001_orf00818	HI0828	[S]_COG2350 Uncharacterized protein conserved in bacteria
contig00001_orf02058	yhaN+M	[S]_COG3681 Uncharacterized conserved protein
contig00001_orf00383	PM1074	[G]_COG1109 Phosphomannomutase
contig00001_orf00784	HI1233	[C]_COG2609 Pyruvate dehydrogenase complex, dehydrogenase (E1) component
contig00001_orf00044	PM1913	[I]_COG0416 Fatty acid/phospholipid biosynthesis enzyme
contig00001_orf00021	PM1442	[C]_COG0578 Glycerol-3-phosphate dehydrogenase
contig00001_orf02100	PM0603	[J]_COG0291 Ribosomal protein L35
contig00001_orf01948	ECs5304	[S]_COG1479 Uncharacterized conserved protein
contig00001_orf01255	HI0934_2	[O]_COG4235 Cytochrome c biogenesis factor
contig00001_orf01464	HI0876	[F]_COG0105 Nucleoside diphosphate kinase
contig00001_orf00158	PM1464	[EH]_COG0147 Anthranilate/para-aminobenzoate synthases component I
contig00001_orf00162	PM1447	[S]_COG3097 Uncharacterized protein conserved in bacteria
contig00001_orf02370	HI0309	[L]_COG4974 Site-specific recombinase XerD
contig00001_orf01618	ECs4744	[S]_COG1912 Uncharacterized conserved protein
contig00001_orf00140	YPO2344	[KE]_COG3283 Transcriptional regulator of aromatic amino acids metabolism
contig00001_orf01242	PM1218	[LR]_COG0494 NTP pyrophosphohydrolases including oxidative damage repair enzymes
contig00001_orf01982	PM1090	[S]_COG3924 Predicted membrane protein
contig00001_orf01847	PM1860	[G]_COG0126 3-phosphoglycerate kinase
contig00001_orf00803	YPO3530	[F]_COG0737 5'-nucleotidase/2',3'-cyclic phosphodiesterase and related esterases
contig00001_orf00125	PAB0392	[K]_COG1522 Transcriptional regulators
contig00001_orf02468	CC2446	[S]_COG0344 Predicted membrane protein
contig00001_orf02212	SMb20421	[L]_COG5433 Transposase
contig00001_orf00086	NMB1473	[E]_COG0436 Aspartate/tyrosine/aromatic aminotransferase
contig00001_orf00325	PM0123	[E]_COG4161 ABC-type arginine transport system, ATPase component
contig00001_orf01503	NMB1750	[L]_COG3547 Transposase and inactivated derivatives
contig00001_orf00052	PM1092	[I]_COG0511 Biotin carboxyl carrier protein
contig00001_orf00537	HI0602	[H]_COG3071 Uncharacterized enzyme of heme biosynthesis
contig00001_orf01611	XF2384	[M]_COG0845 Membrane-fusion protein
contig00001_orf00830	HI1223	[G]_COG2956 Predicted N-acetylglucosaminyl transferase
contig00001_orf02225	PM1393	[J]_COG0099 Ribosomal protein S13
contig00001_orf02292	HI1198	[J]_COG0009 Putative translation factor (SUA5)
contig00001_orf02123	NMB1109	[R]_COG4228 Mu-like prophage DNA circulation protein
contig00001_orf01834	VCA0468	[JD]_COG2026 Cytotoxic translational repressor of toxin-antitoxin stability system
contig00001_orf02276	NMA1185	[L]_COG3547 Transposase and inactivated derivatives
contig00001_orf01349	HI1661	[C]_COG0508 Pyruvate/2-oxoglutarate dehydrogenase complex, dihydrolipoamide acyltransferase (E2) component, and related enzymes
contig00001_orf02685	ytfH	[K]_COG1733 Predicted transcriptional regulators
contig00001_orf02135	NMB1098	[R]_COG4388 Mu-like prophage I protein
contig00001_orf01134	HI0388	[O]_COG1214 Inactive homolog of metal-dependent proteases, putative molecular chaperone
contig00001_orf01444	PM0316	[J]_COG0565 rRNA methylase
contig00001_orf00828	PM0800	[L]_COG0776 Bacterial nucleoid DNA-binding protein
contig00001_orf00642	AF1064	[R]_COG2401 ABC-type ATPase fused to a predicted acetyltransferase domain
contig00001_orf01176	PM0541	[G]_COG0296 1,4-alpha-glucan branching enzyme
contig00001_orf02090	PM1629	[R]_COG0561 Predicted hydrolases of the HAD superfamily
contig00001_orf02606	PM0575	[P]_COG0288 Carbonic anhydrase
contig00001_orf02281	PM0085	[NU]_COG2804 Type II secretory pathway, ATPase PulE/Tfp pilus assembly pathway, ATPase PilB
contig00001_orf01702	PM0353	[C]_COG0716 Flavodoxins
contig00001_orf02511	Z2789	[P]_COG2897 Rhodanese-related sulfurtransferase
contig00001_orf02288	HI0714	[OU]_COG0740 Protease subunit of ATP-dependent Clp proteases
contig00001_orf01775	HI1715	[A]_COG1949 Oligoribonuclease (3'->5' exoribonuclease)
contig00001_orf01127	PM1476	[L]_COG0187 Type IIA topoisomerase (DNA gyrase/topo II, topoisomerase IV), B subunit
contig00001_orf02399	YPO0280	[P]_COG0609 ABC-type Fe3+-siderophore transport system, permease component
contig00001_orf00477	HI0923	[L]_COG1466 DNA polymerase III, delta subunit
contig00001_orf00864	HI1572	[L]_COG0582 Integrase
contig00001_orf01851	PM0007	[O]_COG0755 ABC-type transport system involved in cytochrome c biogenesis, permease component
contig00001_orf01423	PM0402	[R]_COG0670 Integral membrane protein, interacts with FtsH
contig00001_orf01389	PM0381	[L]_COG0177 Predicted EndoIII-related endonuclease
contig00001_orf00182	SMb20353	[R]_COG0673 Predicted dehydrogenases and related proteins
contig00001_orf02319	STM2565_1	[F]_COG0046 Phosphoribosylformylglycinamidine (FGAM) synthase, synthetase domain
contig00001_orf01233	YPO0126	[G]_COG1640 4-alpha-glucanotransferase
contig00001_orf01075	PM0457	[S]_COG3112 Uncharacterized protein conserved in bacteria
contig00001_orf01051	PM0706	[J]_COG0349 Ribonuclease D
contig00001_orf02377	HI0649	[L]_COG0210 Superfamily I DNA and RNA helicases
contig00001_orf01415	lin0143_1	[G]_COG2893 Phosphotransferase system, mannose/fructose-specific component IIA
contig00001_orf01983	PM1089	[H]_COG4145 Na+/panthothenate symporter
contig00001_orf00611	HI1317	[G]_COG0676 Uncharacterized enzymes related to aldose 1-epimerase
contig00001_orf01642	PM0199	[C]_COG3029 Fumarate reductase subunit C
contig00001_orf00726	PM1885	[R]_COG3081 Nucleoid-associated protein
contig00001_orf00179	HI0858	[H]_COG0212 5-formyltetrahydrofolate cyclo-ligase
contig00001_orf02262	VCA1099	[EP]_COG0601 ABC-type dipeptide/oligopeptide/nickel transport systems, permease components
contig00001_orf01829	PM0118	[O]_COG0330 Membrane protease subunits, stomatin/prohibitin homologs
contig00001_orf01682	PM0204	[C]_COG1049 Aconitase B
contig00001_orf01477	PM0287	[R]_COG2252 Permeases
contig00001_orf02569	HI0505	[G]_COG0524 Sugar kinases, ribokinase family
contig00001_orf00531	HI1123	[EP]_COG0601 ABC-type dipeptide/oligopeptide/nickel transport systems, permease components
contig00001_orf01976	ECs1443	[GEPR]_COG0477 Permeases of the major facilitator superfamily
contig00001_orf02733	jhp1365	[V]_COG0286 Type I restriction-modification system methyltransferase subunit
contig00001_orf02326	HI0860	[J]_COG0566 rRNA methylases
contig00001_orf01555	PM0342	[J]_COG1530 Ribonucleases G and E
contig00001_orf00505	PM0858	[M]_COG1212 CMP-2-keto-3-deoxyoctulosonic acid synthetase
contig00001_orf02244	YPO1589	[L]_COG3328 Transposase and inactivated derivatives
contig00001_orf02107	PM1294a	[J]_COG0228 Ribosomal protein S16
contig00001_orf01784	YPO3765	[E]_COG0006 Xaa-Pro aminopeptidase
contig00001_orf00347	PM1566	[S]_COG3471 Predicted periplasmic/secreted protein
contig00001_orf00130	PM1620	[R]_COG0546 Predicted phosphatases
contig00001_orf01390	NMA0733	[L]_COG3547 Transposase and inactivated derivatives
contig00001_orf02554	HI0484	[C]_COG0636 F0F1-type ATP synthase, subunit c/Archaeal/vacuolar-type H+-ATPase, subunit K
contig00001_orf01905	PM1187	[U]_COG0848 Biopolymer transport protein
contig00001_orf02357	PM0196	[R]_COG0795 Predicted permeases
contig00001_orf01712	BH0469	[P]_COG3638 ABC-type phosphate/phosphonate transport system, ATPase component
contig00001_orf02560	HI0479	[C]_COG0055 F0F1-type ATP synthase, beta subunit
contig00001_orf02810	SP0882	[R]_COG2819 Predicted hydrolase of the alpha/beta superfamily
contig00001_orf01662	HI1307	[E]_COG1280 Putative threonine efflux protein
contig00001_orf01554	PM0261	[E]_COG0687 Spermidine/putrescine-binding periplasmic protein
contig00001_orf01338	PM1210	[T]_COG0639 Diadenosine tetraphosphatase and related serine/threonine protein phosphatases
contig00001_orf01507	HI1136	[M]_COG0771 UDP-N-acetylmuramoylalanine-D-glutamate ligase
contig00001_orf01325	ECs2278	[S]_COG4197 Uncharacterized protein conserved in bacteria, prophage-related
contig00001_orf01963	ECs1598	[R]_COG4626 Phage terminase-like protein, large subunit
contig00001_orf01184	PM0408	[C]_COG0243 Anaerobic dehydrogenases, typically selenocysteine-containing
contig00001_orf00862	secG	[U]_COG1314 Preprotein translocase subunit SecG
contig00001_orf00499	HI0239	[U]_COG0341 Preprotein translocase subunit SecF
contig00001_orf02470	HI1350	[F]_COG0295 Cytidine deaminase
contig00001_orf01987	PM1703	[E]_COG0253 Diaminopimelate epimerase
contig00001_orf01193	PM1051	[EM]_COG0329 Dihydrodipicolinate synthase/N-acetylneuraminate lyase
contig00001_orf00721	PM0479	[J]_COG0564 Pseudouridylate synthases, 23S RNA-specific
contig00001_orf01566	PM0971	[R]_COG0824 Predicted thioesterase
contig00001_orf00456	PM0236	[E]_COG0747 ABC-type dipeptide transport system, periplasmic component
contig00001_orf00791	VCA1010	[GER]_COG0697 Permeases of the drug/metabolite transporter (DMT) superfamily
contig00001_orf02603	HI0929	[E]_COG0754 Glutathionylspermidine synthase
contig00001_orf00576	HI0553	[G]_COG0362 6-phosphogluconate dehydrogenase
contig00001_orf00755	Cgl1387	[D]_COG1192 ATPases involved in chromosome partitioning
contig00001_orf00161	STM2828	[R]_COG2137 Uncharacterized protein conserved in bacteria
contig00001_orf00365	PM0921	[K]_COG1758 DNA-directed RNA polymerase, subunit K/omega
contig00001_orf00577	PM0106	[L]_COG0847 DNA polymerase III, epsilon subunit and related 3'-5' exonucleases
contig00001_orf02652	PM1762	[G]_COG1653 ABC-type sugar transport system, periplasmic component
contig00001_orf00455	HI0333	[J]_COG2265 SAM-dependent methyltransferases related to tRNA (uracil-5-)-methyltransferase
contig00001_orf00592	HI0720	[O]_COG0501 Zn-dependent protease with chaperone function
contig00001_orf00608	HI1347	[E]_COG3842 ABC-type spermidine/putrescine transport systems, ATPase components
contig00001_orf00743	YPO0651	[T]_COG3103 SH3 domain protein
contig00001_orf01814	PM0527	[MU]_COG1538 Outer membrane protein
contig00001_orf01920	HI0965	[J]_COG0268 Ribosomal protein S20
contig00001_orf00352	PM1624	[E]_COG1171 Threonine dehydratase
contig00001_orf01110	HI0816	[E]_COG0006 Xaa-Pro aminopeptidase
contig00001_orf00449	YPO3161	[M]_COG3056 Uncharacterized lipoprotein
contig00001_orf01219	SA0168	[P]_COG0600 ABC-type nitrate/sulfonate/bicarbonate transport system, permease component
contig00001_orf02441	BH2322	[G]_COG1129 ABC-type sugar transport system, ATPase component
contig00001_orf01616	PM0869	[E]_COG0440 Acetolactate synthase, small (regulatory) subunit
contig00001_orf00324	PM0411	[L]_COG0210 Superfamily I DNA and RNA helicases
contig00001_orf01102	PAE1975	[J]_COG1096 Predicted RNA-binding protein (consists of S1 domain and a Zn-ribbon domain)
contig00001_orf02289	SMc00118	[R]_COG2166 SufE protein probably involved in Fe-S center assembly
contig00001_orf01568	PM0973	[C]_COG1294 Cytochrome bd-type quinol oxidase, subunit 2
contig00001_orf00689	PM1208	[O]_COG0760 Parvulin-like peptidyl-prolyl isomerase
contig00001_orf00073	PM1996	[M]_COG1043 Acyl-[acyl carrier protein]--UDP-N-acetylglucosamine O-acyltransferase
contig00001_orf01056	PM0358	[M]_COG3264 Small-conductance mechanosensitive channel
contig00001_orf01174	HI1358	[G]_COG1523 Type II secretory pathway, pullulanase PulA and related glycosidases
contig00001_orf01790	HI0982	[G]_COG0205 6-phosphofructokinase
contig00001_orf00839	PM1728	[P]_COG1135 ABC-type metal ion transport system, ATPase component
contig00001_orf00386	PM0345	[S]_COG1636 Uncharacterized protein conserved in bacteria
contig00001_orf00651	PM1625	[EG]_COG0129 Dihydroxyacid dehydratase/phosphogluconate dehydratase
contig00001_orf00704	HI0218	[V]_COG0610 Type I site-specific restriction-modification system, R (restriction) subunit and related helicases
contig00001_orf01443	PM0203	[P]_COG1840 ABC-type Fe3+ transport system, periplasmic component
contig00001_orf01550	VC1822_1	[GT]_COG1762 Phosphotransferase system mannitol/fructose-specific IIA domain (Ntr-type)
contig00001_orf00742	PM0249	[P]_COG0306 Phosphate/sulphate permeases
contig00001_orf01986	HI0746	[R]_COG2704 Anaerobic C4-dicarboxylate transporter
contig00001_orf01544	lin0838	[E]_COG0620 Methionine synthase II (cobalamin-independent)
contig00001_orf00359	NMB0806	[J]_COG1187 16S rRNA uridine-516 pseudouridylate synthase and related pseudouridylate synthases
contig00001_orf01250	PM1808	[S]_COG2911 Uncharacterized protein conserved in bacteria
contig00001_orf01275	HI0528	[E]_COG0814 Amino acid permeases
contig00001_orf00668	PM1851	[F]_COG0015 Adenylosuccinate lyase
contig00001_orf01087	PM0481	[K]_COG1278 Cold shock proteins
contig00001_orf02796	YPO0013a	[S]_COG3084 Uncharacterized protein conserved in bacteria
contig00001_orf02033	VC0814	[K]_COG1396 Predicted transcriptional regulators
contig00001_orf02340	HI0564	[E]_COG2502 Asparagine synthetase A
contig00001_orf01111	PM1285	[R]_COG1694 Predicted pyrophosphatase
contig00001_orf00683	PM0177	[Q]_COG2854 ABC-type transport system involved in resistance to organic solvents, auxiliary component
contig00001_orf00080	PM1989	[I]_COG0020 Undecaprenyl pyrophosphate synthase
contig00001_orf01403	PM0761	[S]_COG0779 Uncharacterized protein conserved in bacteria
contig00001_orf01420	PM0243	[M]_COG0739 Membrane proteins related to metalloendopeptidases
contig00001_orf01954	VC0516	[L]_COG0582 Integrase
contig00001_orf01417	HI1037	[R]_COG0121 Predicted glutamine amidotransferase
contig00001_orf01511	PM0137	[M]_COG0769 UDP-N-acetylmuramyl tripeptide synthase
contig00001_orf02398	YPO0281	[P]_COG4558 ABC-type hemin transport system, periplasmic component
contig00001_orf01907	NMA0986	[S]_COG4390 Uncharacterized protein conserved in bacteria
contig00001_orf00186	Cgl1387	[D]_COG1192 ATPases involved in chromosome partitioning
contig00001_orf00226	PM1933	[H]_COG0190 5,10-methylene-tetrahydrofolate dehydrogenase/Methenyl tetrahydrofolate cyclohydrolase
contig00001_orf02356	YPO3441	[E]_COG0260 Leucyl aminopeptidase
contig00001_orf00275	PM1103	[E]_COG1027 Aspartate ammonia-lyase
contig00001_orf02512	yeeE	[R]_COG2391 Predicted transporter component
contig00001_orf00067	HI0261	[M]_COG0859 ADP-heptose:LPS heptosyltransferase
contig00001_orf00107	PM1926	[M]_COG0797 Lipoproteins
contig00001_orf00433	HI0962	[J]_COG0060 Isoleucyl-tRNA synthetase
contig00001_orf02453	HI0613	[G]_COG1070 Sugar (pentulose and hexulose) kinases
contig00001_orf00813	STM2568	[FJ]_COG0590 Cytosine/adenosine deaminases
contig00001_orf02764	RSp0478	[L]_COG3328 Transposase and inactivated derivatives
contig00001_orf00636	YPO0883	[K]_COG1396 Predicted transcriptional regulators
contig00001_orf01399	CC0642	[L]_COG3547 Transposase and inactivated derivatives
contig00001_orf00738	PM0628	[L]_COG0776 Bacterial nucleoid DNA-binding protein
contig00001_orf01763	HI1695	[M]_COG0463 Glycosyltransferases involved in cell wall biogenesis
contig00001_orf02505	HI0429	[M]_COG0449 Glucosamine 6-phosphate synthetase, contains amidotransferase and phosphosugar isomerase domains
contig00001_orf01476	PM2005	[R]_COG0628 Predicted permease
contig00001_orf01498	PM0144	[M]_COG1181 D-alanine-D-alanine ligase and related ATP-grasp enzymes
contig00001_orf00903	SPy0972	[R]_COG1783 Phage terminase large subunit
contig00001_orf00523	alr1633	[P]_COG0659 Sulfate permease and related transporters (MFS superfamily)
contig00001_orf01089	PM0546	[C]_COG2352 Phosphoenolpyruvate carboxylase
contig00001_orf02381	HI0991	[L]_COG1195 Recombinational DNA repair ATPase (RecF pathway)
contig00001_orf02756	PM1364	[G]_COG0235 Ribulose-5-phosphate 4-epimerase and related epimerases and aldolases
contig00001_orf02391	BH2025	[R]_COG0488 ATPase components of ABC transporters with duplicated ATPase domains
contig00001_orf02798	HI1032	[K]_COG1414 Transcriptional regulator
contig00001_orf02577	VCA0937	[K]_COG2207 AraC-type DNA-binding domain-containing proteins
contig00001_orf00725	PM1886	[J]_COG2913 Small protein A (tmRNA-binding)
contig00001_orf00476	HI0923	[L]_COG1466 DNA polymerase III, delta subunit
contig00001_orf00665	HI1555	[M]_COG4591 ABC-type transport system, involved in lipoprotein release, permease component
contig00001_orf00628	XF1786	[K]_COG3311 Predicted transcriptional regulator
contig00001_orf00806	NMA1558	[P]_COG1629 Outer membrane receptor proteins, mostly Fe transport
contig00001_orf02213	PM1405	[J]_COG0093 Ribosomal protein L14
contig00001_orf01783	HI0721	[O]_COG0425 Predicted redox protein, regulator of disulfide bond formation
contig00001_orf01033	YPO2279	[R]_COG4128 Zonula occludens toxin
contig00001_orf01683	PM1606	[C]_COG0538 Isocitrate dehydrogenases
contig00001_orf00412	ssr1766	[N]_COG1724 Predicted periplasmic or secreted lipoprotein
contig00001_orf01006	XF0721	[R]_COG3549 Plasmid maintenance system killer protein
contig00001_orf02211	yhhI	[L]_COG5433 Transposase
contig00001_orf02064	PM1162	[J]_COG0230 Ribosomal protein L34
contig00001_orf00625	intA	[L]_COG0582 Integrase
contig00001_orf02282	HI0298	[NU]_COG2804 Type II secretory pathway, ATPase PulE/Tfp pilus assembly pathway, ATPase PilB
contig00001_orf02609	PM1882	[FR]_COG0402 Cytosine deaminase and related metal-dependent hydrolases
contig00001_orf01786	YPO3765	[E]_COG0006 Xaa-Pro aminopeptidase
contig00001_orf00861	PM0207	[L]_COG0550 Topoisomerase IA
contig00001_orf02304	RSc3089	[L]_COG2801 Transposase and inactivated derivatives
contig00001_orf00136	HI1095	[OC]_COG0526 Thiol-disulfide isomerase and thioredoxins
contig00001_orf02126	BH0132	[J]_COG0050 GTPases - translation elongation factors
contig00001_orf00210	PM1979	[O]_COG0760 Parvulin-like peptidyl-prolyl isomerase
contig00001_orf00563	PM1142	[J]_COG0254 Ribosomal protein L31
contig00001_orf00149	PM1240	[L]_COG0358 DNA primase (bacterial type)
contig00001_orf01012	PM1715	[EM]_COG0329 Dihydrodipicolinate synthase/N-acetylneuraminate lyase
contig00001_orf00046	PM1911	[R]_COG1399 Predicted metal-binding, possibly nucleic acid-binding protein
contig00001_orf01019	FN1477	[GER]_COG0697 Permeases of the drug/metabolite transporter (DMT) superfamily
contig00001_orf00520	HI0653	[M]_COG0463 Glycosyltransferases involved in cell wall biogenesis
contig00001_orf02706	Z4882	[S]_COG4226 Uncharacterized protein encoded in hypervariable junctions of pilus gene clusters
contig00001_orf00192	Cgl2599	[E]_COG0747 ABC-type dipeptide transport system, periplasmic component
contig00001_orf01634	PM1181	[KT]_COG1974 SOS-response transcriptional repressors (RecA-mediated autopeptidases)
contig00001_orf00517	HI1159m	[O]_COG3118 Thioredoxin domain-containing protein
contig00001_orf01408	PM0096	[L]_COG2974 DNA recombination-dependent growth factor C
contig00001_orf01383	PM1854	[C]_COG1139 Uncharacterized conserved protein containing a ferredoxin-like domain
contig00001_orf00616	jhp1050	[L]_COG0270 Site-specific DNA methylase
contig00001_orf01481	HI1065	[F]_COG0528 Uridylate kinase
contig00001_orf00693	PM1865	[TK]_COG0317 Guanosine polyphosphate pyrophosphohydrolases/synthetases
contig00001_orf01937	PM0588	[ER]_COG0591 Na+/proline symporter
contig00001_orf02098	PM0261	[E]_COG0687 Spermidine/putrescine-binding periplasmic protein
contig00001_orf00256	CAC0993	[M]_COG1686 D-alanyl-D-alanine carboxypeptidase
contig00001_orf00981	ECs2990	[KT]_COG1974 SOS-response transcriptional repressors (RecA-mediated autopeptidases)
contig00001_orf02693	AGc5112	[G]_COG1129 ABC-type sugar transport system, ATPase component
contig00001_orf00566	HI1212	[J]_COG1186 Protein chain release factor B
contig00001_orf00768	PM0183	[S]_COG0327 Uncharacterized conserved protein
contig00001_orf02361	PM0034	[L]_COG0587 DNA polymerase III, alpha subunit
contig00001_orf01317	CC3184	[N]_COG1724 Predicted periplasmic or secreted lipoprotein
contig00001_orf00492	HI0646	[E]_COG0136 Aspartate-semialdehyde dehydrogenase
contig00001_orf01236	PM0864	[J]_COG0617 tRNA nucleotidyltransferase/poly(A) polymerase
contig00001_orf00079	HI0919	[I]_COG0575 CDP-diglyceride synthetase
contig00001_orf02726	PM0267	[S]_COG2995 Uncharacterized paraquat-inducible protein A
contig00001_orf01650	XF1981	[UW]_COG5295 Autotransporter adhesin
contig00001_orf00302	HI0073	[R]_COG1708 Predicted nucleotidyltransferases
contig00001_orf00682	PM0176	[Q]_COG1463 ABC-type transport system involved in resistance to organic solvents, periplasmic component
contig00001_orf01691	PM0272	[R]_COG0491 Zn-dependent hydrolases, including glyoxylases
contig00001_orf02510	ynjE	[P]_COG2897 Rhodanese-related sulfurtransferase
contig00001_orf02320	HI0495m	[R]_COG3700 Acid phosphatase (class B)
contig00001_orf02228	PM1390	[K]_COG0202 DNA-directed RNA polymerase, alpha subunit/40 kD subunit
contig00001_orf01234	HI0062	[T]_COG1734 DnaK suppressor protein
contig00001_orf02492	HI0081	[L]_COG0084 Mg-dependent DNase
contig00001_orf02482	HI0669	[C]_COG0716 Flavodoxins
contig00001_orf00015	PM1190	[O]_COG0501 Zn-dependent protease with chaperone function
contig00001_orf01025	PM0836	[S]_COG2926 Uncharacterized protein conserved in bacteria
contig00001_orf01552	HI1149m	[S]_COG1934 Uncharacterized protein conserved in bacteria
contig00001_orf02540	HI0781	[J]_COG0185 Ribosomal protein S19
contig00001_orf02423	PM1571	[J]_COG0621 2-methylthioadenine synthetase
contig00001_orf01880	YPO2149	[R]_COG1741 Pirin-related protein
contig00001_orf01429	PM0100	[J]_COG0231 Translation elongation factor P (EF-P)/translation initiation factor 5A (eIF-5A)
contig00001_orf00208	PM0365	[P]_COG0025 NhaP-type Na+/H+ and K+/H+ antiporters
contig00001_orf00381	PM1844	[M]_COG0859 ADP-heptose:LPS heptosyltransferase
contig00001_orf01559	PM1879	[S]_COG3647 Predicted membrane protein
contig00001_orf02804	HI1044	[R]_COG3381 Uncharacterized component of anaerobic dehydrogenases
contig00001_orf01735	PM0913	[V]_COG4171 ABC-type antimicrobial peptide transport system, permease component
contig00001_orf01969	PM0104	[Q]_COG2132 Putative multicopper oxidases
contig00001_orf02781	PM1592	[C]_COG1145 Ferredoxin
contig00001_orf00169	PM0600	[R]_COG0641 Arylsulfatase regulator (Fe-S oxidoreductase)
contig00001_orf01208	HI1374	[D]_COG3096 Uncharacterized protein involved in chromosome partitioning
contig00001_orf01675	PM1224	[E]_COG0703 Shikimate kinase
contig00001_orf01587	PM0318	[E]_COG1104 Cysteine sulfinate desulfinase/cysteine desulfurase and related enzymes
contig00001_orf02293	HI1199	[J]_COG1187 16S rRNA uridine-516 pseudouridylate synthase and related pseudouridylate synthases
contig00001_orf01756	HI0037	[D]_COG1077 Actin-like ATPase involved in cell morphogenesis
contig00001_orf00270	YPO2136	[L]_COG3328 Transposase and inactivated derivatives
contig00001_orf00122	YPO0436	[F]_COG0274 Deoxyribose-phosphate aldolase
contig00001_orf00799	PM1600	[M]_COG1452 Organic solvent tolerance protein OstA
contig00001_orf02379	HI0340	[R]_COG0220 Predicted S-adenosylmethionine-dependent methyltransferase
contig00001_orf01677	HI0209	[L]_COG0338 Site-specific DNA methylase
contig00001_orf00091	PM1046	[T]_COG1702 Phosphate starvation-inducible protein PhoH, predicted ATPase
contig00001_orf00321	HI0545	[J]_COG0238 Ribosomal protein S18
contig00001_orf00661	YPO2447	[L]_COG3328 Transposase and inactivated derivatives
contig00001_orf02227	PM1391	[J]_COG0522 Ribosomal protein S4 and related proteins
contig00001_orf01299	Z1796	[R]_COG3772 Phage-related lysozyme (muraminidase)
contig00001_orf01923	PM1693	[E]_COG0031 Cysteine synthase
contig00001_orf01867	PM0567	[K]_COG0583 Transcriptional regulator
contig00001_orf00114	PM1747	[H]_COG1072 Panthothenate kinase
contig00001_orf02088	PM1498	[P]_COG0168 Trk-type K+ transport systems, membrane components
contig00001_orf01561	PM0966	[M]_COG2885 Outer membrane protein and related peptidoglycan-associated (lipo)proteins
contig00001_orf01991	PM0348	[J]_COG0211 Ribosomal protein L27
contig00001_orf01091	PM1428	[P]_COG1629 Outer membrane receptor proteins, mostly Fe transport
contig00001_orf01267	HI1364	[K]_COG0583 Transcriptional regulator
contig00001_orf01564	PM0969	[U]_COG0848 Biopolymer transport protein
contig00001_orf01742	NMA1185	[L]_COG3547 Transposase and inactivated derivatives
contig00001_orf01381	PM1855	[S]_COG1556 Uncharacterized conserved protein
contig00001_orf00306	HI0168	[C]_COG1347 Na+-transporting NADH:ubiquinone oxidoreductase, subunit NqrD
contig00001_orf01853	HI1089	[O]_COG4133 ABC-type transport system involved in cytochrome c biogenesis, ATPase component
contig00001_orf01117	PM1960	[E]_COG0065 3-isopropylmalate dehydratase large subunit
contig00001_orf01352	YPO1727	[L]_COG3328 Transposase and inactivated derivatives
contig00001_orf01526	HI0427	[P]_COG3067 Na+/H+ antiporter
contig00001_orf00826	PM0802	[F]_COG0283 Cytidylate kinase
contig00001_orf01604	HI0400	[S]_COG3691 Uncharacterized protein conserved in bacteria
contig00001_orf02410	PM1904	[H]_COG0132 Dethiobiotin synthetase
contig00001_orf00176	TM0385	[F]_COG1328 Oxygen-sensitive ribonucleoside-triphosphate reductase
contig00001_orf00307	PM1330	[C]_COG2869 Na+-transporting NADH:ubiquinone oxidoreductase, subunit NqrC
contig00001_orf00360	PM0286	[M]_COG1087 UDP-glucose 4-epimerase
contig00001_orf00411	Z2281	[S]_COG1598 Uncharacterized conserved protein
contig00001_orf00733	YPO2771	[R]_COG1286 Uncharacterized membrane protein, required for colicin V production
contig00001_orf01993	HI0878	[GER]_COG0697 Permeases of the drug/metabolite transporter (DMT) superfamily
contig00001_orf00105	HI0031	[D]_COG0772 Bacterial cell division membrane protein
contig00001_orf00034	HI0336	[H]_COG0521 Molybdopterin biosynthesis enzymes
contig00001_orf01796	PM0653	[G]_COG0469 Pyruvate kinase
contig00001_orf02472	PM1431	[C]_COG0240 Glycerol-3-phosphate dehydrogenase
contig00001_orf02484	PM1185	[P]_COG4536 Putative Mg2+ and Co2+ transporter CorB
contig00001_orf01272	PM0547	[K]_COG1609 Transcriptional regulators
contig00001_orf00435	Cgl1106	[V]_COG1132 ABC-type multidrug transport system, ATPase and permease components
contig00001_orf01179	SA0331	[P]_COG2822 Predicted periplasmic lipoprotein involved in iron transport
contig00001_orf02233	YPO2571	[L]_COG3328 Transposase and inactivated derivatives
contig00001_orf00478	PM1215	[M]_COG2980 Rare lipoprotein B
contig00001_orf02435	HI0611	[G]_COG0235 Ribulose-5-phosphate 4-epimerase and related epimerases and aldolases
contig00001_orf00781	L142722	[EJ]_COG0252 L-asparaginase/archaeal Glu-tRNAGln amidotransferase subunit D
contig00001_orf01191	PM0189	[J]_COG1190 Lysyl-tRNA synthetase (class II)
contig00001_orf02081	HI0623	[J]_COG0223 Methionyl-tRNA formyltransferase
contig00001_orf02450	STM4417	[K]_COG1737 Transcriptional regulators
contig00001_orf00749	VCA0469	[K]_COG2944 Predicted transcriptional regulator
contig00001_orf02451	fucA	[G]_COG0235 Ribulose-5-phosphate 4-epimerase and related epimerases and aldolases
contig00001_orf02439	YPO2577	[C]_COG1012 NAD-dependent aldehyde dehydrogenases
contig00001_orf01978	HI1258	[LK]_COG1197 Transcription-repair coupling factor (superfamily II helicase)
contig00001_orf01100	HI1285	[V]_COG0610 Type I site-specific restriction-modification system, R (restriction) subunit and related helicases
contig00001_orf01898	PM1686	[H]_COG2226 Methylase involved in ubiquinone/menaquinone biosynthesis
contig00001_orf01812	PM0987	[E]_COG0346 Lactoylglutathione lyase and related lyases
contig00001_orf01401	HI1283	[K]_COG0195 Transcription elongation factor
contig00001_orf02009	PM0214	[TK]_COG0745 Response regulators consisting of a CheY-like receiver domain and a winged-helix DNA-binding domain
contig00001_orf01836	PM2007	[R]_COG0820 Predicted Fe-S-cluster redox enzyme
contig00001_orf02828	PM1516	[L]_COG0742 N6-adenine-specific methylase
contig00001_orf01496	HI1142	[D]_COG0849 Actin-like ATPase involved in cell division
contig00001_orf01887	HI1252	[R]_COG0488 ATPase components of ABC transporters with duplicated ATPase domains
contig00001_orf02062	PM1505	[EF]_COG0458 Carbamoylphosphate synthase large subunit (split gene in MJ)
contig00001_orf01627	HI1230	[F]_COG0503 Adenine/guanine phosphoribosyltransferases and related PRPP-binding proteins
contig00001_orf01142	YPO3467	[S]_COG3787 Uncharacterized protein conserved in bacteria
contig00001_orf01989	PM0874	[G]_COG1820 N-acetylglucosamine-6-phosphate deacetylase
contig00001_orf01252	PM1809	[M]_COG0729 Outer membrane protein
contig00001_orf00261	STM0898	[K]_COG2932 Predicted transcriptional regulator
contig00001_orf01113	PM1888	[T]_COG0642 Signal transduction histidine kinase
contig00001_orf02758	HI1013	[G]_COG3622 Hydroxypyruvate isomerase
contig00001_orf01419	PM0242	[P]_COG1121 ABC-type Mn/Zn transport systems, ATPase component
contig00001_orf01962	L38962	[L]_COG3747 Phage terminase, small subunit
contig00001_orf00363	SMc03886	[L]_COG5433 Transposase
contig00001_orf00501	PM0228	[U]_COG1862 Preprotein translocase subunit YajC
contig00001_orf02648	PM1765	[R]_COG0673 Predicted dehydrogenases and related proteins
contig00001_orf02461	PM1538	[V]_COG0732 Restriction endonuclease S subunits
contig00001_orf01980	HI1035	[P]_COG0598 Mg2+ and Co2+ transporters
contig00001_orf00065	PM0401	[P]_COG2920 Dissimilatory sulfite reductase (desulfoviridin), gamma subunit
contig00001_orf00593	PM0467	[L]_COG0389 Nucleotidyltransferase/DNA polymerase involved in DNA repair
contig00001_orf01216	PA2330	[I]_COG1960 Acyl-CoA dehydrogenases
contig00001_orf01347	PM1618	[R]_COG1279 Lysine efflux permease
contig00001_orf02260	VCA1101	[R]_COG1123 ATPase components of various ABC-type transport systems, contain duplicated ATPase
contig00001_orf00304	PM1333	[C]_COG2871 Na+-transporting NADH:ubiquinone oxidoreductase, subunit NqrF
contig00001_orf00098	NMA1185	[L]_COG3547 Transposase and inactivated derivatives
contig00001_orf01187	PM0410	[C]_COG1526 Uncharacterized protein required for formate dehydrogenase activity
contig00001_orf02407	XF2691	[K]_COG0568 DNA-directed RNA polymerase, sigma subunit (sigma70/sigma32)
contig00001_orf02284	HI0297	[NU]_COG1459 Type II secretory pathway, component PulF
contig00001_orf02532	PM0823	[C]_COG0114 Fumarase
contig00001_orf02095	YPO2136	[L]_COG3328 Transposase and inactivated derivatives
contig00001_orf00561	MA2121	[K]_COG2865 Predicted transcriptional regulator containing an HTH domain and an uncharacterized domain shared with the mammalian protein Schlafen
contig00001_orf01345	HI1630	[J]_COG1825 Ribosomal protein L25 (general stress protein Ctc)
contig00001_orf00511	YPO3467	[S]_COG3787 Uncharacterized protein conserved in bacteria
contig00001_orf00134	PM0013	[O]_COG4235 Cytochrome c biogenesis factor
contig00001_orf02174	NMA1849	[R]_COG5005 Mu-like prophage protein gpG
contig00001_orf01591	PM1016	[M]_COG1596 Periplasmic protein involved in polysaccharide export
contig00001_orf00466	YPO2054	[LR]_COG0494 NTP pyrophosphohydrolases including oxidative damage repair enzymes
contig00001_orf00655	ecpD	[NU]_COG3121 P pilus assembly protein, chaperone PapD
contig00001_orf02650	PM1764	[K]_COG2186 Transcriptional regulators
contig00001_orf01667	PM0730	[K]_COG0781 Transcription termination factor
contig00001_orf00535	YPO0123	[K]_COG2909 ATP-dependent transcriptional regulator
contig00001_orf00702	PM1032	[M]_COG0815 Apolipoprotein N-acyltransferase
contig00001_orf01158	YPO2136	[L]_COG3328 Transposase and inactivated derivatives
contig00001_orf02012	PM1150	[J]_COG0267 Ribosomal protein L33
contig00001_orf00483	HI1367	[J]_COG0441 Threonyl-tRNA synthetase
contig00001_orf02762	PM1358	[R]_COG4099 Predicted peptidase
contig00001_orf02659	ECs3051	[L]_COG0648 Endonuclease IV
contig00001_orf02716	HI0703	[S]_COG1238 Predicted membrane protein
contig00001_orf00503	HI1727	[E]_COG0137 Argininosuccinate synthase
contig00001_orf00930	ECs2238	[S]_COG4672 Phage-related protein
contig00001_orf00163	HI0656.1	[L]_COG0551 Zn-finger domain associated with topoisomerase type I
contig00001_orf00102	HI0034	[S]_COG0799 Uncharacterized homolog of plant Iojap protein
contig00001_orf00519	PM0573	[O]_COG0492 Thioredoxin reductase
contig00001_orf00055	PM0065	[L]_COG0692 Uracil DNA glycosylase
contig00001_orf00069	PM0665	[E]_COG0722 3-deoxy-D-arabino-heptulosonate 7-phosphate (DAHP) synthase
contig00001_orf00472	PM0088	[H]_COG0237 Dephospho-CoA kinase
contig00001_orf00691	PM0105	[R]_COG1160 Predicted GTPases
contig00001_orf02704	SMc00178_2	[K]_COG3636 Predicted transcriptional regulator
contig00001_orf02760	HI1015	[GE]_COG2610 H+/gluconate symporter and related permeases
contig00001_orf02102	PM1238	[O]_COG0533 Metal-dependent proteases with possible chaperone activity
contig00001_orf01380	VC1046	[I]_COG0183 Acetyl-CoA acetyltransferase
contig00001_orf02415	PM1102	[J]_COG0751 Glycyl-tRNA synthetase, beta subunit
contig00001_orf01472	PM1628	[EH]_COG0028 Thiamine pyrophosphate-requiring enzymes [acetolactate synthase, pyruvate dehydrogenase (cytochrome), glyoxylate carboligase, phosphonopyruvate decarboxylase]
contig00001_orf01516	PM0315	[G]_COG0483 Archaeal fructose-1,6-bisphosphatase and related enzymes of inositol monophosphatase family
contig00001_orf00571	FN1448	[S]_COG4804 Uncharacterized conserved protein
contig00001_orf01909	HI1021	[H]_COG3840 ABC-type thiamine transport system, ATPase component
contig00001_orf02428	HI0573	[S]_COG2900 Uncharacterized protein conserved in bacteria
contig00001_orf00727	STM2905	[KR]_COG0454 Histone acetyltransferase HPA2 and related acetyltransferases
contig00001_orf00832	PM0796	[J]_COG0023 Translation initiation factor 1 (eIF-1/SUI1) and related proteins
contig00001_orf00354	HI0464	[G]_COG0120 Ribose 5-phosphate isomerase
contig00001_orf02514	HI0713	[O]_COG0544 FKBP-type peptidyl-prolyl cis-trans isomerase (trigger factor)
contig00001_orf02021	HI0955	[K]_COG1309 Transcriptional regulator
contig00001_orf01780	HI1118	[R]_COG0218 Predicted GTPase
contig00001_orf01491	PM0891	[E]_COG3633 Na+/serine symporter
contig00001_orf00579	HI0562	[J]_COG1188 Ribosome-associated heat shock protein implicated in the recycling of the 50S subunit (S4 paralog)
contig00001_orf01509	PM0139	[M]_COG0472 UDP-N-acetylmuramyl pentapeptide phosphotransferase/UDP-N-acetylglucosamine-1-phosphate transferase
contig00001_orf02623	HI1683	[C]_COG4657 Predicted NADH:ubiquinone oxidoreductase, subunit RnfA
contig00001_orf02389	HI0708	[E]_COG1921 Selenocysteine synthase [seryl-tRNASer selenium transferase]
contig00001_orf02079	RSc0871	[R]_COG1487 Predicted nucleic acid-binding protein, contains PIN domain
contig00001_orf02610	PM0927	[H]_COG1179 Dinucleotide-utilizing enzymes involved in molybdopterin and thiamine biosynthesis family 1
contig00001_orf02267	VC0675	[F]_COG0207 Thymidylate synthase
contig00001_orf00525	PM1811	[F]_COG3072 Adenylate cyclase
contig00001_orf00277	HI0046	[P]_COG2824 Uncharacterized Zn-ribbon-containing protein involved in phosphonate metabolism
contig00001_orf02054	NMB1753	[S]_COG3309 Uncharacterized virulence-associated protein D
contig00001_orf02134	NMA1847	[R]_COG4397 Mu-like prophage major head subunit gpT
contig00001_orf00540	ZhemC	[H]_COG0181 Porphobilinogen deaminase
contig00001_orf02664	PA0056	[K]_COG0583 Transcriptional regulator
contig00001_orf02129	NMB1104	[R]_COG4386 Mu-like prophage tail sheath protein gpL
contig00001_orf01245	HI1157	[CO]_COG4988 ABC-type transport system involved in cytochrome bd biosynthesis, ATPase and permease components
contig00001_orf00339	BMEI1424	[L]_COG3293 Transposase and inactivated derivatives
contig00001_orf02713	PM1610	[S]_COG0585 Uncharacterized conserved protein
contig00001_orf02140	NMB1095	[S]_COG4383 Mu-like prophage protein gp29
contig00001_orf02300	HI1431	[E]_COG0133 Tryptophan synthase beta chain
contig00001_orf00040	HI0273	[J]_COG0689 RNase PH
contig00001_orf02825	PM0360	[M]_COG3770 Murein endopeptidase
contig00001_orf02631	RSc2313	[L]_COG2801 Transposase and inactivated derivatives
contig00001_orf00485	PM0593	[J]_COG0441 Threonyl-tRNA synthetase
contig00001_orf01531	VC0200	[P]_COG1629 Outer membrane receptor proteins, mostly Fe transport
contig00001_orf02069	PM0473	[R]_COG4666 TRAP-type uncharacterized transport system, fused permease components
contig00001_orf01685	HI1308	[E]_COG0289 Dihydrodipicolinate reductase
contig00001_orf00272	PM0716	[M]_COG2027 D-alanyl-D-alanine carboxypeptidase (penicillin-binding protein 4)
contig00001_orf00409	slr1147_1	[T]_COG2203 FOG: GAF domain
contig00001_orf02777	HI0346	[C]_COG0348 Polyferredoxin
contig00001_orf00709	HI0628	[K]_COG1595 DNA-directed RNA polymerase specialized sigma subunit, sigma24 homolog
contig00001_orf00834	PM1117	[E]_COG0624 Acetylornithine deacetylase/Succinyl-diaminopimelate desuccinylase and related deacylases
contig00001_orf01549	HI1146	[R]_COG1660 Predicted P-loop-containing kinase
contig00001_orf01220	YPO3552	[M]_COG0744 Membrane carboxypeptidase (penicillin-binding protein)
contig00001_orf01524	HI0172	[H]_COG1477 Membrane-associated lipoprotein involved in thiamine biosynthesis
contig00001_orf01759	HI1363	[C]_COG1282 NAD/NADP transhydrogenase beta subunit
contig00001_orf00814	YPO2564	[S]_COG3092 Uncharacterized protein conserved in bacteria
contig00001_orf02553	HI0485	[C]_COG0356 F0F1-type ATP synthase, subunit a
contig00001_orf02728	PM1874	[R]_COG0354 Predicted aminomethyltransferase related to GcvT
contig00001_orf02494	PM1555	[R]_COG0561 Predicted hydrolases of the HAD superfamily
contig00001_orf00287	PM0398	[P]_COG1108 ABC-type Mn2+/Zn2+ transport systems, permease components
contig00001_orf00203	PM0050	[P]_COG1178 ABC-type Fe3+ transport system, permease component
contig00001_orf00824	PM1289	[M]_COG1210 UDP-glucose pyrophosphorylase
contig00001_orf01854	HI1225.1	[L]_COG0593 ATPase involved in DNA replication initiation
contig00001_orf01047	HI0554	[L]_COG1943 Transposase and inactivated derivatives
contig00001_orf01339	PM0513	[M]_COG2951 Membrane-bound lytic murein transglycosylase B
contig00001_orf01860	Cgl1728	[L]_COG0270 Site-specific DNA methylase
contig00001_orf02219	PM1399	[J]_COG0256 Ribosomal protein L18
contig00001_orf00017	PM0992	[J]_COG0564 Pseudouridylate synthases, 23S RNA-specific
contig00001_orf02363	PM1304	[H]_COG0669 Phosphopantetheine adenylyltransferase
contig00001_orf00341	HI0059	[M]_COG1663 Tetraacyldisaccharide-1-P 4'-kinase
contig00001_orf00190	Cgl2600	[EP]_COG0601 ABC-type dipeptide/oligopeptide/nickel transport systems, permease components
contig00001_orf02052	PM0218	[H]_COG0043 3-polyprenyl-4-hydroxybenzoate decarboxylase and related decarboxylases
contig00001_orf02617	PM0384	[C]_COG4658 Predicted NADH:ubiquinone oxidoreductase, subunit RnfD
contig00001_orf00944	BS_mtbP	[L]_COG0270 Site-specific DNA methylase
contig00001_orf01778	HI1614	[E]_COG0308 Aminopeptidase N
contig00001_orf00699	HI0807	[I]_COG0743 1-deoxy-D-xylulose 5-phosphate reductoisomerase
contig00001_orf01283	SPy1559	[O]_COG0785 Cytochrome c biogenesis protein
contig00001_orf01952	NMA0999	[E]_COG0765 ABC-type amino acid transport system, permease component
contig00001_orf01146	PM0989	[R]_COG2056 Predicted permease
contig00001_orf02643	NMB1751	[L]_COG2801 Transposase and inactivated derivatives
contig00001_orf01264	HI0841	[R]_COG3083 Predicted hydrolase of alkaline phosphatase superfamily
contig00001_orf01360	ubiH	[HC]_COG0654 2-polyprenyl-6-methoxyphenol hydroxylase and related FAD-dependent oxidoreductases
contig00001_orf02770	FN0535	[R]_COG1611 Predicted Rossmann fold nucleotide-binding protein
contig00001_orf01123	XF1130	[S]_COG3028 Uncharacterized protein conserved in bacteria
contig00001_orf00779	HI0079	[O]_COG0652 Peptidyl-prolyl cis-trans isomerase (rotamase) - cyclophilin family
contig00001_orf00878	HI1420	[K]_COG3636 Predicted transcriptional regulator
contig00001_orf01229	STM4229	[G]_COG2182 Maltose-binding periplasmic proteins/domains
contig00001_orf00797	PM1833	[H]_COG0635 Coproporphyrinogen III oxidase and related Fe-S oxidoreductases
contig00001_orf02537	PM1414	[J]_COG0088 Ribosomal protein L4
contig00001_orf01725	Z1305	[O]_COG1067 Predicted ATP-dependent protease
contig00001_orf01876	PM1690	[U]_COG1826 Sec-independent protein secretion pathway components
contig00001_orf02322	PM1858	[C]_COG1145 Ferredoxin
contig00001_orf01385	HI1218	[C]_COG1620 L-lactate permease
contig00001_orf01483	jhp1312	[R]_COG2194 Predicted membrane-associated, metal-dependent hydrolase
contig00001_orf00124	PM1767	[F]_COG1957 Inosine-uridine nucleoside N-ribohydrolase
contig00001_orf00373	VCA0487	[KR]_COG0454 Histone acetyltransferase HPA2 and related acetyltransferases
contig00001_orf02571	NMB0583	[L]_COG3676 Transposase and inactivated derivatives
contig00001_orf01426	HI0529	[F]_COG1435 Thymidine kinase
contig00001_orf01730	HI1528	[L]_COG0187 Type IIA topoisomerase (DNA gyrase/topo II, topoisomerase IV), B subunit
contig00001_orf01608	HI0122	[E]_COG0626 Cystathionine beta-lyases/cystathionine gamma-synthases
contig00001_orf00139	PM0911	[E]_COG4166 ABC-type oligopeptide transport system, periplasmic component
contig00001_orf01716	ZchpA	[T]_COG2337 Growth inhibitor
contig00001_orf01406	PM0956	[P]_COG1178 ABC-type Fe3+ transport system, permease component
contig00001_orf01754	PM1957	[M]_COG2891 Cell shape-determining protein
contig00001_orf00715	HI0672	[I]_COG1211 4-diphosphocytidyl-2-methyl-D-erithritol synthase
contig00001_orf00740	PM0631	[J]_COG0016 Phenylalanyl-tRNA synthetase alpha subunit
contig00001_orf02259	PM1021	[M]_COG1876 D-alanyl-D-alanine carboxypeptidase
contig00001_orf02191	STM4208	[R]_COG3500 Phage protein D
contig00001_orf01039	BMEII0448	[R]_COG1451 Predicted metal-dependent hydrolase
contig00001_orf01572	PM1173	[T]_COG1217 Predicted membrane GTPase involved in stress response
contig00001_orf00458	PM0238	[EP]_COG1173 ABC-type dipeptide/oligopeptide/nickel transport systems, permease components
contig00001_orf01445	HI0139	[M]_COG3203 Outer membrane protein (porin)
contig00001_orf00343	msl4429	[S]_COG2835 Uncharacterized conserved protein
contig00001_orf01093	PM0643	[J]_COG0017 Aspartyl/asparaginyl-tRNA synthetases
contig00001_orf01579	HI0373	[O]_COG0443 Molecular chaperone
contig00001_orf00463	HI0314	[L]_COG0817 Holliday junction resolvasome, endonuclease subunit
contig00001_orf02425	HI1216	[F]_COG0775 Nucleoside phosphorylase
contig00001_orf02433	HI0576.1	[P]_COG2923 Uncharacterized protein involved in the oxidation of intracellular sulfur
contig00001_orf01320	YPO0320	[L]_COG0305 Replicative DNA helicase
contig00001_orf01577	HI0371	[S]_COG2975 Uncharacterized protein conserved in bacteria
contig00001_orf01869	XF1711	[J]_COG0251 Putative translation initiation inhibitor, yjgF family
contig00001_orf02592	PM0771	[S]_COG2707 Predicted membrane protein
contig00001_orf00438	PM1661	[H]_COG0196 FAD synthase
contig00001_orf02446	TM0414	[R]_COG0673 Predicted dehydrogenases and related proteins
contig00001_orf02487	PM1314	[S]_COG0762 Predicted integral membrane protein
contig00001_orf00291	HI0548	[J]_COG0361 Translation initiation factor 1 (IF-1)
contig00001_orf00605	PM2011	[J]_COG0124 Histidyl-tRNA synthetase
contig00001_orf02071	NMB1265	[R]_COG1669 Predicted nucleotidyltransferases
contig00001_orf02499	PM1171	[S]_COG3111 Uncharacterized conserved protein
contig00001_orf01438	HI1574	[L]_COG0305 Replicative DNA helicase
contig00001_orf02220	PM1398	[J]_COG0098 Ribosomal protein S5
contig00001_orf02024	PM1157	[T]_COG0664 cAMP-binding proteins - catabolite gene activator and regulatory subunit of cAMP-dependent protein kinases
contig00001_orf01879	HI0875	[E]_COG0260 Leucyl aminopeptidase
contig00001_orf01842	PM1258	[S]_COG2862 Predicted membrane protein
contig00001_orf01771	YPO1727	[L]_COG3328 Transposase and inactivated derivatives
contig00001_orf02034	VC0815	[R]_COG3550 Uncharacterized protein related to capsule biosynthesis enzymes
contig00001_orf00026	PM1320	[CO]_COG2924 Fe-S cluster protector protein
contig00001_orf02751	HI0111	[O]_COG0625 Glutathione S-transferase
contig00001_orf00117	PM1357	[J]_COG0050 GTPases - translation elongation factors
contig00001_orf01717	PM1836	[J]_COG0564 Pseudouridylate synthases, 23S RNA-specific
contig00001_orf01621	VCA0478	[JD]_COG2026 Cytotoxic translational repressor of toxin-antitoxin stability system
contig00001_orf02786	PM0598	[P]_COG3119 Arylsulfatase A and related enzymes
contig00001_orf00450	PM1868	[S]_COG1385 Uncharacterized protein conserved in bacteria
contig00001_orf01737	HI1247	[L]_COG0556 Helicase subunit of the DNA excision repair complex
contig00001_orf02691	AGc5111	[G]_COG1172 Ribose/xylose/arabinose/galactoside ABC-type transport systems, permease components
contig00001_orf02432	HI0576	[P]_COG1553 Uncharacterized conserved protein involved in intracellular sulfur reduction
contig00001_orf00575	NMB1750	[L]_COG3547 Transposase and inactivated derivatives
contig00001_orf02413	NMA2013	[H]_COG0156 7-keto-8-aminopelargonate synthetase and related enzymes
contig00001_orf02447	STM4424	[G]_COG1082 Sugar phosphate isomerases/epimerases
contig00001_orf02783	VC0879	[J]_COG0257 Ribosomal protein L36
contig00001_orf01463	NMA1907	[L]_COG3676 Transposase and inactivated derivatives
contig00001_orf00309	PM1328	[C]_COG1726 Na+-transporting NADH:ubiquinone oxidoreductase, subunit NqrA
contig00001_orf00882	ECs1185	[KT]_COG1974 SOS-response transcriptional repressors (RecA-mediated autopeptidases)
contig00001_orf02543	PM1408	[J]_COG0197 Ribosomal protein L16/L10E
contig00001_orf01198	PM1482	[G]_COG1494 Fructose-1,6-bisphosphatase/sedoheptulose 1,7-bisphosphatase and related proteins
contig00001_orf00664	PM1293	[S]_COG2364 Predicted membrane protein
contig00001_orf01893	PM1616	[S]_COG1295 Predicted membrane protein
contig00001_orf01831	PM0339	[IQ]_COG0304 3-oxoacyl-(acyl-carrier-protein) synthase
contig00001_orf00356	HI1077	[F]_COG0504 CTP synthase (UTP-ammonia lyase)
contig00001_orf02405	RSc0252	[L]_COG3328 Transposase and inactivated derivatives
contig00001_orf00622	HI0619	[KG]_COG1349 Transcriptional regulators of sugar metabolism
contig00001_orf00060	YPO2902	[R]_COG3683 ABC-type uncharacterized transport system, periplasmic component
contig00001_orf01376	YPO2262	[S]_COG5339 Uncharacterized protein conserved in bacteria
contig00001_orf00225	PM0045	[M]_COG4623 Predicted soluble lytic transglycosylase fused to an ABC-type amino acid-binding protein
contig00001_orf01096	mlr7426	[H]_COG0142 Geranylgeranyl pyrophosphate synthase
contig00001_orf00777	PM0840	[H]_COG2227 2-polyprenyl-3-methyl-5-hydroxy-6-metoxy-1,4-benzoquinol methylase
contig00001_orf00804	PM1193	[F]_COG0737 5'-nucleotidase/2',3'-cyclic phosphodiesterase and related esterases
contig00001_orf02362	PM1305	[M]_COG1519 3-deoxy-D-manno-octulosonic-acid transferase
contig00001_orf01493	PM0148	[M]_COG0774 UDP-3-O-acyl-N-acetylglucosamine deacetylase
contig00001_orf01490	PM0063	[M]_COG0481 Membrane GTPase LepA
contig00001_orf01484	HI1263	[E]_COG2021 Homoserine acetyltransferase
contig00001_orf02086	PM0380	[R]_COG0733 Na+-dependent transporters of the SNF family
contig00001_orf01026	PM0522	[O]_COG0625 Glutathione S-transferase
contig00001_orf01612	HI0895	[V]_COG0841 Cation/multidrug efflux pump
contig00001_orf00452	PM1870	[L]_COG0816 Predicted endonuclease involved in recombination (possible Holliday junction resolvase in Mycoplasmas and B. subtilis)
contig00001_orf01560	PM1878	[O]_COG1076 DnaJ-domain-containing proteins 1
contig00001_orf02778	PM1595	[C]_COG1145 Ferredoxin
contig00001_orf00731	HI0175	[S]_COG1496 Uncharacterized conserved protein
contig00001_orf01527	PM0046	[O]_COG1495 Disulfide bond formation protein DsbB
contig00001_orf02520	PM1088	[J]_COG2264 Ribosomal protein L11 methylase
contig00001_orf02747	VC0979	[IQR]_COG1028 Dehydrogenases with different specificities (related to short-chain alcohol dehydrogenases)
contig00001_orf02394	HI1114	[MG]_COG0451 Nucleoside-diphosphate-sugar epimerases
contig00001_orf01787	PM0421	[K]_COG0583 Transcriptional regulator
contig00001_orf02485	PM1184	[R]_COG4137 ABC-type uncharacterized transport system, permease component
contig00001_orf01797	HI0264	[U]_COG3210 Large exoproteins involved in heme utilization or adhesion
contig00001_orf00376	mll8100	[L]_COG3293 Transposase and inactivated derivatives
contig00001_orf01049	YPMT1.80c	[L]_COG3328 Transposase and inactivated derivatives
contig00001_orf01743	PM0885	[M]_COG1560 Lauroyl/myristoyl acyltransferase
contig00001_orf01062	HI1529	[L]_COG0188 Type IIA topoisomerase (DNA gyrase/topo II, topoisomerase IV), A subunit
contig00001_orf02224	HI0798.1	[J]_COG0257 Ribosomal protein L36
contig00001_orf01602	HI1279	[M]_COG1083 CMP-N-acetylneuraminic acid synthetase
contig00001_orf01021	AGc1711	[T]_COG2336 Growth regulator
contig00001_orf01971	PM0820	[O]_COG2077 Peroxiredoxin
contig00001_orf02027	PM0617	[F]_COG0167 Dihydroorotate dehydrogenase
contig00001_orf02578	YPO0801	[O]_COG3531 Predicted protein-disulfide isomerase
contig00001_orf02103	HI0607	[E]_COG0169 Shikimate 5-dehydrogenase
contig00001_orf01482	HI1064	[R]_COG2194 Predicted membrane-associated, metal-dependent hydrolase
contig00001_orf00471	PM1023	[P]_COG1393 Arsenate reductase and related proteins, glutaredoxin family
contig00001_orf00183	HI0687	[GER]_COG0697 Permeases of the drug/metabolite transporter (DMT) superfamily
contig00001_orf00758	HI1734	[I]_COG0623 Enoyl-[acyl-carrier-protein] reductase (NADH)
contig00001_orf01447	HI1442	[J]_COG0103 Ribosomal protein S9
contig00001_orf00718	PM0166	[S]_COG2914 Uncharacterized protein conserved in bacteria
contig00001_orf01074	PM1951	[L]_COG0178 Excinuclease ATPase subunit
contig00001_orf01279	YPO2783	[L]_COG3328 Transposase and inactivated derivatives
contig00001_orf02471	PM0219	[TK]_COG0745 Response regulators consisting of a CheY-like receiver domain and a winged-helix DNA-binding domain
contig00001_orf02739	PM0462	[H]_COG0001 Glutamate-1-semialdehyde aminotransferase
contig00001_orf00759	HI1334	[J]_COG0293 23S rRNA methylase
contig00001_orf02445	VC1282	[G]_COG1455 Phosphotransferase system cellobiose-specific component IIC
contig00001_orf01221	PM0325	[K]_COG2973 Trp operon repressor
contig00001_orf02673	alr0499	[V]_COG0286 Type I restriction-modification system methyltransferase subunit
contig00001_orf00785	PM0894	[C]_COG0508 Pyruvate/2-oxoglutarate dehydrogenase complex, dihydrolipoamide acyltransferase (E2) component, and related enzymes
contig00001_orf02119	NMA1323	[S]_COG3299 Uncharacterized homolog of phage Mu protein gp47
contig00001_orf00095	PM0055	[R]_COG0596 Predicted hydrolases or acyltransferases (alpha/beta hydrolase superfamily)
contig00001_orf00042	HI0946.1	[E]_COG0076 Glutamate decarboxylase and related PLP-dependent proteins
contig00001_orf02707	HI1117	[O]_COG0606 Predicted ATPase with chaperone activity
contig00001_orf00816	PM0329	[D]_COG2917 Intracellular septation protein A
contig00001_orf01214	HI1531	[HJ]_COG0189 Glutathione synthase/Ribosomal protein S6 modification enzyme (glutaminyl transferase)
contig00001_orf02694	PM0829	[G]_COG1482 Phosphomannose isomerase
contig00001_orf01738	HI1355	[S]_COG2983 Uncharacterized conserved protein
contig00001_orf01620	HI1377	[L]_COG2925 Exonuclease I
contig00001_orf00390	PM1873	[E]_COG1114 Branched-chain amino acid permeases
contig00001_orf00845	PM1040	[G]_COG4211 ABC-type glucose/galactose transport system, permease component
contig00001_orf02568	HI0504	[G]_COG1879 ABC-type sugar transport system, periplasmic component
contig00001_orf01927	PM0977	[L]_COG0632 Holliday junction resolvasome, DNA-binding subunit
contig00001_orf01569	PM0974	[C]_COG1271 Cytochrome bd-type quinol oxidase, subunit 1
contig00001_orf02788	PM0597	[R]_COG4146 Predicted symporter
contig00001_orf02272	PM1368	[E]_COG2195 Di- and tripeptidases
contig00001_orf02732	FN1101	[R]_COG1373 Predicted ATPase (AAA+ superfamily)
contig00001_orf02302	PM0515	[P]_COG1553 Uncharacterized conserved protein involved in intracellular sulfur reduction
contig00001_orf01843	BS_ydgI	[C]_COG0778 Nitroreductase
contig00001_orf01802	PM0782	[O]_COG0278 Glutaredoxin-related protein
contig00001_orf01340	HI1289	[J]_COG0130 Pseudouridine synthase
contig00001_orf01506	HI1137	[D]_COG0772 Bacterial cell division membrane protein
contig00001_orf02700	PM0961	[L]_COG1330 Exonuclease V gamma subunit
contig00001_orf01674	HI0440	[M]_COG5009 Membrane carboxypeptidase/penicillin-binding protein
contig00001_orf01657	HI1161	[Q]_COG2050 Uncharacterized protein, possibly involved in aromatic compounds catabolism
contig00001_orf02759	HI1014	[MG]_COG0451 Nucleoside-diphosphate-sugar epimerases
contig00001_orf02216	PM1402	[J]_COG0199 Ribosomal protein S14
contig00001_orf01774	HI0065	[R]_COG0802 Predicted ATPase or kinase
contig00001_orf02245	HI1483	[R]_COG4396 Mu-like prophage host-nuclease inhibitor protein Gam
contig00001_orf02612	PM1194	[QR]_COG0500 SAM-dependent methyltransferases
contig00001_orf00506	HI1563	[S]_COG3101 Uncharacterized protein conserved in bacteria
contig00001_orf02488	PM1160	[L]_COG0592 DNA polymerase sliding clamp subunit (PCNA homolog)
contig00001_orf02314	PM1512	[S]_COG2990 Uncharacterized protein conserved in bacteria
contig00001_orf00822	HI0814	[J]_COG0013 Alanyl-tRNA synthetase
contig00001_orf02545	PM1407	[J]_COG0255 Ribosomal protein L29
contig00001_orf01450	PM0641	[H]_COG0132 Dethiobiotin synthetase
contig00001_orf00087	PM1281	[R]_COG2962 Predicted permeases
contig00001_orf02208	CC2258	[O]_COG0071 Molecular chaperone (small heat shock protein)
contig00001_orf02279	HI1597	[O]_COG1066 Predicted ATP-dependent serine protease
contig00001_orf00787	PM1448	[K]_COG2183 Transcriptional accessory protein
contig00001_orf01412	SP0062	[G]_COG3715 Phosphotransferase system, mannose/fructose/N-acetylgalactosamine-specific component IIC
contig00001_orf01881	PM0186	[R]_COG0603 Predicted PP-loop superfamily ATPase
contig00001_orf01856	HI0060	[V]_COG1132 ABC-type multidrug transport system, ATPase and permease components
contig00001_orf01801	PM0517	[L]_COG0507 ATP-dependent exoDNAse (exonuclease V), alpha subunit - helicase superfamily I member
contig00001_orf00285	HI0931	[S]_COG4316 Uncharacterized protein conserved in bacteria
contig00001_orf02593	PM0769	[L]_COG1643 HrpA-like helicases
contig00001_orf01515	HI1129	[S]_COG2001 Uncharacterized protein conserved in bacteria
contig00001_orf01981	PM1290	[KE]_COG3060 Transcriptional regulator of met regulon
contig00001_orf00554	PM1283	[K]_COG0583 Transcriptional regulator
contig00001_orf00049	NMA1358	[H]_COG0502 Biotin synthase and related enzymes
contig00001_orf02539	PM1412	[J]_COG0090 Ribosomal protein L2
contig00001_orf01694	PM0269	[M]_COG0793 Periplasmic protease
contig00001_orf00219	RSc1738	[R]_COG1101 ABC-type uncharacterized transport system, ATPase component
contig00001_orf00583	NMA0769	[L]_COG3676 Transposase and inactivated derivatives
contig00001_orf00019	HI0689	[C]_COG0584 Glycerophosphoryl diester phosphodiesterase
contig00001_orf01994	PM0351	[R]_COG0536 Predicted GTPase
contig00001_orf01808	Z1060	[S]_COG4737 Uncharacterized protein conserved in bacteria
contig00001_orf01001	HI1166	[E]_COG0079 Histidinol-phosphate/aromatic aminotransferase and cobyric acid decarboxylase
contig00001_orf01337	intA	[L]_COG0582 Integrase
contig00001_orf00205	SMb21540	[P]_COG1840 ABC-type Fe3+ transport system, periplasmic component
contig00001_orf01799	HI0263	[U]_COG2831 Hemolysin activation/secretion protein
contig00001_orf02502	Cgl3022	[E]_COG1296 Predicted branched-chain amino acid permease (azaleucine resistance)
contig00001_orf01762	PM0010	[O]_COG1138 Cytochrome c biogenesis factor
contig00001_orf02346	YPO2656	[L]_COG3328 Transposase and inactivated derivatives
contig00001_orf00092	YPO1493	[L]_COG3328 Transposase and inactivated derivatives
contig00001_orf01497	PM0145	[M]_COG1589 Cell division septal protein
contig00001_orf02350	PA2787	[E]_COG0624 Acetylornithine deacetylase/Succinyl-diaminopimelate desuccinylase and related deacylases
contig00001_orf01534	YPO3390	[P]_COG0609 ABC-type Fe3+-siderophore transport system, permease component
contig00001_orf02438	STM4420	[G]_COG3718 Uncharacterized enzyme involved in inositol metabolism
contig00001_orf01253	PM1508	[S]_COG2861 Uncharacterized protein conserved in bacteria
contig00001_orf02715	HI0702	[R]_COG0496 Predicted acid phosphatase
contig00001_orf01558	PM1880	[J]_COG0042 tRNA-dihydrouridine synthase
contig00001_orf01114	PM0003	[J]_COG1187 16S rRNA uridine-516 pseudouridylate synthase and related pseudouridylate synthases
contig00001_orf01475	PM0486	[E]_COG0136 Aspartate-semialdehyde dehydrogenase
contig00001_orf02290	VC1314	[P]_COG0471 Di- and tricarboxylate transporters
contig00001_orf02343	NMA0344	[L]_COG3676 Transposase and inactivated derivatives
contig00001_orf00843	HI0620	[P]_COG1464 ABC-type metal ion transport system, periplasmic component/surface antigen
contig00001_orf00866	YPO2170	[L]_COG3328 Transposase and inactivated derivatives
contig00001_orf01152	HP1588	[S]_COG4735 Uncharacterized protein conserved in bacteria
contig00001_orf02280	HI0299	[NU]_COG4969 Tfp pilus assembly protein, major pilin PilA
contig00001_orf02696	PM0832	[G]_COG3716 Phosphotransferase system, mannose/fructose/N-acetylgalactosamine-specific component IID
contig00001_orf00317	YPO1614	[M]_COG0510 Predicted choline kinase involved in LPS biosynthesis
contig00001_orf00020	PM1443	[G]_COG2271 Sugar phosphate permease
contig00001_orf01065	PM0808	[E]_COG0078 Ornithine carbamoyltransferase
contig00001_orf00610	PM1120	[E]_COG0165 Argininosuccinate lyase
contig00001_orf01541	PM0036	[E]_COG1760 L-serine deaminase
contig00001_orf00338	VCA0908	[P]_COG3721 Putative heme iron utilization protein
contig00001_orf02411	PM1903	[QR]_COG0500 SAM-dependent methyltransferases
contig00001_orf02737	STM3755	[R]_COG3943 Virulence protein
contig00001_orf00639	MA0255	[H]_COG0476 Dinucleotide-utilizing enzymes involved in molybdopterin and thiamine biosynthesis family 2
contig00001_orf01418	PM0241	[P]_COG1108 ABC-type Mn2+/Zn2+ transport systems, permease components
contig00001_orf00646	XF1785	[D]_COG1192 ATPases involved in chromosome partitioning
contig00001_orf00119	HI1583	[J]_COG0018 Arginyl-tRNA synthetase
contig00001_orf01369	PM0232	[J]_COG0809 S-adenosylmethionine:tRNA-ribosyltransferase-isomerase (queuine synthetase)
contig00001_orf02332	BH0129	[J]_COG0048 Ribosomal protein S12
contig00001_orf00340	Rv1149	[L]_COG3293 Transposase and inactivated derivatives
contig00001_orf00836	PM0302	[D]_COG0489 ATPases involved in chromosome partitioning
contig00001_orf01958	ECs1592	[S]_COG4695 Phage-related protein
contig00001_orf01080	NMB1750	[L]_COG3547 Transposase and inactivated derivatives
contig00001_orf02181	STM4213	[R]_COG3497 Phage tail sheath protein FI
contig00001_orf00320	PM1179	[L]_COG2965 Primosomal replication protein N
contig00001_orf00613	PM1733	[S]_COG3068 Uncharacterized protein conserved in bacteria
contig00001_orf00865	Cgl1387	[D]_COG1192 ATPases involved in chromosome partitioning
contig00001_orf02141	NMA1185	[L]_COG3547 Transposase and inactivated derivatives
contig00001_orf01388	lin2503	[R]_COG0730 Predicted permeases
contig00001_orf02497	PM0167	[S]_COG2850 Uncharacterized conserved protein
contig00001_orf01059	HI0192	[L]_COG3057 Negative regulator of replication initiationR
contig00001_orf00547	PM1978	[O]_COG0466 ATP-dependent Lon protease, bacterial type
contig00001_orf00054	HI0017	[R]_COG3445 Acid-induced glycyl radical enzyme
contig00001_orf00165	PM1271	[E]_COG0169 Shikimate 5-dehydrogenase
contig00001_orf01522	PM1335	[S]_COG2991 Uncharacterized protein conserved in bacteria
contig00001_orf00559	PM1139	[M]_COG1442 Lipopolysaccharide biosynthesis proteins, LPS:glycosyltransferases
contig00001_orf01169	HI1244	[M]_COG3955 Exopolysaccharide biosynthesis protein
contig00001_orf01574	HI0491	[T]_COG1854 LuxS protein involved in autoinducer AI2 synthesis
contig00001_orf02011	NMA0453	[P]_COG1629 Outer membrane receptor proteins, mostly Fe transport
contig00001_orf01367	PM1158	[QR]_COG0500 SAM-dependent methyltransferases
contig00001_orf02073	MA2994	[S]_COG4804 Uncharacterized conserved protein
contig00001_orf00138	VC1681	[V]_COG4168 ABC-type antimicrobial peptide transport system, permease component
contig00001_orf02661	HI0517	[J]_COG0080 Ribosomal protein L11
contig00001_orf00128	PM1711	[G]_COG3010 Putative N-acetylmannosamine-6-phosphate epimerase
contig00001_orf02122	NMA1320	[R]_COG4379 Mu-like prophage tail protein gpP
contig00001_orf01917	HI1702	[E]_COG0620 Methionine synthase II (cobalamin-independent)
contig00001_orf00008	PM0698	[L]_COG2189 Adenine specific DNA methylase Mod
contig00001_orf02048	YPO0310	[H]_COG3161 4-hydroxybenzoate synthetase (chorismate lyase)
contig00001_orf02005	HI0542	[O]_COG0234 Co-chaperonin GroES (HSP10)
contig00001_orf00326	HI1179	[ET]_COG0834 ABC-type amino acid transport/signal transduction systems, periplasmic component/domain
contig00001_orf02769	SPAC4G8.13c	[R]_COG5048 FOG: Zn-finger
contig00001_orf01995	PM0458	[S]_COG0316 Uncharacterized conserved protein
contig00001_orf01731	PM0370	[L]_COG0187 Type IIA topoisomerase (DNA gyrase/topo II, topoisomerase IV), B subunit
contig00001_orf00552	HI0387	[KL]_COG1199 Rad3-related DNA helicases
contig00001_orf02655	PM1760	[G]_COG0395 ABC-type sugar transport system, permease component
contig00001_orf00634	PM1782	[L]_COG5519 Superfamily II helicase and inactivated derivatives
contig00001_orf01590	PM1017	[T]_COG0394 Protein-tyrosine-phosphatase
contig00001_orf01714	SMb21176	[P]_COG3221 ABC-type phosphate/phosphonate transport system, periplasmic component
contig00001_orf02308	CAC1491	[S]_COG4185 Uncharacterized protein conserved in bacteria
contig00001_orf00686	PM0180	[M]_COG0766 UDP-N-acetylglucosamine enolpyruvyl transferase
contig00001_orf02710	PM1672	[R]_COG1559 Predicted periplasmic solute-binding protein
contig00001_orf00043	HI0949	[E]_COG0160 4-aminobutyrate aminotransferase and related aminotransferases
contig00001_orf02456	BS_gerCC	[H]_COG0142 Geranylgeranyl pyrophosphate synthase
contig00001_orf00675	PM0646	[R]_COG3107 Putative lipoprotein
contig00001_orf00062	PM0529	[E]_COG1115 Na+/alanine symporter
contig00001_orf01171	APE1507	[F]_COG0516 IMP dehydrogenase/GMP reductase
contig00001_orf01182	PM0406	[C]_COG2864 Cytochrome b subunit of formate dehydrogenase
contig00001_orf02004	HI0543	[O]_COG0459 Chaperonin GroEL (HSP60 family)
contig00001_orf02791	HI0571	[K]_COG0583 Transcriptional regulator
contig00001_orf00195	PM0872	[R]_COG2916 DNA-binding protein H-NS
contig00001_orf02688	STM2973	[C]_COG1454 Alcohol dehydrogenase, class IV
contig00001_orf01859	PM2010	[I]_COG0821 Enzyme involved in the deoxyxylulose pathway of isoprenoid biosynthesis
contig00001_orf02215	PM1403	[J]_COG0094 Ribosomal protein L5
contig00001_orf02091	PM1962	[E]_COG0119 Isopropylmalate/homocitrate/citramalate synthases
contig00001_orf01846	PM1861	[G]_COG0191 Fructose/tagatose bisphosphate aldolase
contig00001_orf02638	PM1849	[G]_COG0524 Sugar kinases, ribokinase family
contig00001_orf00859	PM0568	[R]_COG2933 Predicted SAM-dependent methyltransferase
contig00001_orf02793	HI1115	[OC]_COG0526 Thiol-disulfide isomerase and thioredoxins
contig00001_orf01970	PM0103	[I]_COG0204 1-acyl-sn-glycerol-3-phosphate acyltransferase
contig00001_orf00763	HI0658	[R]_COG0488 ATPase components of ABC transporters with duplicated ATPase domains
contig00001_orf01495	PM0147	[D]_COG0206 Cell division GTPase
contig00001_orf01023	HI1260	[I]_COG0777 Acetyl-CoA carboxylase beta subunit
contig00001_orf01649	YPO2783	[L]_COG3328 Transposase and inactivated derivatives
contig00001_orf00012	NMA1635	[S]_COG3177 Uncharacterized conserved protein
contig00001_orf01004	ECs2238	[S]_COG4672 Phage-related protein
contig00001_orf01679	HI1690	[R]_COG0733 Na+-dependent transporters of the SNF family
contig00001_orf01966	PM0292	[I]_COG0825 Acetyl-CoA carboxylase alpha subunit
contig00001_orf00469	YPO1589	[L]_COG3328 Transposase and inactivated derivatives
contig00001_orf01230	malF	[G]_COG1175 ABC-type sugar transport systems, permease components
contig00001_orf00673	PM0817	[P]_COG0783 DNA-binding ferritin-like protein (oxidative damage protectant)
contig00001_orf01256	HI0390.1	[IQ]_COG0318 Acyl-CoA synthetases (AMP-forming)/AMP-acid ligases II
contig00001_orf00935	STM0923	[S]_COG4723 Phage-related protein, tail component
contig00001_orf00045	HI0158	[J]_COG0333 Ribosomal protein L32
contig00001_orf00996	STM2715	[R]_COG3772 Phage-related lysozyme (muraminidase)
contig00001_orf01890	PM0224	[F]_COG0151 Phosphoribosylamine-glycine ligase
contig00001_orf02085	DR1895	[E]_COG0686 Alanine dehydrogenase
contig00001_orf01929	PM1452	[S]_COG1584 Predicted membrane protein
contig00001_orf00847	PM1038	[G]_COG1879 ABC-type sugar transport system, periplasmic component
contig00001_orf02668	YPO1589	[L]_COG3328 Transposase and inactivated derivatives
contig00001_orf02614	PM0382	[C]_COG4660 Predicted NADH:ubiquinone oxidoreductase, subunit RnfE
contig00001_orf02325	PM0816	[J]_COG4108 Peptide chain release factor RF-3
contig00001_orf00126	lin2435_2	[G]_COG0524 Sugar kinases, ribokinase family
contig00001_orf01841	HI0499	[E]_COG0665 Glycine/D-amino acid oxidases (deaminating)
contig00001_orf00220	RSc1739	[R]_COG4120 ABC-type uncharacterized transport system, permease component
contig00001_orf01504	HI1139	[M]_COG0773 UDP-N-acetylmuramate-alanine ligase
contig00001_orf02776	STM2256	[C]_COG3043 Nitrate reductase cytochrome c-type subunit
contig00001_orf02725	HI0508	[H]_COG0684 Demethylmenaquinone methyltransferase
contig00001_orf01163	mlr6952	[L]_COG0582 Integrase
contig00001_orf02066	PM1164	[S]_COG0759 Uncharacterized conserved protein
contig00001_orf02264	PM0746	[R]_COG2005 N-terminal domain of molybdenum-binding protein
contig00001_orf02605	HI1430	[R]_COG4221 Short-chain alcohol dehydrogenase of unknown specificity
contig00001_orf02106	PM1296	[J]_COG0806 RimM protein, required for 16S rRNA processing
contig00001_orf01072	FN1382	[R]_COG1373 Predicted ATPase (AAA+ superfamily)
contig00001_orf02597	PM0888	[OU]_COG1585 Membrane protein implicated in regulation of membrane protease activity
contig00001_orf01733	HI0932	[G]_COG0148 Enolase
contig00001_orf02443	YPO2584	[R]_COG0673 Predicted dehydrogenases and related proteins
contig00001_orf02709	HI0456	[F]_COG0125 Thymidylate kinase
contig00001_orf01098	HI1166	[E]_COG0079 Histidinol-phosphate/aromatic aminotransferase and cobyric acid decarboxylase
contig00001_orf02789	PM0596	[R]_COG0730 Predicted permeases
contig00001_orf01460	PM1544	[LR]_COG0494 NTP pyrophosphohydrolases including oxidative damage repair enzymes
contig00001_orf01546	HI0078	[J]_COG0215 Cysteinyl-tRNA synthetase
contig00001_orf00428	STM1891	[P]_COG4531 ABC-type Zn2+ transport system, periplasmic component/surface adhesin
contig00001_orf00737	PM0627	[M]_COG0791 Cell wall-associated hydrolases (invasion-associated proteins)
contig00001_orf02754	L0153	[KG]_COG1349 Transcriptional regulators of sugar metabolism
contig00001_orf00171	PM1692	[H]_COG0113 Delta-aminolevulinic acid dehydratase
contig00001_orf01212	HI1373	[D]_COG3095 Uncharacterized protein involved in chromosome partitioning
contig00001_orf02017	HI0953	[H]_COG0452 Phosphopantothenoylcysteine synthetase/decarboxylase
contig00001_orf01159	CAC2128	[M]_COG0770 UDP-N-acetylmuramyl pentapeptide synthase
contig00001_orf00522	RSp0113	[P]_COG0659 Sulfate permease and related transporters (MFS superfamily)
contig00001_orf00384	slr0955	[J]_COG0566 rRNA methylases
contig00001_orf00188	Cgl2602	[E]_COG4608 ABC-type oligopeptide transport system, ATPase component
contig00001_orf01478	HI1265	[S]_COG1944 Uncharacterized conserved protein
contig00001_orf00840	PM1729	[P]_COG2011 ABC-type metal ion transport system, permease component
contig00001_orf01226	HI0463	[H]_COG0635 Coproporphyrinogen III oxidase and related Fe-S oxidoreductases
contig00001_orf02467	HI0486	[M]_COG0357 Predicted S-adenosylmethionine-dependent methyltransferase involved in bacterial cell division
contig00001_orf01828	PM0117	[O]_COG0330 Membrane protease subunits, stomatin/prohibitin homologs
contig00001_orf00615	HI1561	[J]_COG0216 Protein chain release factor A
contig00001_orf02002	VC1596	[C]_COG1085 Galactose-1-phosphate uridylyltransferase
contig00001_orf00075	PM1994	[M]_COG1044 UDP-3-O-[3-hydroxymyristoyl] glucosamine N-acyltransferase
contig00001_orf00849	STM0668	[R]_COG0319 Predicted metal-dependent hydrolase
contig00001_orf00771	HI1172	[H]_COG0192 S-adenosylmethionine synthetase
contig00001_orf00838	YPO2181	[U]_COG2095 Multiple antibiotic transporter
contig00001_orf01404	PM0957	[E]_COG3842 ABC-type spermidine/putrescine transport systems, ATPase components
contig00001_orf02036	DR0598	[M]_COG0739 Membrane proteins related to metalloendopeptidases
contig00001_orf00454	PM0878	[F]_COG0232 dGTP triphosphohydrolase
contig00001_orf00089	HI0339	[L]_COG1198 Primosomal protein N' (replication factor Y) - superfamily II helicase
contig00001_orf02354	CC3504	[O]_COG3590 Predicted metalloendopeptidase
contig00001_orf01873	PM1804	[QR]_COG0500 SAM-dependent methyltransferases
contig00001_orf01641	HI0832	[C]_COG3080 Fumarate reductase subunit D
contig00001_orf02566	PM0154	[G]_COG1172 Ribose/xylose/arabinose/galactoside ABC-type transport systems, permease components
contig00001_orf00120	PM0552	[S]_COG3102 Uncharacterized protein conserved in bacteria
contig00001_orf02744	YPO3863	[M]_COG0677 UDP-N-acetyl-D-mannosaminuronate dehydrogenase
contig00001_orf01681	PM0276	[C]_COG0372 Citrate synthase
contig00001_orf01414	SP0060	[G]_COG1874 Beta-galactosidase
contig00001_orf01895	PM0289	[D]_COG0037 Predicted ATPase of the PP-loop superfamily implicated in cell cycle control
contig00001_orf00850	HI1673	[H]_COG0314 Molybdopterin converting factor, large subunit
contig00001_orf02473	PM1430	[E]_COG1045 Serine acetyltransferase
contig00001_orf02561	HI0478	[C]_COG0355 F0F1-type ATP synthase, epsilon subunit (mitochondrial delta subunit)
contig00001_orf01701	PM0352	[P]_COG0735 Fe2+/Zn2+ uptake regulation proteins
contig00001_orf01149	Cj0571	[K]_COG2378 Predicted transcriptional regulator
contig00001_orf01874	HI1001	[U]_COG0706 Preprotein translocase subunit YidC
contig00001_orf00603	YPO2862	[L]_COG3328 Transposase and inactivated derivatives
contig00001_orf01128	PM1476	[L]_COG0187 Type IIA topoisomerase (DNA gyrase/topo II, topoisomerase IV), B subunit
contig00001_orf01453	YPO4083	[R]_COG2985 Predicted permease
contig00001_orf01520	AF0259	[R]_COG1708 Predicted nucleotidyltransferases
contig00001_orf00207	HI1328	[J]_COG0184 Ribosomal protein S15P/S13E
contig00001_orf00581	PM1920	[K]_COG1158 Transcription termination factor
contig00001_orf02226	PM1392	[J]_COG0100 Ribosomal protein S11
contig00001_orf01274	PM0391	[S]_COG2840 Uncharacterized protein conserved in bacteria
contig00001_orf02385	PM1737	[K]_COG0085 DNA-directed RNA polymerase, beta subunit/140 kD subunit
contig00001_orf02383	PM1736	[K]_COG0086 DNA-directed RNA polymerase, beta' subunit/160 kD subunit
contig00001_orf00672	DR0758	[S]_COG1801 Uncharacterized conserved protein
contig00001_orf00181	YPO0011	[L]_COG3328 Transposase and inactivated derivatives
contig00001_orf02817	RSc0144	[K]_COG0583 Transcriptional regulator
contig00001_orf02811	hipB	[K]_COG1396 Predicted transcriptional regulators
contig00001_orf02287	HI0715	[O]_COG1219 ATP-dependent protease Clp, ATPase subunit
contig00001_orf01449	HI1628	[S]_COG3105 Uncharacterized protein conserved in bacteria
contig00001_orf02364	PM1739	[J]_COG0244 Ribosomal protein L10
contig00001_orf00279	PM1848	[G]_COG1621 Beta-fructosidases (levanase/invertase)
contig00001_orf01973	BS_glpT	[G]_COG2271 Sugar phosphate permease
contig00001_orf01631	Ta0860m	[S]_COG2246 Predicted membrane protein
contig00001_orf01665	HI1305	[H]_COG0611 Thiamine monophosphate kinase
contig00001_orf01956	ECs1590	[R]_COG4653 Predicted phage phi-C31 gp36 major capsid-like protein
contig00001_orf01341	HI1288	[J]_COG0858 Ribosome-binding factor A
contig00001_orf01422	HI0859	[O]_COG0542 ATPases with chaperone activity, ATP-binding subunit
contig00001_orf00173	HI1171	[EH]_COG0512 Anthranilate/para-aminobenzoate synthases component II
contig00001_orf02306	elaA	[R]_COG2153 Predicted acyltransferase
contig00001_orf01205	ECs3226	[S]_COG3691 Uncharacterized protein conserved in bacteria
contig00001_orf01318	YPO3369	[S]_COG1598 Uncharacterized conserved protein
contig00001_orf02555	PM1490	[C]_COG0711 F0F1-type ATP synthase, subunit b
contig00001_orf01287	HI1459	[K]_COG1595 DNA-directed RNA polymerase specialized sigma subunit, sigma24 homolog
contig00001_orf00612	PM1734	[H]_COG0407 Uroporphyrinogen-III decarboxylase
contig00001_orf01053	CC2867	[R]_COG3093 Plasmid maintenance system antidote protein
contig00001_orf01904	PM1186	[U]_COG0811 Biopolymer transport proteins
contig00001_orf01588	RSc1018	[K]_COG1959 Predicted transcriptional regulator
contig00001_orf01525	HI0426	[K]_COG2186 Transcriptional regulators
contig00001_orf02396	HI0622	[J]_COG0242 N-formylmethionyl-tRNA deformylase
contig00001_orf01692	PM0271	[S]_COG3108 Uncharacterized protein conserved in bacteria
contig00001_orf00723	HI0754	[R]_COG2103 Predicted sugar phosphate isomerase
contig00001_orf00097	PM1748	[O]_COG1220 ATP-dependent protease HslVU (ClpYQ), ATPase subunit
contig00001_orf02261	VCA1100	[EP]_COG1173 ABC-type dipeptide/oligopeptide/nickel transport systems, permease components
contig00001_orf00783	HI1615	[F]_COG0041 Phosphoribosylcarboxyaminoimidazole (NCAIR) mutase
contig00001_orf02500	ZyjdB	[R]_COG2194 Predicted membrane-associated, metal-dependent hydrolase
contig00001_orf02097	PM0260	[E]_COG0687 Spermidine/putrescine-binding periplasmic protein
contig00001_orf02607	HI1549	[V]_COG1136 ABC-type antimicrobial peptide transport system, ATPase component
contig00001_orf00648	CC3333	[L]_COG3293 Transposase and inactivated derivatives
contig00001_orf01748	NMA1983	[U]_COG0848 Biopolymer transport protein
contig00001_orf01028	RSc1740	[R]_COG2984 ABC-type uncharacterized transport system, periplasmic component
contig00001_orf02831	PM1520	[D]_COG2884 Predicted ATPase involved in cell division
contig00001_orf02429	ECs4198	[O]_COG0545 FKBP-type peptidyl-prolyl cis-trans isomerases 1
contig00001_orf00392	PM2013	[O]_COG2020 Putative protein-S-isoprenylcysteine methyltransferase
contig00001_orf02676	SA0392	[V]_COG0732 Restriction endonuclease S subunits
contig00001_orf02527	VCA0160	[E]_COG0814 Amino acid permeases
contig00001_orf00250	lin1935	[T]_COG0631 Serine/threonine protein phosphatase
contig00001_orf01206	PM1832	[C]_COG0778 Nitroreductase
contig00001_orf01899	PM1086	[KL]_COG2901 Factor for inversion stimulation Fis, transcriptional activator
contig00001_orf02548	YPO2862	[L]_COG3328 Transposase and inactivated derivatives
contig00001_orf01593	FN1695	[M]_COG2148 Sugar transferases involved in lipopolysaccharide synthesis
contig00001_orf00504	HI0757	[G]_COG0588 Phosphoglycerate mutase 1
contig00001_orf00315	HI0961	[FGR]_COG0537 Diadenosine tetraphosphate (Ap4A) hydrolase and other HIT family hydrolases
contig00001_orf00104	PM1924	[M]_COG0768 Cell division protein FtsI/penicillin-binding protein 2
contig00001_orf00568	PM1549	[G]_COG0364 Glucose-6-phosphate 1-dehydrogenase
contig00001_orf00245	recT	[L]_COG3723 Recombinational DNA repair protein (RecE pathway)
contig00001_orf00756	Z2082	[L]_COG3328 Transposase and inactivated derivatives
contig00001_orf00852	VC1026	[H]_COG0315 Molybdenum cofactor biosynthesis enzyme
contig00001_orf02633	SMc01466	[L]_COG5433 Transposase
contig00001_orf02802	PM1247	[G]_COG1070 Sugar (pentulose and hexulose) kinases
contig00001_orf00529	HI1124	[E]_COG4166 ABC-type oligopeptide transport system, periplasmic component
contig00001_orf00037	HI0268	[M]_COG0812 UDP-N-acetylmuramate dehydrogenase
contig00001_orf00490	PM0897	[G]_COG1080 Phosphoenolpyruvate-protein kinase (PTS system EI component in bacteria)
contig00001_orf00420	Z3315	[S]_COG4672 Phage-related protein
contig00001_orf00474	VC2429	[S]_COG3024 Uncharacterized protein conserved in bacteria
contig00001_orf00027	PM1319	[L]_COG1194 A/G-specific DNA glycosylase
contig00001_orf01556	HI1644	[J]_COG0101 Pseudouridylate synthase
contig00001_orf01434	PM0099	[E]_COG1509 Lysine 2,3-aminomutase
contig00001_orf01104	MJ0130m	[V]_COG0732 Restriction endonuclease S subunits
contig00001_orf00014	PM1191	[C]_COG0221 Inorganic pyrophosphatase
contig00001_orf01372	ycbX_1	[R]_COG3217 Uncharacterized Fe-S protein
contig00001_orf01576	VCA0996	[V]_COG1132 ABC-type multidrug transport system, ATPase and permease components
contig00001_orf00077	PM1992	[M]_COG4775 Outer membrane protein/protective antigen OMA87
contig00001_orf01768	PM0506	[S]_COG1434 Uncharacterized conserved protein
contig00001_orf01636	PM1427	[L]_COG0514 Superfamily II DNA helicase
contig00001_orf00707	NMA1038	[V]_COG0286 Type I restriction-modification system methyltransferase subunit
contig00001_orf00336	HI0691	[C]_COG0554 Glycerol kinase
contig00001_orf02056	HI1237	[O]_COG0443 Molecular chaperone
contig00001_orf02041	PM1513	[J]_COG0219 Predicted rRNA methylase (SpoU class)
contig00001_orf00587	HI1691	[P]_COG4148 ABC-type molybdate transport system, ATPase component
contig00001_orf01057	BMEI0641	[P]_COG5266 ABC-type Co2+ transport system, periplasmic component
contig00001_orf02647	PM0925	[I]_COG1022 Long-chain acyl-CoA synthetases (AMP-forming)
contig00001_orf00294	PM1116	[M]_COG3774 Mannosyltransferase OCH1 and related enzymes
contig00001_orf00810	HI0230	[R]_COG4785 Lipoprotein NlpI, contains TPR repeats
contig00001_orf01886	PM1235	[C]_COG1249 Pyruvate/2-oxoglutarate dehydrogenase complex, dihydrolipoamide dehydrogenase (E3) component, and related enzymes
contig00001_orf01042	jhp1424	[V]_COG0610 Type I site-specific restriction-modification system, R (restriction) subunit and related helicases
contig00001_orf01259	HI0642	[M]_COG1207 N-acetylglucosamine-1-phosphate uridyltransferase (contains nucleotidyltransferase and I-patch acetyltransferase domains)
contig00001_orf01486	HI0013	[R]_COG1159 GTPase
contig00001_orf01067	XF0720	[R]_COG3093 Plasmid maintenance system antidote protein
contig00001_orf02329	PM1357	[J]_COG0050 GTPases - translation elongation factors
contig00001_orf02495	mlr7429	[R]_COG1268 Uncharacterized conserved protein
contig00001_orf01769	PM0506	[S]_COG1434 Uncharacterized conserved protein
contig00001_orf00367	PM0920	[TK]_COG0317 Guanosine polyphosphate pyrophosphohydrolases/synthetases
contig00001_orf01199	HI1354	[J]_COG0008 Glutamyl- and glutaminyl-tRNA synthetases
contig00001_orf01930	STM1222	[E]_COG0687 Spermidine/putrescine-binding periplasmic protein
contig00001_orf02595	PM0413	[M]_COG0787 Alanine racemase
contig00001_orf01934	CC0260	[F]_COG0208 Ribonucleotide reductase, beta subunit
contig00001_orf02046	PM0917	[M]_COG0796 Glutamate racemase
contig00001_orf00533	VCA0977	[R]_COG4172 ABC-type uncharacterized transport system, duplicated ATPase component
contig00001_orf01513	PM0135	[D]_COG3116 Cell division protein
contig00001_orf00544	YPO1019	[O]_COG1025 Secreted/periplasmic Zn-dependent peptidases, insulinase-like
contig00001_orf00829	ECs1852	[S]_COG3771 Predicted membrane protein
contig00001_orf01239	PM1221	[S]_COG4701 Uncharacterized protein conserved in bacteria
contig00001_orf01705	PM0081	[R]_COG0730 Predicted permeases
contig00001_orf00328	PM0126	[E]_COG4160 ABC-type arginine/histidine transport system, permease component
contig00001_orf01584	PM0320	[S]_COG0316 Uncharacterized conserved protein
contig00001_orf01622	STM1551	[D]_COG2161 Antitoxin of toxin-antitoxin stability system
contig00001_orf01350	PM0280	[C]_COG0045 Succinyl-CoA synthetase, beta subunit
contig00001_orf02295	Cj1055c	[M]_COG1368 Phosphoglycerol transferase and related proteins, alkaline phosphatase superfamily
contig00001_orf00595	PM0083	[V]_COG3023 Negative regulator of beta-lactamase expression
contig00001_orf01356	HI0981	[O]_COG0691 tmRNA-binding protein
contig00001_orf02466	hsdM	[V]_COG0286 Type I restriction-modification system methyltransferase subunit
contig00001_orf01529	YPO1583	[L]_COG3328 Transposase and inactivated derivatives
contig00001_orf01794	PM1341	[G]_COG2271 Sugar phosphate permease
contig00001_orf00199	SP0659	[OC]_COG0526 Thiol-disulfide isomerase and thioredoxins
contig00001_orf00167	HI1576	[G]_COG0166 Glucose-6-phosphate isomerase
contig00001_orf01653	PM0923	[O]_COG0229 Conserved domain frequently associated with peptide methionine sulfoxide reductase
contig00001_orf01625	YPO3122	[L]_COG2812 DNA polymerase III, gamma/tau subunits
contig00001_orf01115	HI1242	[GEPR]_COG0477 Permeases of the major facilitator superfamily
contig00001_orf01940	NMB1750	[L]_COG3547 Transposase and inactivated derivatives
contig00001_orf00193	PM0107	[L]_COG0328 Ribonuclease HI
contig00001_orf01864	HI0399	[R]_COG1409 Predicted phosphohydrolases
contig00001_orf01776	HI1679	[R]_COG1778 Low specificity phosphatase (HAD superfamily)
contig00001_orf00488	PM1001	[J]_COG0621 2-methylthioadenine synthetase
contig00001_orf00695	HI0334	[TK]_COG0317 Guanosine polyphosphate pyrophosphohydrolases/synthetases
contig00001_orf00973	CAC0993	[M]_COG1686 D-alanyl-D-alanine carboxypeptidase
contig00001_orf01032	YPO2280	[NU]_COG1450 Type II secretory pathway, component PulD
contig00001_orf01374	PM0534	[L]_COG1722 Exonuclease VII small subunit
contig00001_orf00700	PM0395	[S]_COG3110 Uncharacterized protein conserved in bacteria
contig00001_orf00362	HI1125	[G]_COG0176 Transaldolase
contig00001_orf01758	PM0753	[C]_COG3288 NAD/NADP transhydrogenase alpha subunit
contig00001_orf02330	HI0579	[J]_COG0480 Translation elongation factors (GTPases)
contig00001_orf00372	PM1675	[L]_COG0084 Mg-dependent DNase
contig00001_orf01791	PM1338	[G]_COG2271 Sugar phosphate permease
contig00001_orf00905	SPy0972	[R]_COG1783 Phage terminase large subunit
contig00001_orf02223	PM1395	[U]_COG0201 Preprotein translocase subunit SecY
contig00001_orf02422	PM1098	[J]_COG0752 Glycyl-tRNA synthetase, alpha subunit
contig00001_orf00200	PM0029	[O]_COG3088 Uncharacterized protein involved in biosynthesis of c-type cytochromes
