# Supplementary material for: Complete Genome Analysis of a Haemophilus parasuis Serovar 12 Strain from China
Source: PLoS One. 2013 Sep 2;8(9):e68350. doi: 10.1371/journal.pone.0068350 (PMC3759607; doi:10.1371/journal.pone.0068350)
Supplement: File S5 — VFDB-annotated potential virulence genes in ZJ0906 genome. (XLSX) [file pone.0068350.s005.xlsx]

## Sheet: 工作表1
Predicted ORF in strain ZJ0906	Description (VFDB accession, (gi accession), name of virulence factor - function of virulence factor [bacteria strain])
contig00001_orf02321	R015000 (gi:170718589) hemG (HSM_0443) - Protoporphyrinogen oxidase [Haemophilus somnus str. 2336]
contig00001_orf01480	R009757 (gi:148828334) gmhA/lpcA (CGSHiGG_09600) - phosphoheptose isomerase [Haemophilus influenzae str. PittGG (nontypeable)]
contig00001_orf00709	R016250 (gi:218893295) algU (PLES_45811) - RNA polymerase sigma factor AlgU [Pseudomonas aeruginosa str. LESB58]
contig00001_orf01856	R009586 (gi:148825660) msbA (CGSHiEE_03000) - fused lipid transporter subunits of ABC superfamily: membrane component/ATP-binding component [Haemophilus influenzae str. PittEE (nontypeable)]
contig00001_orf02570	R005805 (gi:148662038) glnA1 (MRA_2237) - glutamine synthetase [Mycobacterium tuberculosis str. H37Ra]
contig00001_orf00520	R009653 (gi:148826712) lgtF (CGSHiEE_08935) - shikimate 5-dehydrogenase [Haemophilus influenzae str. PittEE (nontypeable)]
contig00001_orf00825	R011313 (gi:77457102) algW (Pfl_0875) - Peptidase S1 and S6, chymotrypsin/Hap [Pseudomonas fluorescens str. Pf0-1]
contig00001_orf00383	R009663 (gi:30995397) yhxB/manB (HI0740) - phosphomannomutase [Haemophilus influenzae str. Rd KW20 (serotype d)]
contig00001_orf01629	R006921 (gi:54297129) lidL (lpp1174) - hypothetical protein [Legionella pneumophila str. Paris]
contig00001_orf00287	R009459 (gi:82544179) sitC (SBO_1693) - iron transport protein, inner membrane component [Shigella boydii str. 227 (serotype 4)]
contig00001_orf00203	R014990 (gi:170717477) hitB (HSM_1249) - binding-protein-dependent transport systems inner membrane component [Haemophilus somnus str. 2336]
contig00001_orf00824	R009686 (gi:33152495) galU (HD1431) - UDP-glucose pyrophosphorylase [Haemophilus ducreyi str. 35000HP]
contig00001_orf01593	R007559 (gi:115421194) bplG (BAV0093) - probable sugar transferase [Bordetella avium str. 197N]
contig00001_orf00342	R009582 (gi:33151465) lpxK (HD0217) - tetraacyldisaccharide 4'-kinase [Haemophilus ducreyi str. 35000HP]
contig00001_orf02362	R009649 (gi:33151674) kdtA (HD0454) - 3-deoxy-D-manno-octulosonic-acid transferase [Haemophilus ducreyi str. 35000HP]
contig00001_orf01493	R009752 (gi:33151973) lpxC (HD0816) - UDP-3-O-acyl-GlcNAc deacetylase [Haemophilus ducreyi str. 35000HP]
contig00001_orf00555	R009642 (gi:148827740) lic2A (CGSHiGG_06005) - lipooligosaccharide galactosyltransferase II [Haemophilus influenzae str. PittGG (nontypeable)]
contig00001_orf00560	R009807 (gi:16273473) lgtA (HI1578) - glycosyl transferase [Haemophilus influenzae str. Rd KW20 (serotype d)]
contig00001_orf00205	R009903 (gi:113460926) hitA (HS_0783) - periplasmic iron-binding protein [Haemophilus somnus str. 129PT]
contig00001_orf01799	R009924 (gi:68248870) hxuB (NTHI0370) - heme/hemopexin-binding protein B [Haemophilus influenzae str. 86-028NP (nontypeable)]
contig00001_orf00388	R003213 (gi:25010702) cylG (gbs0646) - hypothetical protein [Streptococcus agalactiae str. NEM316 (serotype III)]
contig00001_orf00202	R009910 (gi:113460924) hitC (HS_0781) - iron(III) ABC transporter, ATP-binding protein [Haemophilus somnus str. 129PT]
contig00001_orf01762	R007290 (gi:148360493) ccmF (LPC_2433) - cytochrome c-type biogenesis protein CcmF [Legionella pneumophila str. Corby]
contig00001_orf02009	R006271 (gi:145222477) mprA (Mflv_1887) - two component transcriptional regulator, winged helix family [Mycobacterium gilvum str. PYR-GCK]
contig00001_orf02613	R009594 (gi:33151627) msbB (HD0404) - lipid A biosynthesis lauroyl acyltransferase [Haemophilus ducreyi str. 35000HP]
contig00001_orf01652	R002800 (gi:76787761) plr/gapA (SAK_1790) - glyceraldehyde-3-phosphate dehydrogenase [Streptococcus agalactiae str. A909 (serotype Ia)]
contig00001_orf00539	R014998 (gi:170718230) hemD (HSM_1938) - Uroporphyrinogen III synthase HEM4 [Haemophilus somnus str. 2336]
contig00001_orf02394	R009746 (gi:33152877) rfaD (HD1890) - ADP-L-glycero-D-manno-heptose-6-epimerase [Haemophilus ducreyi str. 35000HP]
contig00001_orf00286	R008990 (gi:26247465) sitD (c1597) - SitD protein [Escherichia coli str. CFT073 (UPEC)]
contig00001_orf01733	R003026 (gi:116516768) eno (SPD_1012) - phosphopyruvate hydratase [Streptococcus pneumoniae str. D39 (serotype 2)]
contig00001_orf01601	R009689 (gi:148826489) CGSHiEE_07700 - lipopolysaccharide biosynthesis protein [Haemophilus influenzae str. PittEE (nontypeable)]
contig00001_orf00537	R009978 (gi:33152754) hemY (HD1740) - HemY protein [Haemophilus ducreyi str. 35000HP]
contig00001_orf00073	R009730 (gi:113461502) lpxA (HS_1359) - UDP-N-acetylglucosamine acyltransferase [Haemophilus somnus str. 129PT]
contig00001_orf01650	R009542 (gi:16273668) hia/hsf (HI1731a) - Hsf-like protein [Haemophilus influenzae str. Rd KW20 (serotype d)]
contig00001_orf01972	R006936 (gi:54296815) mip (lpp0855) - macrophage infectivity potentiator [Legionella pneumophila str. Paris]
contig00001_orf01743	R009775 (gi:33152230) htrB (HD1106) - lipid A biosynthesis lauroyl acyltransferase [Haemophilus ducreyi str. 35000HP]
contig00001_orf00498	R009724 (gi:33151995) lpxB (HD0846) - lipid-A-disaccharide synthase [Haemophilus ducreyi str. 35000HP]
contig00001_orf01262	R009611 (gi:33152225) kdkA (HD1101) - 3-deoxy-D-manno-octulosonic-acid kinase [Haemophilus ducreyi str. 35000HP]
contig00001_orf02280	R009502 (gi:33152244) pilA (HD1123) - possible prepilin peptidase dependent protein D [Haemophilus ducreyi str. 35000HP]
contig00001_orf00797	R009967 (gi:113460617) hemN (HS_0472) - coproporphyrinogen oxidase, oxygen-independent (coproporphyrinogen-III oxidase) [Haemophilus somnus str. 129PT]
contig00001_orf01065	R011947 (gi:71735587) argK (PSPPH_4319) - phaseolotoxin-insensitive ornithine carbamoyltransferase [Pseudomonas syringae str. 1448A (pv. phaseolicola)]
contig00001_orf00317	R009782 (gi:33152157) licA (HD1021) - hypothetical protein [Haemophilus ducreyi str. 35000HP]
contig00001_orf00171	R009945 (gi:113460693) hemB (HS_0548) - porphobilinogen synthase (delta-aminolevulinic acid dehydratase) [Haemophilus somnus str. 129PT]
contig00001_orf01838	R009816 (gi:33152280) kpsF (HD1168) - arabinose-5-phosphate isomerase [Haemophilus ducreyi str. 35000HP]
contig00001_orf01602	R014971 (gi:170717337) neuA (HSM_1117) - N-acylneuraminate cytidylyltransferase [Haemophilus somnus str. 2336]
contig00001_orf02284	R009514 (gi:33152246) pilC (HD1125) - pili/fimbriae biogenesis protein [Haemophilus ducreyi str. 35000HP]
contig00001_orf01483	R009735 (gi:33152636) HD1598 - hypothetical protein [Haemophilus ducreyi str. 35000HP]
contig00001_orf01767	R009763 (gi:148827025) neuA (CGSHiGG_01585) - acylneuraminate cytidylyltransferase [Haemophilus influenzae str. PittGG (nontypeable)]
contig00001_orf01226	R009966 (gi:33152698) hemN (HD1668) - coproporphyrinogen III oxidase [Haemophilus ducreyi str. 35000HP]
contig00001_orf01067	R014748 (gi:163868140) vapA4 (Btr_0952) - virulence-associated protein [Bartonella tribocorum str. CIP 105476]
contig00001_orf00068	R009615 (gi:33151665) opsX/rfaC (HD0445) - possible ADP-heptose--lipooligosaccharide heptosyltransferase I [Haemophilus ducreyi str. 35000HP]
contig00001_orf02329	R012533 (gi:26553484) tuf (MYPE320) - elongation factor Tu [Mycoplasma penetrans str. HF-2]
contig00001_orf01591	R005038 (gi:59710769) wza (VF0162) - putative polysaccharide export protein YccZ precursor [Vibrio fischeri str. ES114 chromosome I]
contig00001_orf00823	R007311 (gi:52841018) csrA (lpg0781) - global regulator (carbon storage regulator) [Legionella pneumophila str. Philadelphia 1]
contig00001_orf00652	R009495 (gi:148828398) hifC (CGSHiGG_10035) - putative F17-like fimbrial usher [Haemophilus influenzae str. PittGG (nontypeable)]
contig00001_orf00198	R007289 (gi:54293836) ccmF (lpl0892) - cytochrome C-type biogenesis protein CcmF [Legionella pneumophila str. Lens]
contig00001_orf00075	R009714 (gi:33152297) lpxD (HD1189) - UDP-3-O-[3-hydroxymyristoyl] glucosamine N-acyltransferase [Haemophilus ducreyi str. 35000HP]
contig00001_orf00353	R009850 (gi:68250006) mrsA/glmM (NTHI1664) - predicted phosphomannomutase [Haemophilus influenzae str. 86-028NP (nontypeable)]
contig00001_orf02281	R009508 (gi:33152245) pilB (HD1124) - protein transport protein HofB homolog, pili/fimbriae biogenesis protein [Haemophilus ducreyi str. 35000HP]
contig00001_orf00080	R012870 (gi:29376987) cpsA (EF2495) - undecaprenyl diphosphate synthase [Enterococcus faecalis str. V583]
contig00001_orf00655	R009494 (gi:148828397) hifB (CGSHiGG_10030) - putative F17-like fimbrial chaperone [Haemophilus influenzae str. PittGG (nontypeable)]
contig00001_orf02030	R009960 (gi:33152664) hemM (HD1629) - outer membrane lipoprotein LolB precursor [Haemophilus ducreyi str. 35000HP]
contig00001_orf02739	R009955 (gi:113461372) hemL (HS_1229) - glutamate-1-semialdehyde aminotransferase [Haemophilus somnus str. 129PT]
contig00001_orf02744	R010457 (gi:116051146) orfH (PA14_23380) - UDP-N-acetyl-D-mannosaminuronate dehydrogenase [Pseudomonas aeruginosa str. UCBPP-PA14]
contig00001_orf02699	R015001 (gi:170717787) hemH (HSM_1531) - Ferrochelatase [Haemophilus somnus str. 2336]
contig00001_orf01851	R007275 (gi:52841094) ccmC (lpg0858) - heme exporter protein CcmC [Legionella pneumophila str. Philadelphia 1]
contig00001_orf00381	R009738 (gi:148826280) rfaF (CGSHiEE_06535) - ADP-heptose--lipooligosaccharide heptosyltransferase II [Haemophilus influenzae str. PittEE (nontypeable)]
contig00001_orf01764	R009824 (gi:68250300) lsgE (NTHI2003) - putative UDP-galactose--lipooligosaccharide galactosyltransferase [Haemophilus influenzae str. 86-028NP (nontypeable)]
contig00001_orf01574	R014234 (gi:28899311) luxS (VP2537) - S-ribosylhomocysteinase [Vibrio parahaemolyticus str. RIMD 2210633 chromosome I]
contig00001_orf01201	R009894 (gi:33152045) cdtB (HD0903) - cytolethal distending toxin protein B [Haemophilus ducreyi str. 35000HP]
contig00001_orf00690	R009770 (gi:33152291) rfaE (HD1182) - ADP-heptose synthase [Haemophilus ducreyi str. 35000HP]
contig00001_orf00586	R006112 (gi:118469767) sodA (MSMEG_6427) - [Mn] superoxide dismutase [Mycobacterium smegmatis str. MC2 155]
contig00001_orf00621	R014978 (gi:170717665) kdsA (HSM_1421) - 2-dehydro-3-deoxyphosphooctonate aldolase [Haemophilus somnus str. 2336]
contig00001_orf00510	R009638 (gi:33152307) waaQ (HD1202) - ADP-heptose--lipooligosaccharide heptosyltransferase III [Haemophilus ducreyi str. 35000HP]
contig00001_orf02694	R009874 (gi:33151928) manA (HD0765) - mannose-6-phosphate isomerase [Haemophilus ducreyi str. 35000HP]
contig00001_orf01654	R009554 (gi:33151318) ompP5 (HD0045) - major outer membrane protein [Haemophilus ducreyi str. 35000HP]
contig00001_orf01794	R015700 (gi:226223456) hpt (Lm4b_00854) - hexose phosphate transport protein [Listeria monocytogenes str. Clip81459 (serotype 4b)]
contig00001_orf01763	R009821 (gi:148827118) lsgF (CGSHiGG_02215) - putative UDP-galactose--lipooligosaccharide galactosyltransferase [Haemophilus influenzae str. PittGG (nontypeable)]
contig00001_orf01592	R005067 (gi:27364224) wbfY (VV1_0775) - Predicted nucleoside-diphosphate sugar epimerase [Vibrio vulnificus str. CMCP6 chromosome I]
contig00001_orf00512	R005073 (gi:59710773) rmlB (VF0166) - dTDP-glucose 4,6-dehydratase [Vibrio fischeri str. ES114 chromosome I]
contig00001_orf00167	R009871 (gi:113461081) pgi (HS_0938) - glucose-6-phosphate isomerase [Haemophilus somnus str. 129PT]
contig00001_orf00288	R009453 (gi:82544178) sitB (SBO_1692) - Iron transport protein, ATP-binding component [Shigella boydii str. 227 (serotype 4)]
contig00001_orf01909	R016054 (gi:194097927) fbpC (NGK_0348) - Fe(3+) ions import ATP-binding protein fbpC [Neisseria gonorrhoeae str. NCCP11945]
contig00001_orf00078	R011321 (gi:116051646) mucP (PA14_17140) - putative membrane-associated zinc metalloprotease [Pseudomonas aeruginosa str. UCBPP-PA14]
contig00001_orf01594	R007562 (gi:33599142) bplF (BB0150) - lipopolysaccharide biosynthesis protein [Bordetella bronchiseptica str. RB50]
contig00001_orf01590	R005041 (gi:37678523) wzb (VV0339) - cytoplasmic phosphatase [Vibrio vulnificus str. YJ016 chromosome I]
contig00001_orf02400	R009474 (gi:82778664) shuV (SDY_3547) - putative ATP-binding component of hemin transport system [Shigella dysenteriae str. 197 (serotype 1)]
contig00001_orf00505	R009576 (gi:33151569) kdsB (HD0334) - 3-deoxy-manno-octulosonate cytidylyltransferase [Haemophilus ducreyi str. 35000HP]
contig00001_orf00370	R014958 (gi:170718055) lpxH (HSM_1773) - UDP-2,3-diacylglucosamine hydrolase [Haemophilus somnus str. 2336]
contig00001_orf00612	R009949 (gi:113461676) hemE (HS_1540) - uroporphyrinogen decarboxylase [Haemophilus somnus str. 129PT]
contig00001_orf01053	R014747 (gi:163867672) vapA3 (Btr_0422) - virulence-associated protein A [Bartonella tribocorum str. CIP 105476]
contig00001_orf00043	R012099 (gi:70731530) pvdH (PFL_4179) - diaminobutyrate--2-oxoglutarate aminotransferase [Pseudomonas fluorescens str. Pf-5]
contig00001_orf02741	R009848 (gi:33152847) wecA (HD1844) - undecaprenyl-phosphate alpha-N-acetylglucosaminyltransferase [Haemophilus ducreyi str. 35000HP]
contig00001_orf01800	R009930 (gi:148827419) hxuC (CGSHiGG_04095) - heme-hemopexin utilization protein C [Haemophilus influenzae str. PittGG (nontypeable)]
contig00001_orf01118	R005783 (gi:118470522) leuD (MSMEG_2388) - 3-isopropylmalate dehydratase, small subunit [Mycobacterium smegmatis str. MC2 155]
contig00001_orf02269	R005739 (gi:145222208) purC (Mflv_1616) - phosphoribosylaminoimidazole-succinocarboxamide synthase [Mycobacterium gilvum str. PYR-GCK]
contig00001_orf01741	R009605 (gi:33152420) orfM (HD1348) - putative deoxyribonucleotide triphosphate pyrophosphatase [Haemophilus ducreyi str. 35000HP]
contig00001_orf01589	R005045 (gi:59710772) wzc (VF0165) - chain length regulator (capsular polysaccharide biosynthesis) [Vibrio fischeri str. ES114 chromosome I]
contig00001_orf00540	R009946 (gi:113460193) hemC (HS_0044) - hydroxymethylbilane synthase (porphobilinogen deaminase, PGB) [Haemophilus somnus str. 129PT]
contig00001_orf00666	R017413 (gi:205352462) sodCI (SG1224) - phage encoded superoxide dismutase [cu-zn] 1 precursor (ec 1.15.1.1) (sodCI) [Salmonella enterica str. 287/91 (serovar Gallinarum)]
contig00001_orf00692	R009944 (gi:113460953) hemA (HS_0810) - glutamyl-tRNA reductase [Haemophilus somnus str. 129PT]
contig00001_orf02743	R005051 (gi:15640933) wbjD/wecB (VC0917) - UDP-N-acetylglucosamine 2-epimerase [Vibrio cholerae str. N16961 (O1 biovar eltor) chromosome I]
contig00001_orf02004	R006889 (gi:54296712) htpB (lpp0743) - 60 kDa chaperonin (Protein Cpn60)(groEL protein)(Heat shock protein B). [Legionella pneumophila str. Paris]
contig00001_orf01600	R009688 (gi:16272807) HI0867 - lipopolysaccharide biosynthesis protein [Haemophilus influenzae str. Rd KW20 (serotype d)]
contig00001_orf00289	R008979 (gi:88770314) sitA (APECO1_O1CoBM180) - SitA [Escherichia coli str. O1 (APEC) plasmid pAPEC-O1-ColBM]
contig00001_orf01668	R009526 (gi:33151657) comE/pilQ (HD0434) - competence protein E [Haemophilus ducreyi str. 35000HP]
contig00001_orf02688	R015686 (gi:226224235) lap (Lm4b_01645) - alcohol-acetaldehyde dehydrogenase [Listeria monocytogenes str. Clip81459 (serotype 4b)]
contig00001_orf01748	R014799 (gi:161870575) exbD (NMCC_1641) - biopolymer transport protein [Neisseria meningitidis str. 053442 (serogroup C)]
contig00001_orf00360	R009865 (gi:113460932) galE (HS_0789) - UDP-glucose-4-epimerase [Haemophilus somnus str. 129PT]
Note: 24 potential virulence factors in strain ZJ0906 which were not found in strain SH0165 were shaded
