# Supplementary material for: Complete Genome Analysis of a Haemophilus parasuis Serovar 12 Strain from China
Source: PLoS One. 2013 Sep 2;8(9):e68350. doi: 10.1371/journal.pone.0068350 (PMC3759607; doi:10.1371/journal.pone.0068350)
Supplement: File S6 — Common VFDB-annotated genes found between H. parasuis strains. (XLSX) [file pone.0068350.s006.xlsx]

## Sheet: 工作表1
Gene	No. of potential homolog			Locus tag or Accession no.
	H. parasuis strain ZJ0906	H. parasuis strain SH0165	H. parasuis strain 29755	H. parasuis strain ZJ0906	H. parasuis strain SH0165	H. parasuis strain 29755
gene7	1	1	1	contig00001_orf00825	YP_002475078.1	ZP_02477879.1
gene31	1	0	0	contig00001_orf01601
gene120	0	1	1		YP_002475816.1	ZP_02477620.1
gene117	0	1	1		YP_002475587.1	ZP_02477943.1
gene42	1	1	1	contig00001_orf00317	ZP_02478112.1	YP_002475639.1
gene25	1	1	1	contig00001_orf02613	YP_002476159.1	ZP_02478486.1
gene127	0	1	0		YP_002475620.1
gene118	0	1	1		YP_002476604.1	ZP_02477375.1
gene45	1	0	0	contig00001_orf01602
gene77	1	1	1	contig00001_orf01794	YP_002476567.1	ZP_02477337.1
gene91	1	1	1	contig00001_orf01053	YP_002475017.1	ZP_02478383.1
gene73	1	1	1	contig00001_orf00621	YP_002475371.1	ZP_02478575.1
gene40	1	1	1	contig00001_orf00797	YP_002475097.1	ZP_02477900.1
gene66	1	1	1	contig00001_orf01851	YP_002476522.1	ZP_02477285.1
gene16	1	1	1	contig00001_orf01493	YP_002474772.1	ZP_02477712.1
gene58	1	1	1	contig00001_orf00353	YP_002475612.1	ZP_02478139.1
gene132	0	0	1			ZP_02477359.1
gene115	0	1	1		YP_002474694.1	ZP_02478894.1
gene110	0	1	1		YP_002476426.1	ZP_02478001.1
gene124	0	1	1		YP_002476427.1	ZP_02478002.1
gene19	1	0	0	contig00001_orf00205
gene62	1	1	1	contig00001_orf02030	YP_002476445.1	ZP_02478637.1
gene2	1	1	1	contig00001_orf01480	YP_002474783.1	ZP_02477723.1
gene102	1	1	1	contig00001_orf02743	YP_002476228.1	ZP_02478466.1
gene11	1	1	1	contig00001_orf00203	YP_002475689.1	ZP_02478165.1
gene81	1	1	1	contig00001_orf00167	YP_002475732.1	ZP_02478614.1
gene38	1	1	1	contig00001_orf01262	YP_002474852.1	ZP_02477532.1
gene18	1	0	0	contig00001_orf00560
gene13	1	1	1	contig00001_orf01593	YP_002474700.1	ZP_02478900.1
gene9	1	0	0	contig00001_orf01629
gene137	0	0	1			ZP_02479133.1
gene135	0	0	1			ZP_02479489.1
gene75	1	1	1	contig00001_orf02694	YP_002476196.1	ZP_02478698.1
gene49	1	1	1	contig00001_orf01226	YP_002474878.1	ZP_02477506.1
gene20	1	1	1	contig00001_orf01799	YP_002476563.1	ZP_02477333.1
gene108	1	0	1	contig00001_orf01748		ZP_02477373.1
gene30	1	1	1	contig00001_orf01733	YP_002476615.1	ZP_02477387.1
gene94	1	1	0	contig00001_orf01800	YP_002476562.1
gene1	1	1	1	contig00001_orf02321	YP_002476401.1	ZP_02477970.1
gene4	1	1	1	contig00001_orf01856	YP_002476517.1	ZP_02477280.1
gene134	0	0	1			ZP_02479445.1
gene34	1	0	0	contig00001_orf01650
gene51	1	0	0	contig00001_orf00068
gene35	1	0	0	contig00001_orf01972
gene53	1	1	1	contig00001_orf01591	YP_002474702.1	ZP_02478902.1
gene71	1	1	1	contig00001_orf00690	YP_002475328.1	ZP_02477456.1
gene129	0	0	1			ZP_02479295.1
gene47	1	0	0	contig00001_orf01483
gene131	0	0	1			ZP_02477721.1
gene95	1	1	1	contig00001_orf01118	YP_002474967.1	ZP_02478879.1
gene105	1	1	1	contig00001_orf00289	YP_002475662.1	ZP_02478297.1
gene90	1	0	1	contig00001_orf00612		ZP_02478569.1
gene85	1	1	1	contig00001_orf01594	YP_002474699.1	ZP_02478899.1
gene60	1	1	1	contig00001_orf00080	YP_002475804.1	ZP_02477608.1
gene63	1	1	1	contig00001_orf02739	YP_002476225.1	ZP_02478469.1
gene99	1	1	1	contig00001_orf00540	YP_002475573.1	ZP_02477929.1
gene88	1	1	1	contig00001_orf00505	YP_002475545.1	ZP_02478741.1
gene101	1	1	1	contig00001_orf00692	YP_002475326.1	ZP_02477454.1
gene32	1	1	1	contig00001_orf00537	YP_002475570.1	ZP_02477926.1
gene56	1	1	1	contig00001_orf00198	YP_002475684.1	ZP_02478162.1
gene133	0	0	1			ZP_02477332.1
gene114	0	1	0		YP_002476587.1
gene138	0	0	1			ZP_02479438.1
gene111	0	1	0		YP_002475379.1
gene24	1	1	1	contig00001_orf02009	YP_002476461.1	ZP_02478655.1
gene21	1	1	1	contig00001_orf00388	YP_002475433.1	ZP_02479050.1
gene106	1	0	0	contig00001_orf01668
gene136	0	0	1			ZP_02479406.1
gene123	0	1	0		YP_002476132.1
gene28	1	1	1	contig00001_orf02394	YP_002476077.1	ZP_02478416.1
gene113	0	1	1		YP_002476601.1	ZP_02477372.1
gene97	1	1	1	contig00001_orf01741	YP_002476608.1	ZP_02477380.1
gene6	1	1	1	contig00001_orf00520	YP_002475557.1	ZP_02478753.1
gene67	1	1	1	contig00001_orf00381	YP_002475426.1	ZP_02479058.1
gene37	1	1	1	contig00001_orf00498	YP_002475538.1	ZP_02478734.1
gene74	1	1	1	contig00001_orf00510	YP_002475549.1	ZP_02478745.1
gene103	1	1	1	contig00001_orf02004	YP_002476465.1	ZP_02478658.1
gene43	1	1	1	contig00001_orf00171	YP_002475728.1	ZP_02478618.1
gene57	1	1	1	contig00001_orf00075	YP_002475809.1	ZP_02477613.1
gene126	0	1	1		YP_002474693.1	ZP_02478893.1
gene78	1	1	1	contig00001_orf01763	YP_002476589.1	ZP_02477361.1
gene44	1	1	1	contig00001_orf01838	YP_002476533.1	ZP_02477295.1
gene87	1	1	1	contig00001_orf02400	YP_002476072.1	ZP_02478421.1
gene100	1	1	1	contig00001_orf00666	YP_002475348.1	ZP_02477481.1
gene3	1	1	1	contig00001_orf00709	YP_002475314.1	ZP_02477443.1
gene26	1	1	1	contig00001_orf01652	YP_002474655.1	ZP_02479131.1
gene92	1	1	1	contig00001_orf00043	YP_002475835.1	ZP_02477639.1
gene46	1	0	0	contig00001_orf02284
gene55	1	0	1	contig00001_orf00652		ZP_02478597.1
gene69	1	1	1	contig00001_orf01574	YP_002474715.1	ZP_02477811.1
gene89	1	1	1	contig00001_orf00370	YP_002475598.1	ZP_02478152.1
gene107	1	0	0	contig00001_orf02688
gene121	0	1	1		YP_002475690.1	ZP_02478166.1
gene14	1	0	0	contig00001_orf00342
gene109	1	1	1	contig00001_orf00360	YP_002475605.1	ZP_02478146.1
gene15	1	1	1	contig00001_orf02362	YP_002475933.1	ZP_02478925.1
gene125	0	1	0		YP_002474812.1
gene84	1	1	1	contig00001_orf00078	YP_002475806.1	ZP_02477610.1
gene54	1	1	1	contig00001_orf00823	YP_002475080.1	ZP_02477881.1
gene70	1	1	0	contig00001_orf01201	YP_002474958.1
gene17	1	0	0	contig00001_orf00555
gene116	0	1	1		YP_002476310.1	ZP_02479124.1
gene33	1	1	1	contig00001_orf00073	YP_002475811.1	ZP_02477615.1
gene8	1	1	1	contig00001_orf00383	YP_002475428.1	ZP_02479056.1
gene80	1	1	1	contig00001_orf00512	YP_002475551.1	ZP_02478747.1
gene65	1	1	1	contig00001_orf02699	YP_002476201.1	ZP_02478693.1
gene22	1	1	1	contig00001_orf00202	YP_002475688.1	ZP_02478164.1
gene76	1	0	0	contig00001_orf01654
gene41	1	1	1	contig00001_orf01065	YP_002475006.1	ZP_02478394.1
gene139	0	0	1			ZP_02478420.1
gene10	1	1	0	contig00001_orf00287	YP_002475664.1
gene23	1	1	1	contig00001_orf01762	YP_002476590.1	ZP_02477362.1
gene72	1	1	1	contig00001_orf00586	YP_002475398.1	ZP_02479145.1
gene61	1	1	1	contig00001_orf00655	YP_002475354.1	ZP_02478600.1
gene68	1	1	1	contig00001_orf01764	YP_002476588.1	ZP_02477360.1
gene82	1	1	1	contig00001_orf00288	YP_002475663.1	ZP_02478296.1
gene52	1	1	0	contig00001_orf02329	YP_002475775.1
gene36	1	1	1	contig00001_orf01743	YP_002476607.1	ZP_02477379.1
gene64	1	1	1	contig00001_orf02744	YP_002476229.1	ZP_02478465.1
gene93	1	1	1	contig00001_orf02741	YP_002476226.1	ZP_02478468.1
gene5	1	0	1	contig00001_orf02570		ZP_02478854.1
gene130	0	0	1			ZP_02479503.1
gene29	1	1	0	contig00001_orf00286	YP_002475665.1
gene50	1	1	0	contig00001_orf01067	YP_002475004.1
gene96	1	1	1	contig00001_orf02269	YP_002475974.1	ZP_02479065.1
gene59	1	0	0	contig00001_orf02281
gene128	0	1	0		YP_002476674.1
gene48	1	0	1	contig00001_orf01767		ZP_02477358.1
gene86	1	1	1	contig00001_orf01590	YP_002474703.1	ZP_02478903.1
gene12	1	1	1	contig00001_orf00824	YP_002475079.1	ZP_02477880.1
gene39	1	1	1	contig00001_orf02280	YP_002476429.1	ZP_02478003.1
gene83	1	1	0	contig00001_orf01909	YP_002475889.1
gene104	1	0	0	contig00001_orf01600
gene122	0	1	0		YP_002476602.1
gene27	1	1	1	contig00001_orf00539	YP_002475572.1	ZP_02477928.1
gene98	1	1	1	contig00001_orf01589	YP_002474704.1	ZP_02478904.1
gene79	1	1	1	contig00001_orf01592	YP_002474701.1	ZP_02478901.1
gene119	0	1	1		YP_002475325.1	ZP_02477453.1
gene112	0	1	1		YP_002476666.1	ZP_02478343.1
