# Supplementary material for: Complete Genome Analysis of a Haemophilus parasuis Serovar 12 Strain from China
Source: PLoS One. 2013 Sep 2;8(9):e68350. doi: 10.1371/journal.pone.0068350 (PMC3759607; doi:10.1371/journal.pone.0068350)
Supplement: File S7 — PAIDB-annotated PAI-L01 and PAI-L04 in ZJ0906 genome. (XLSX) [file pone.0068350.s007.xlsx]

## Sheet: cat-specific
PAI-L no.	Orf no.	Locus Tag	Position	Size(bp)	Strand	Putative Virulence	NCBI nr blast best hits
							Match ID (%)	Description
PAI-L01	1	contig00001_orf00287	241604	840	-	Yes	Yes	chelated iron ABC transporter permease
	2	contig00001_orf00288	242476	873	-	Yes	Yes	chelated iron ABC transporter, ATP-binding protein
	3	contig00001_orf00289	243241	762	-	Yes	Yes	chelated iron ABC transporter periplasmic-binding protein
	4	contig00001_orf00290	244182	879	-	Yes	Yes	ribosome-associated GTPase
PAI-L04	5	contig00001_orf01411	1143857	474	+	No	No	Phosphotransferase system sugar-specific EIIB component, putative
	6	contig00001_orf01412	1144344	876	+	No	No	PTS system transporter subunit IIC
	7	contig00001_orf01413	1145206	837	+	No	No	ferric transporter ATP-binding subunit
	8	contig00001_orf01414	1146221	1791	+	-	-	beta-galactosidase
	9	contig00001_orf01415	1148174	387	+	No	No	PTS system, IIA component
	10	contig00001_orf01416	1148571	942	+	-	-	tagatose 1,6-diphosphate aldolase
	11	contig00001_orf01417	1150354	798	-	-	-	hypothetical protein HPS_07243
	12	contig00001_orf01418	1151263	786	-	Yes	Yes	high-affinity zinc uptake system membrane protein ZnuB
	13	contig00001_orf01419	1152059	786	-	Yes	Yes	zinc ABC transporter, ATP-binding protein
