# Supplementary material for: Complete Genome Analysis of a Haemophilus parasuis Serovar 12 Strain from China
Source: PLoS One. 2013 Sep 2;8(9):e68350. doi: 10.1371/journal.pone.0068350 (PMC3759607; doi:10.1371/journal.pone.0068350)
Supplement: File S8 — KEGG pathway annotation for ZJ0906 genome. (XLSX) [file pone.0068350.s008.xlsx]

## Sheet: 工作表1
Predicted ORF	Best hit on KEGG database	KEGG description
ko01100 Metabolic pathways (363)
contig00001_orf02446	K00010 iolG	myo-inositol 2-dehydrogenase [EC:1.1.1.18]
contig00001_orf00165	K00014 aroE	shikimate dehydrogenase [EC:1.1.1.25]
contig00001_orf00667	K00018 hprA	glycerate dehydrogenase [EC:1.1.1.29]
contig00001_orf00516	K00024 mdh	malate dehydrogenase [EC:1.1.1.37]
contig00001_orf01803	K00029 E1.1.1.40	malate dehydrogenase (oxaloacetate-decarboxylating)(NADP+) [EC:1.1.1.40]
contig00001_orf01683	K00031 IDH1	isocitrate dehydrogenase [EC:1.1.1.42]
contig00001_orf00576	K00033 E1.1.1.44	6-phosphogluconate dehydrogenase [EC:1.1.1.44]
contig00001_orf00568	K00036 G6PD	glucose-6-phosphate 1-dehydrogenase [EC:1.1.1.49]
contig00001_orf01613	K00052 leuB	3-isopropylmalate dehydrogenase [EC:1.1.1.85]
contig00001_orf00006	K00053 ilvC	ketol-acid reductoisomerase [EC:1.1.1.86]
contig00001_orf00355	K00058 serA	D-3-phosphoglycerate dehydrogenase [EC:1.1.1.95]
contig00001_orf00388	K00059 fabG	3-oxoacyl-[acyl-carrier protein] reductase [EC:1.1.1.100]
contig00001_orf00037	K00075 murB	UDP-N-acetylmuramate dehydrogenase [EC:1.1.1.158]
contig00001_orf01171	K00088 E1.1.1.205	IMP dehydrogenase [EC:1.1.1.205]
contig00001_orf00699	K00099 dxr	1-deoxy-D-xylulose-5-phosphate reductoisomerase [EC:1.1.1.267]
contig00001_orf01183	K00124 E1.2.1.2B1	formate dehydrogenase, beta subunit
contig00001_orf00492	K00133 asd	aspartate-semialdehyde dehydrogenase [EC:1.2.1.11]
contig00001_orf01652	K00134 GAPDH	glyceraldehyde 3-phosphate dehydrogenase [EC:1.2.1.12]
contig00001_orf02439	K00140 mmsA	malonate-semialdehyde dehydrogenase (acetylating) / methylmalonate-semialdehyde dehydrogenase [EC:1.2.1.18 1.2.1.27]
contig00001_orf01889	K00147 proA	glutamate-5-semialdehyde dehydrogenase [EC:1.2.1.41]
contig00001_orf00784	K00163 aceE	pyruvate dehydrogenase E1 component [EC:1.2.4.1]
contig00001_orf01348	K00164 OGDH	2-oxoglutarate dehydrogenase E1 component [EC:1.2.4.2]
contig00001_orf00758	K00208 fabI	enoyl-[acyl-carrier protein] reductase I [EC:1.3.1.9 1.3.1.10]
contig00001_orf01685	K00215 dapB	dihydrodipicolinate reductase [EC:1.3.1.26]
contig00001_orf02027	K00226 pyrD	dihydroorotate dehydrogenase (fumarate) [EC:1.3.98.1]
contig00001_orf02321	K00230 hemG	menaquinone-dependent protoporphyrinogen oxidase [EC:1.3.5.3]
contig00001_orf01644	K00244 frdA	fumarate reductase flavoprotein subunit [EC:1.3.99.1]
contig00001_orf01643	K00245 frdB	fumarate reductase iron-sulfur subunit [EC:1.3.99.1]
contig00001_orf01642	K00246 frdC	fumarate reductase subunit C
contig00001_orf01641	K00247 frdD	fumarate reductase subunit D
contig00001_orf02085	K00259 ald	alanine dehydrogenase [EC:1.4.1.1]
contig00001_orf01943	K00265 gltB	glutamate synthase (NADPH/NADH) large chain [EC:1.4.1.13 1.4.1.14]
contig00001_orf01944	K00266 gltD	glutamate synthase (NADPH/NADH) small chain [EC:1.4.1.13 1.4.1.14]
contig00001_orf00602	K00286 E1.5.1.2	pyrroline-5-carboxylate reductase [EC:1.5.1.2]
contig00001_orf01386	K00287 folA	dihydrofolate reductase [EC:1.5.1.3]
contig00001_orf01684	K00297 E1.5.1.20	methylenetetrahydrofolate reductase (NADPH) [EC:1.5.1.20]
contig00001_orf01758	K00324 pntA	NAD(P) transhydrogenase subunit alpha [EC:1.6.1.2]
contig00001_orf01759	K00325 pntB	NAD(P) transhydrogenase subunit beta [EC:1.6.1.2]
contig00001_orf00786	K00382 DLD	dihydrolipoamide dehydrogenase [EC:1.8.1.4]
contig00001_orf01569	K00425 cydA	cytochrome d ubiquinol oxidase subunit I [EC:1.10.3.-]
contig00001_orf01568	K00426 cydB	cytochrome d ubiquinol oxidase subunit II [EC:1.10.3.-]
contig00001_orf01933	K00525 E1.17.4.1A	ribonucleoside-diphosphate reductase alpha chain [EC:1.17.4.1]
contig00001_orf01934	K00526 E1.17.4.1B	ribonucleoside-diphosphate reductase beta chain [EC:1.17.4.1]
contig00001_orf00176	K00527 nrdD	ribonucleoside-triphosphate reductase [EC:1.17.4.2]
contig00001_orf01917	K00549 E2.1.1.14	5-methyltetrahydropteroyltriglutamate--homocysteine methyltransferase [EC:2.1.1.14]
contig00001_orf00616	K00558 E2.1.1.37	DNA (cytosine-5-)-methyltransferase [EC:2.1.1.37]
contig00001_orf02267	K00560 E2.1.1.45	thymidylate synthase [EC:2.1.1.45]
contig00001_orf00777	K00568 ubiG	2-polyprenyl-6-hydroxyphenyl methylase / 3-demethylubiquinone-9 3-methyltransferase [EC:2.1.1.222 2.1.1.64]
contig00001_orf01064	K00600 glyA	glycine hydroxymethyltransferase [EC:2.1.2.1]
contig00001_orf01609	K00602 purH	phosphoribosylaminoimidazolecarboxamide formyltransferase / IMP cyclohydrolase [EC:2.1.2.3 3.5.4.10]
contig00001_orf01065	K00611 OTC	ornithine carbamoyltransferase [EC:2.1.3.3]
contig00001_orf00509	K00615 E2.2.1.1	transketolase [EC:2.2.1.1]
contig00001_orf00362	K00616 E2.2.1.2	transaldolase [EC:2.2.1.2]
contig00001_orf00785	K00627 DLAT	pyruvate dehydrogenase E2 component (dihydrolipoamide acetyltransferase) [EC:2.3.1.12]
contig00001_orf01628	K00631 plsB	glycerol-3-phosphate O-acyltransferase [EC:2.3.1.15]
contig00001_orf01380	K00632 E2.3.1.16	acetyl-CoA acyltransferase [EC:2.3.1.16]
contig00001_orf02473	K00640 E2.3.1.30	serine O-acetyltransferase [EC:2.3.1.30]
contig00001_orf01484	K00641 E2.3.1.31	homoserine O-acetyltransferase [EC:2.3.1.31]
contig00001_orf00387	K00645 fabD	[acyl-carrier-protein] S-malonyltransferase [EC:2.3.1.39]
contig00001_orf01831	K00647 fabB	3-oxoacyl-[acyl-carrier-protein] synthase I [EC:2.3.1.41]
contig00001_orf02378	K00648 fabH	3-oxoacyl-[acyl-carrier-protein] synthase III [EC:2.3.1.180]
contig00001_orf02413	K00652 bioF	8-amino-7-oxononanoate synthase [EC:2.3.1.47]
contig00001_orf01970	K00655 plsC	1-acyl-sn-glycerol-3-phosphate acyltransferase [EC:2.3.1.51]
contig00001_orf01456	K00656 E2.3.1.54	formate C-acetyltransferase [EC:2.3.1.54]
contig00001_orf01349	K00658 DLST	2-oxoglutarate dehydrogenase E2 component (dihydrolipoamide succinyltransferase) [EC:2.3.1.61]
contig00001_orf00048	K00674 dapD	2,3,4,5-tetrahydropyridine-2-carboxylate N-succinyltransferase [EC:2.3.1.117]
contig00001_orf00073	K00677 lpxA	UDP-N-acetylglucosamine acyltransferase [EC:2.3.1.129]
contig00001_orf02750	K00681 ggt	gamma-glutamyltranspeptidase [EC:2.3.2.2]
contig00001_orf01346	K00688 E2.4.1.1	starch phosphorylase [EC:2.4.1.1]
contig00001_orf01176	K00700 glgB	1,4-alpha-glucan branching enzyme [EC:2.4.1.18]
contig00001_orf01172	K00703 E2.4.1.21	starch synthase [EC:2.4.1.21]
contig00001_orf01233	K00705 malQ	4-alpha-glucanotransferase [EC:2.4.1.25]
contig00001_orf00498	K00748 lpxB	lipid-A-disaccharide synthase [EC:2.4.1.182]
contig00001_orf02336	K00757 E2.4.2.3	uridine phosphorylase [EC:2.4.2.3]
contig00001_orf01627	K00759 E2.4.2.7	adenine phosphoribosyltransferase [EC:2.4.2.7]
contig00001_orf01084	K00760 hprT	hypoxanthine phosphoribosyltransferase [EC:2.4.2.8]
contig00001_orf00553	K00761 upp	uracil phosphoribosyltransferase [EC:2.4.2.9]
contig00001_orf00582	K00762 pyrE	orotate phosphoribosyltransferase [EC:2.4.2.10]
contig00001_orf00734	K00764 E2.4.2.14	amidophosphoribosyltransferase [EC:2.4.2.14]
contig00001_orf02298	K00766 trpD	anthranilate phosphoribosyltransferase [EC:2.4.2.18]
contig00001_orf02275	K00769 gpt	xanthine phosphoribosyltransferase [EC:2.4.2.22]
contig00001_orf00771	K00789 E2.5.1.6	S-adenosylmethionine synthetase [EC:2.5.1.6]
contig00001_orf00686	K00790 murA	UDP-N-acetylglucosamine 1-carboxyvinyltransferase [EC:2.5.1.7]
contig00001_orf00133	K00791 miaA	tRNA dimethylallyltransferase [EC:2.5.1.75]
contig00001_orf00213	K00793 ribE	riboflavin synthase [EC:2.5.1.9]
contig00001_orf00218	K00794 ribH	6,7-dimethyl-8-ribityllumazine synthase [EC:2.5.1.78]
contig00001_orf01375	K00795 ispA	farnesyl diphosphate synthase [EC:2.5.1.1 2.5.1.10]
contig00001_orf00470	K00796 folP	dihydropteroate synthase [EC:2.5.1.15]
contig00001_orf01088	K00800 aroA	3-phosphoshikimate 1-carboxyvinyltransferase [EC:2.5.1.19]
contig00001_orf01020	K00813 E2.6.1.1B	aspartate aminotransferase [EC:2.6.1.1]
contig00001_orf01098	K00817 hisC	histidinol-phosphate aminotransferase [EC:2.6.1.9]
contig00001_orf02505	K00820 E2.6.1.16	glucosamine--fructose-6-phosphate aminotransferase (isomerizing) [EC:2.6.1.16]
contig00001_orf01868	K00826 E2.6.1.42	branched-chain amino acid aminotransferase [EC:2.6.1.42]
contig00001_orf01106	K00831 serC	phosphoserine aminotransferase [EC:2.6.1.52]
contig00001_orf02414	K00833 bioA	adenosylmethionine-8-amino-7-oxononanoate aminotransferase [EC:2.6.1.62]
contig00001_orf00043	K00836 E2.6.1.76	diaminobutyrate-2-oxoglutarate transaminase [EC:2.6.1.76]
contig00001_orf02638	K00847 E2.7.1.4	fructokinase [EC:2.7.1.4]
contig00001_orf02642	K00849 galK	galactokinase [EC:2.7.1.6]
contig00001_orf01790	K00850 pfkA	6-phosphofructokinase 1 [EC:2.7.1.11]
contig00001_orf01426	K00857 E2.7.1.21	thymidine kinase [EC:2.7.1.21]
contig00001_orf00041	K00858 ppnK	NAD+ kinase [EC:2.7.1.23]
contig00001_orf00472	K00859 coaE	dephospho-CoA kinase [EC:2.7.1.24]
contig00001_orf00336	K00864 E2.7.1.30	glycerol kinase [EC:2.7.1.30]
contig00001_orf00114	K00867 coaA	type I pantothenate kinase [EC:2.7.1.33]
contig00001_orf02626	K00868 pdxK	pyridoxine kinase [EC:2.7.1.35]
contig00001_orf00071	K00872 thrB1	homoserine kinase [EC:2.7.1.39]
contig00001_orf01796	K00873 PK	pyruvate kinase [EC:2.7.1.40]
contig00001_orf00736	K00876 E2.7.1.48	uridine kinase [EC:2.7.1.48]
contig00001_orf00129	K00885 nanK	N-acylmannosamine kinase [EC:2.7.1.60]
contig00001_orf01675	K00891 E2.7.1.71	shikimate kinase [EC:2.7.1.71]
contig00001_orf00801	K00901 E2.7.1.107	diacylglycerol kinase (ATP dependent) [EC:2.7.1.107]
contig00001_orf00341	K00912 lpxK	tetraacyldisaccharide 4'-kinase [EC:2.7.1.130]
contig00001_orf02029	K00919 ispE	4-diphosphocytidyl-2-C-methyl-D-erythritol kinase [EC:2.7.1.148]
contig00001_orf01031	K00925 ackA	acetate kinase [EC:2.7.2.1]
contig00001_orf01847	K00927 PGK	phosphoglycerate kinase [EC:2.7.2.3]
contig00001_orf01204	K00928 E2.7.2.4	aspartate kinase [EC:2.7.2.4]
contig00001_orf01387	K00931 proB	glutamate 5-kinase [EC:2.7.2.11]
contig00001_orf01680	K00939 E2.7.4.3	adenylate kinase [EC:2.7.4.3]
contig00001_orf01464	K00940 E2.7.4.6	nucleoside-diphosphate kinase [EC:2.7.4.6]
contig00001_orf02278	K00942 E2.7.4.8	guanylate kinase [EC:2.7.4.8]
contig00001_orf02709	K00943 E2.7.4.9	dTMP kinase [EC:2.7.4.9]
contig00001_orf00826	K00945 cmk	cytidylate kinase [EC:2.7.4.14]
contig00001_orf01665	K00946 thiL	thiamine-monophosphate kinase [EC:2.7.4.16]
contig00001_orf02028	K00948 PRPS	ribose-phosphate pyrophosphokinase [EC:2.7.6.1]
contig00001_orf01237	K00950 folK	2-amino-4-hydroxy-6-hydroxymethyldihydropteridine diphosphokinase [EC:2.7.6.3]
contig00001_orf02363	K00954 E2.7.7.3A	pantetheine-phosphate adenylyltransferase [EC:2.7.7.3]
contig00001_orf00824	K00963 UGP2	UTP--glucose-1-phosphate uridylyltransferase [EC:2.7.7.9]
contig00001_orf02002	K00965 galT	UDPglucose--hexose-1-phosphate uridylyltransferase [EC:2.7.7.12]
contig00001_orf01173	K00975 glgC	glucose-1-phosphate adenylyltransferase [EC:2.7.7.27]
contig00001_orf00505	K00979 kdsB	3-deoxy-manno-octulosonate cytidylyltransferase (CMP-KDO synthetase) [EC:2.7.7.38]
contig00001_orf00079	K00981 E2.7.7.41	phosphatidate cytidylyltransferase [EC:2.7.7.41]
contig00001_orf01767	K00983 E2.7.7.43	N-acylneuraminate cytidylyltransferase [EC:2.7.7.43]
contig00001_orf00715	K00991 ispD	2-C-methyl-D-erythritol 4-phosphate cytidylyltransferase [EC:2.7.7.60]
contig00001_orf00590	K00995 E2.7.8.5	CDP-diacylglycerol--glycerol-3-phosphate 3-phosphatidyltransferase [EC:2.7.8.5]
contig00001_orf00429	K00998 pssA	phosphatidylserine synthase [EC:2.7.8.8]
contig00001_orf01509	K01000 mraY	phospho-N-acetylmuramoyl-pentapeptide-transferase [EC:2.7.8.13]
contig00001_orf02295	K01002 E2.7.8.20	phosphoglycerol transferase [EC:2.7.8.20]
contig00001_orf01363	K01008 selD	selenide, water dikinase [EC:2.7.9.3]
contig00001_orf02510	K01011 TST	thiosulfate/3-mercaptopyruvate sulfurtransferase [EC:2.8.1.1 2.8.1.2]
contig00001_orf00049	K01012 bioB	biotin synthase [EC:2.8.1.6]
contig00001_orf00570	K01057 PGLS	6-phosphogluconolactonase [EC:3.1.1.31]
contig00001_orf00293	K01079 serB	phosphoserine phosphatase [EC:3.1.3.3]
contig00001_orf00567	K01082 E3.1.3.7	3'(2'), 5'-bisphosphate nucleotidase [EC:3.1.3.7]
contig00001_orf00130	K01091 E3.1.3.18	phosphoglycolate phosphatase [EC:3.1.3.18]
contig00001_orf01516	K01092 E3.1.3.25	myo-inositol-1(or 4)-monophosphatase [EC:3.1.3.25]
contig00001_orf01664	K01095 pgpA	phosphatidylglycerophosphatase A [EC:3.1.3.27]
contig00001_orf00084	K01096 pgpB	phosphatidylglycerophosphatase B [EC:3.1.3.27]
contig00001_orf00279	K01193 E3.2.1.26	beta-fructofuranosidase [EC:3.2.1.26]
contig00001_orf00124	K01239 iunH	purine nucleosidase [EC:3.2.2.1]
contig00001_orf02425	K01243 mtnN	S-adenosylhomocysteine/5'-methylthioadenosine nucleosidase [EC:3.2.2.9]
contig00001_orf02356	K01255 CARP	leucyl aminopeptidase [EC:3.4.11.1]
contig00001_orf01778	K01256 pepN	aminopeptidase N [EC:3.4.11.2]
contig00001_orf02272	K01270 K01270, pepD	dipeptidase D [EC:3.4.13.-]
contig00001_orf00781	K01424 E3.5.1.1	L-asparaginase [EC:3.5.1.1]
contig00001_orf00834	K01438 argE	acetylornithine deacetylase [EC:3.5.1.16]
contig00001_orf02286	K01439 dapE	succinyl-diaminopimelate desuccinylase [EC:3.5.1.18]
contig00001_orf02470	K01489 E3.5.4.5	cytidine deaminase [EC:3.5.4.5]
contig00001_orf00226	K01491 folD	methylenetetrahydrofolate dehydrogenase (NADP+) / methenyltetrahydrofolate cyclohydrolase [EC:1.5.1.5 3.5.4.9]
contig00001_orf00735	K01494 E3.5.4.13	dCTP deaminase [EC:3.5.4.13]
contig00001_orf01261	K01495 E3.5.4.16	GTP cyclohydrolase I [EC:3.5.4.16]
contig00001_orf02020	K01520 E3.6.1.23	dUTP pyrophosphatase [EC:3.6.1.23]
contig00001_orf00278	K01572 E4.1.1.3B	oxaloacetate decarboxylase, beta subunit [EC:4.1.1.3]
contig00001_orf02528	K01586 lysA	diaminopimelate decarboxylase [EC:4.1.1.20]
contig00001_orf00783	K01588 purE	5-(carboxyamino)imidazole ribonucleotide mutase [EC:5.4.99.18]
contig00001_orf00780	K01589 purK	5-(carboxyamino)imidazole ribonucleotide synthase [EC:6.3.4.18]
contig00001_orf00831	K01591 pyrF	orotidine-5'-phosphate decarboxylase [EC:4.1.1.23]
contig00001_orf01089	K01595 ppc	phosphoenolpyruvate carboxylase [EC:4.1.1.31]
contig00001_orf00612	K01599 hemE	uroporphyrinogen decarboxylase [EC:4.1.1.37]
contig00001_orf00713	K01610 E4.1.1.49	phosphoenolpyruvate carboxykinase (ATP) [EC:4.1.1.49]
contig00001_orf00137	K01613 psd	phosphatidylserine decarboxylase [EC:4.1.1.65]
contig00001_orf01846	K01624 FBA	fructose-bisphosphate aldolase, class II [EC:4.1.2.13]
contig00001_orf00069	K01626 E2.5.1.54	3-deoxy-7-phosphoheptulonate synthase [EC:2.5.1.54]
contig00001_orf00621	K01627 kdsA	2-dehydro-3-deoxyphosphooctonate aldolase (KDO 8-P synthase) [EC:2.5.1.55]
contig00001_orf02469	K01633 folB	dihydroneopterin aldolase [EC:4.1.2.25]
contig00001_orf01416	K01635 lacD	tagatose 1,6-diphosphate aldolase [EC:4.1.2.40]
contig00001_orf01681	K01647 CS	citrate synthase [EC:2.3.3.1]
contig00001_orf02091	K01649 leuA	2-isopropylmalate synthase [EC:2.3.3.13]
contig00001_orf01472	K01652 E2.2.1.6L	acetolactate synthase I/II/III large subunit [EC:2.2.1.6]
contig00001_orf01616	K01653 E2.2.1.6S	acetolactate synthase I/III small subunit [EC:2.2.1.6]
contig00001_orf02296	K01657 trpE	anthranilate synthase component I [EC:4.1.3.27]
contig00001_orf02297	K01658 trpG	anthranilate synthase component II [EC:4.1.3.27]
contig00001_orf02353	K01661 menB	naphthoate synthase [EC:4.1.3.36]
contig00001_orf01517	K01662 dxs	1-deoxy-D-xylulose-5-phosphate synthase [EC:2.2.1.7]
contig00001_orf02532	K01679 E4.2.1.2B	fumarate hydratase, class II [EC:4.2.1.2]
contig00001_orf01682	K01682 acnB	aconitate hydratase 2 / 2-methylisocitrate dehydratase [EC:4.2.1.3 4.2.1.99]
contig00001_orf00651	K01687 ilvD	dihydroxy-acid dehydratase [EC:4.2.1.9]
contig00001_orf01733	K01689 ENO	enolase [EC:4.2.1.11]
contig00001_orf02301	K01695 trpA	tryptophan synthase alpha chain [EC:4.2.1.20]
contig00001_orf02300	K01696 trpB	tryptophan synthase beta chain [EC:4.2.1.20]
contig00001_orf00171	K01698 hemB	porphobilinogen synthase [EC:4.2.1.24]
contig00001_orf01117	K01703 leuC	3-isopropylmalate/(R)-2-methylmalate dehydratase large subunit [EC:4.2.1.33 4.2.1.35]
contig00001_orf01118	K01704 leuD	3-isopropylmalate/(R)-2-methylmalate dehydratase small subunit [EC:4.2.1.33 4.2.1.35]
contig00001_orf00512	K01710 E4.2.1.46	dTDP-glucose 4,6-dehydratase [EC:4.2.1.46]
contig00001_orf01193	K01714 dapA	4-hydroxy-tetrahydrodipicolinate synthase [EC:4.3.3.7]
contig00001_orf01724	K01716 fabA	3-hydroxyacyl-[acyl-carrier-protein] dehydratase [EC:4.2.1.59]
contig00001_orf00539	K01719 hemD	uroporphyrinogen-III synthase [EC:4.2.1.75]
contig00001_orf01975	K01733 thrC	threonine synthase [EC:4.2.3.1]
contig00001_orf01676	K01735 aroB	3-dehydroquinate synthase [EC:4.2.3.4]
contig00001_orf01055	K01736 aroC	chorismate synthase [EC:4.2.3.5]
contig00001_orf01882	K01737 E4.2.3.12	6-pyruvoyl tetrahydrobiopterin synthase [EC:4.2.3.12]
contig00001_orf01923	K01738 cysK	cysteine synthase A [EC:2.5.1.47]
contig00001_orf01686	K01739 E2.5.1.48	cystathionine gamma-synthase [EC:2.5.1.48]
contig00001_orf00275	K01744 aspA	aspartate ammonia-lyase [EC:4.3.1.1]
contig00001_orf00540	K01749 hemC	hydroxymethylbilane synthase [EC:2.5.1.61]
contig00001_orf01540	K01752 E4.3.1.17	L-serine dehydratase [EC:4.3.1.17]
contig00001_orf00352	K01754 E4.3.1.19	threonine dehydratase [EC:4.3.1.19]
contig00001_orf00610	K01755 argH	argininosuccinate lyase [EC:4.3.2.1]
contig00001_orf00668	K01756 E4.3.2.2	adenylosuccinate lyase [EC:4.3.2.2]
contig00001_orf01608	K01760 metC	cystathionine beta-lyase [EC:4.4.1.8]
contig00001_orf00716	K01770 ispF	2-C-methyl-D-erythritol 2,4-cyclodiphosphate synthase [EC:4.6.1.12]
contig00001_orf02699	K01772 hemH	ferrochelatase [EC:4.99.1.1]
contig00001_orf02595	K01775 alr	alanine racemase [EC:5.1.1.1]
contig00001_orf02046	K01776 E5.1.1.3	glutamate racemase [EC:5.1.1.3]
contig00001_orf01987	K01778 dapF	diaminopimelate epimerase [EC:5.1.1.7]
contig00001_orf01378	K01782 fadJ	3-hydroxyacyl-CoA dehydrogenase / enoyl-CoA hydratase / 3-hydroxybutyryl-CoA epimerase [EC:1.1.1.35 4.2.1.17 5.1.2.3]
contig00001_orf02785	K01783 rpe	ribulose-phosphate 3-epimerase [EC:5.1.3.1]
contig00001_orf00360	K01784 galE	UDP-glucose 4-epimerase [EC:5.1.3.2]
contig00001_orf02743	K01791 wecB	UDP-N-acetylglucosamine 2-epimerase [EC:5.1.3.14]
contig00001_orf00611	K01792 E5.1.3.15	glucose-6-phosphate 1-epimerase [EC:5.1.3.15]
contig00001_orf02712	K01803 TPI	triosephosphate isomerase (TIM) [EC:5.3.1.1]
contig00001_orf00354	K01807 rpiA	ribose 5-phosphate isomerase A [EC:5.3.1.6]
contig00001_orf02694	K01809 E5.3.1.8	mannose-6-phosphate isomerase [EC:5.3.1.8]
contig00001_orf00167	K01810 GPI	glucose-6-phosphate isomerase [EC:5.3.1.9]
contig00001_orf02758	K01816 E5.3.1.22	hydroxypyruvate isomerase [EC:5.3.1.22]
contig00001_orf00504	K01834 gpmA	2,3-bisphosphoglycerate-dependent phosphoglycerate mutase [EC:5.4.2.1]
contig00001_orf00383	K01840 E5.4.2.8	phosphomannomutase [EC:5.4.2.8]
contig00001_orf02739	K01845 hemL	glutamate-1-semialdehyde 2,1-aminomutase [EC:5.4.3.8]
contig00001_orf01199	K01886 QARS	glutaminyl-tRNA synthetase [EC:6.1.1.18]
contig00001_orf01256	K01897 ACSL	long-chain acyl-CoA synthetase [EC:6.2.1.3]
contig00001_orf01351	K01902 sucD	succinyl-CoA synthetase alpha subunit [EC:6.2.1.5]
contig00001_orf01350	K01903 sucC	succinyl-CoA synthetase beta subunit [EC:6.2.1.5]
contig00001_orf01058	K01911 menE	O-succinylbenzoic acid--CoA ligase [EC:6.2.1.26]
contig00001_orf02340	K01914 asnA	aspartate--ammonia ligase [EC:6.3.1.1]
contig00001_orf02570	K01915 glnA	glutamine synthetase [EC:6.3.1.2]
contig00001_orf01498	K01921 ddl	D-alanine-D-alanine ligase [EC:6.3.2.4]
contig00001_orf02269	K01923 purC	phosphoribosylaminoimidazole-succinocarboxamide synthase [EC:6.3.2.6]
contig00001_orf01504	K01924 murC	UDP-N-acetylmuramate--alanine ligase [EC:6.3.2.8]
contig00001_orf01507	K01925 murD	UDP-N-acetylmuramoylalanine--D-glutamate ligase [EC:6.3.2.9]
contig00001_orf01510	K01929 murF	UDP-N-acetylmuramoyl-tripeptide--D-alanyl-D-alanine ligase [EC:6.3.2.10]
contig00001_orf00439	K01933 purM	phosphoribosylformylglycinamidine cyclo-ligase [EC:6.3.3.1]
contig00001_orf00179	K01934 E6.3.3.2	5-formyltetrahydrofolate cyclo-ligase [EC:6.3.3.2]
contig00001_orf01450	K01935 bioD	dethiobiotin synthetase [EC:6.3.3.3]
contig00001_orf00356	K01937 E6.3.4.2	CTP synthase [EC:6.3.4.2]
contig00001_orf01830	K01939 E6.3.4.4	adenylosuccinate synthase [EC:6.3.4.4]
contig00001_orf00503	K01940 E6.3.4.5	argininosuccinate synthase [EC:6.3.4.5]
contig00001_orf02496	K01942 HLCS	biotin--protein ligase [EC:6.3.4.9 6.3.4.10 6.3.4.11 6.3.4.15]
contig00001_orf01890	K01945 purD	phosphoribosylamine--glycine ligase [EC:6.3.4.13]
contig00001_orf01164	K01951 E6.3.5.2	GMP synthase (glutamine-hydrolysing) [EC:6.3.5.2]
contig00001_orf02318	K01952 E6.3.5.3	phosphoribosylformylglycinamidine synthase [EC:6.3.5.3]
contig00001_orf02062	K01955 carB	carbamoyl-phosphate synthase large subunit [EC:6.3.5.5]
contig00001_orf02061	K01956 carA	carbamoyl-phosphate synthase small subunit [EC:6.3.5.5]
contig00001_orf00053	K01961 accC	acetyl-CoA carboxylase, biotin carboxylase subunit [EC:6.4.1.2 6.3.4.14]
contig00001_orf01966	K01962 accA	acetyl-CoA carboxylase carboxyl transferase subunit alpha [EC:6.4.1.2]
contig00001_orf01023	K01963 accD	acetyl-CoA carboxylase carboxyl transferase subunit beta [EC:6.4.1.2]
contig00001_orf02553	K02108 ATPF0A	F-type H+-transporting ATPase subunit a [EC:3.6.3.14]
contig00001_orf02555	K02109 ATPF0B	F-type H+-transporting ATPase subunit b [EC:3.6.3.14]
contig00001_orf02554	K02110 ATPF0C	F-type H+-transporting ATPase subunit c [EC:3.6.3.14]
contig00001_orf02558	K02111 ATPF1A	F-type H+-transporting ATPase subunit alpha [EC:3.6.3.14]
contig00001_orf02560	K02112 ATPF1B	F-type H+-transporting ATPase subunit beta [EC:3.6.3.14]
contig00001_orf02557	K02113 ATPF1D	F-type H+-transporting ATPase subunit delta [EC:3.6.3.14]
contig00001_orf02561	K02114 ATPF1E	F-type H+-transporting ATPase subunit epsilon [EC:3.6.3.14]
contig00001_orf02559	K02115 ATPF1G	F-type H+-transporting ATPase subunit gamma [EC:3.6.3.14]
contig00001_orf00052	K02160 accB	acetyl-CoA carboxylase biotin carboxyl carrier protein
contig00001_orf02411	K02169 bioC	malonyl-CoA O-methyltransferase [EC:2.1.1.197]
contig00001_orf01424	K02335 DPO1	DNA polymerase I [EC:2.7.7.7]
contig00001_orf02361	K02337 DPO3A1	DNA polymerase III subunit alpha [EC:2.7.7.7]
contig00001_orf02488	K02338 DPO3B	DNA polymerase III subunit beta [EC:2.7.7.7]
contig00001_orf02646	K02339 DPO3C	DNA polymerase III subunit chi [EC:2.7.7.7]
contig00001_orf00476	K02340 DPO3D1	DNA polymerase III subunit delta [EC:2.7.7.7]
contig00001_orf02708	K02341 DPO3D2	DNA polymerase III subunit delta' [EC:2.7.7.7]
contig00001_orf00577	K02342 DPO3E	DNA polymerase III subunit epsilon [EC:2.7.7.7]
contig00001_orf01626	K02343 DPO3G	DNA polymerase III subunit gamma/tau [EC:2.7.7.7]
contig00001_orf02037	K02344 DPO3P	DNA polymerase III subunit psi [EC:2.7.7.7]
contig00001_orf00074	K02372 fabZ	3-hydroxyacyl-[acyl-carrier-protein] dehydratase [EC:4.2.1.59]
contig00001_orf01741	K02428 rdgB	dITP/XTP pyrophosphatase [EC:3.6.1.19]
contig00001_orf01174	K02438 treX	glycogen operon protein [EC:3.2.1.-]
contig00001_orf01198	K02446 glpX	fructose-1,6-bisphosphatase II [EC:3.1.3.11]
contig00001_orf00692	K02492 hemA	glutamyl-tRNA reductase [EC:1.2.1.70]
contig00001_orf00797	K02495 hemN	oxygen-independent coproporphyrinogen III oxidase [EC:1.3.99.22]
contig00001_orf00538	K02496 hemX	uroporphyrin-III C-methyltransferase [EC:2.1.1.107]
contig00001_orf01743	K02517 htrB	lipid A biosynthesis lauroyl acyltransferase [EC:2.3.1.-]
contig00001_orf02362	K02527 kdtA	3-deoxy-D-manno-octulosonic-acid transferase [EC:2.4.99.12 2.4.99.13 2.4.99.14 2.4.99.15]
contig00001_orf01493	K02535 lpxC	UDP-3-O-[3-hydroxymyristoyl] N-acetylglucosamine deacetylase [EC:3.5.1.108]
contig00001_orf00075	K02536 lpxD	UDP-3-O-[3-hydroxymyristoyl] glucosamine N-acyltransferase [EC:2.3.1.191]
contig00001_orf00344	K02548 menA	1,4-dihydroxy-2-naphthoate octaprenyltransferase [EC:2.5.1.74 2.5.1.-]
contig00001_orf01079	K02549 menC	O-succinylbenzoate synthase [EC:4.2.1.113]
contig00001_orf00096	K02551 menD	2-succinyl-5-enolpyruvyl-6-hydroxy-3-cyclohexene-1-carboxylate synthase [EC:2.2.1.9]
contig00001_orf00085	K02552 menF	menaquinone-specific isochorismate synthase [EC:5.4.4.2]
contig00001_orf02613	K02560 msbB	lipid A biosynthesis (KDO)2-(lauroyl)-lipid iva acyltransferase [EC:2.3.1.-]
contig00001_orf01505	K02563 murG	UDP-N-acetylglucosamine--N-acetylmuramyl-(pentapeptide) pyrophosphoryl-undecaprenol N-acetylglucosamine transferase [EC:2.4.1.227]
contig00001_orf01988	K02564 nagB	glucosamine-6-phosphate deaminase [EC:3.5.99.6]
contig00001_orf01415	K02793 PTS-Man-EIIA	PTS system, mannose-specific IIA component [EC:2.7.1.69]
contig00001_orf01411	K02794 PTS-Man-EIIB	PTS system, mannose-specific IIB component [EC:2.7.1.69]
contig00001_orf01412	K02795 PTS-Man-EIIC	PTS system, mannose-specific IIC component
contig00001_orf01413	K02796 PTS-Man-EIID	PTS system, mannose-specific IID component
contig00001_orf00381	K02843 waaF	heptosyltransferase II [EC:2.4.-.-]
contig00001_orf02228	K03040 rpoA	DNA-directed RNA polymerase subunit alpha [EC:2.7.7.6]
contig00001_orf02385	K03043 rpoB	DNA-directed RNA polymerase subunit beta [EC:2.7.7.6]
contig00001_orf02383	K03046 rpoC	DNA-directed RNA polymerase subunit beta' [EC:2.7.7.6]
contig00001_orf00365	K03060 rpoZ	DNA-directed RNA polymerase subunit omega [EC:2.7.7.6]
contig00001_orf01260	K03151 thiI	thiamine biosynthesis protein ThiI
contig00001_orf00624	K03179 ubiA	4-hydroxybenzoate octaprenyltransferase [EC:2.5.1.-]
contig00001_orf02052	K03182 ubiD	3-octaprenyl-4-hydroxybenzoate carboxy-lyase UbiD [EC:4.1.1.-]
contig00001_orf01898	K03183 ubiE	ubiquinone/menaquinone biosynthesis methyltransferase [EC:2.1.1.163 2.1.1.201]
contig00001_orf02701	K03184 ubiF	2-octaprenyl-3-methyl-6-methoxy-1,4-benzoquinol hydroxylase [EC:1.14.13.-]
contig00001_orf01360	K03185 ubiH	2-octaprenyl-6-methoxyphenol hydroxylase [EC:1.14.13.-]
contig00001_orf01143	K03186 ubiX	3-octaprenyl-4-hydroxybenzoate carboxy-lyase UbiX [EC:4.1.1.-]
contig00001_orf00370	K03269 lpxH	UDP-2,3-diacylglucosamine hydrolase [EC:3.6.1.54]
contig00001_orf01776	K03270 kdsC	3-deoxy-D-manno-octulosonate 8-phosphate phosphatase (KDO 8-P phosphatase) [EC:3.1.3.45]
contig00001_orf00677	K03271 gmhA	D-sedoheptulose 7-phosphate isomerase [EC:5.3.1.28]
contig00001_orf00690	K03272 gmhC	D-beta-D-heptose 7-phosphate kinase / D-beta-D-heptose 1-phosphate adenosyltransferase [EC:2.7.1.167 2.7.7.70]
contig00001_orf01085	K03273 gmhB	D-glycero-D-manno-heptose 1,7-bisphosphate phosphatase [EC:3.1.3.82 3.1.3.83]
contig00001_orf02394	K03274 gmhD	ADP-L-glycero-D-manno-heptose 6-epimerase [EC:5.1.3.20]
contig00001_orf02447	K03335 iolE	inosose dehydratase [EC:4.2.1.44]
contig00001_orf02448	K03336 iolD	3D-(3,5/4)-trihydroxycyclohexane-1,2-dione hydrolase [EC:3.7.1.-]
contig00001_orf02438	K03337 iolB	5-deoxy-glucuronate isomerase [EC:5.3.1.-]
contig00001_orf02449	K03338 iolC	5-dehydro-2-deoxygluconokinase [EC:2.7.1.92]
contig00001_orf00353	K03431 glmM	phosphoglucosamine mutase [EC:5.4.2.10]
contig00001_orf00036	K03524 birA	BirA family transcriptional regulator, biotin operon repressor / biotin-[acetyl-CoA-carboxylase] ligase [EC:6.3.4.15]
contig00001_orf01859	K03526 E1.17.7.1	(E)-4-hydroxy-3-methylbut-2-enyl-diphosphate synthase [EC:1.17.7.1]
contig00001_orf00030	K03527 E1.17.1.2	4-hydroxy-3-methylbut-2-enyl diphosphate reductase [EC:1.17.1.2]
contig00001_orf00044	K03621 plsX	glycerol-3-phosphate acyltransferase PlsX [EC:2.3.1.15]
contig00001_orf00850	K03635 MOCS2	molybdopterin synthase catalytic subunit [EC:2.-.-.-]
contig00001_orf00851	K03636 moaD	molybdopterin synthase sulfur carrier subunit
contig00001_orf00852	K03637 moaC	molybdenum cofactor biosynthesis protein C
contig00001_orf00853	K03639 MOCS1	molybdenum cofactor biosynthesis protein
contig00001_orf00112	K03644 lipA	lipoic acid synthetase [EC:2.8.1.8]
contig00001_orf01896	K03688 ubiB	ubiquinone biosynthesis protein
contig00001_orf01729	K03781 katE	catalase [EC:1.11.1.6]
contig00001_orf00121	K03784 deoD	purine-nucleoside phosphorylase [EC:2.4.2.1]
contig00001_orf00050	K03786 aroQ	3-dehydroquinate dehydratase II [EC:4.2.1.10]
contig00001_orf02715	K03787 surE	5'-nucleotidase [EC:3.1.3.5]
contig00001_orf00111	K03801 lipB	lipoyl(octanoyl) transferase [EC:2.3.1.181]
contig00001_orf00144	K03841 FBP	fructose-1,6-bisphosphatase I [EC:3.1.3.11]
contig00001_orf01259	K04042 glmU	bifunctional UDP-N-acetylglucosamine pyrophosphorylase / Glucosamine-1-phosphate N-acetyltransferase [EC:2.7.7.23 2.3.1.157]
contig00001_orf01111	K04765 mazG	ATP diphosphatase [EC:3.6.1.8]
contig00001_orf01674	K05366 mrcA	penicillin-binding protein 1A [EC:2.4.1.- 3.4.-.-]
contig00001_orf00108	K07258 dacC	D-alanyl-D-alanine carboxypeptidase (penicillin-binding protein 5/6) [EC:3.4.16.4]
contig00001_orf01879	K07751 pepB	PepB aminopeptidase [EC:3.4.11.23]
contig00001_orf01184	K08348 fdnG	formate dehydrogenase-N, alpha subunit [EC:1.2.1.2]
contig00001_orf01182	K08350 fdnI	formate dehydrogenase-N, gamma subunit
contig00001_orf02468	K08591 plsY	glycerol-3-phosphate acyltransferase PlsY [EC:2.3.1.15]
contig00001_orf00095	K08680 menH	2-succinyl-6-hydroxy-2,4-cyclohexadiene-1-carboxylate synthase [EC:4.2.99.20]
contig00001_orf01866	K08723 yjjG	5'-nucleotidase [EC:3.1.3.5]
contig00001_orf01841	K09471 puuB	gamma-glutamylputrescine oxidase [EC:1.4.3.-]
contig00001_orf02412	K09789 bioG	biotin synthesis protein BioG
contig00001_orf01481	K09903 pyrH	uridylate kinase [EC:2.7.4.22]
contig00001_orf00276	K11175 purN	phosphoribosylglycinamide formyltransferase 1 [EC:2.1.2.2]
contig00001_orf01471	K11258 ilvM	acetolactate synthase II small subunit [EC:2.2.1.6]
contig00001_orf00804	K11751 ushA	5'-nucleotidase / UDP-sugar diphosphatase [EC:3.1.3.5 3.6.1.45]
contig00001_orf00211	K11752 ribD	diaminohydroxyphosphoribosylaminopyrimidine deaminase / 5-amino-6-(5-phosphoribosylamino)uracil reductase [EC:3.5.4.26 1.1.1.193]
contig00001_orf00438	K11753 ribF	riboflavin kinase / FMN adenylyltransferase [EC:2.7.1.26 2.7.7.2]
contig00001_orf01024	K11754 folC	dihydrofolate synthase / folylpolyglutamate synthase [EC:6.3.2.12 6.3.2.17]
contig00001_orf01719	K12111 ebgA	evolved beta-galactosidase subunit alpha [EC:3.2.1.23]
contig00001_orf00072	K12524 thrA	bifunctional aspartokinase / homoserine dehydrogenase 1 [EC:2.7.2.4 1.1.1.3]
contig00001_orf02017	K13038 coaBC	phosphopantothenoylcysteine decarboxylase / phosphopantothenate--cysteine ligase [EC:4.1.1.36 6.3.2.5]
contig00001_orf02299	K13498 trpCF	indole-3-glycerol phosphate synthase / phosphoribosylanthranilate isomerase [EC:4.1.1.48 5.3.1.24]
contig00001_orf01029	K13788 pta	phosphate acetyltransferase [EC:2.3.1.8]
contig00001_orf01935	K13821 putA	proline dehydrogenase / delta 1-pyrroline-5-carboxylate dehydrogenase [EC:1.5.99.8 1.5.1.12]
contig00001_orf00056	K14170 pheA	chorismate mutase / prephenate dehydratase [EC:5.4.99.5 4.2.1.51]
contig00001_orf00070	K14187 tyrA	chorismate mutase / prephenate dehydrogenase [EC:5.4.99.5 1.3.1.12]
contig00001_orf00086	K14260 alaA	alanine-synthesizing transaminase [EC:2.6.1.66 2.6.1.2]
contig00001_orf00215	K14652 ribBA	3,4-dihydroxy 2-butanone 4-phosphate synthase / GTP cyclohydrolase II [EC:4.1.99.12 3.5.4.25]
ko01110 Biosynthesis of secondary metabolites (178)
contig00001_orf02446	K00010 iolG	myo-inositol 2-dehydrogenase [EC:1.1.1.18]
contig00001_orf00165	K00014 aroE	shikimate dehydrogenase [EC:1.1.1.25]
contig00001_orf00667	K00018 hprA	glycerate dehydrogenase [EC:1.1.1.29]
contig00001_orf00516	K00024 mdh	malate dehydrogenase [EC:1.1.1.37]
contig00001_orf01683	K00031 IDH1	isocitrate dehydrogenase [EC:1.1.1.42]
contig00001_orf00576	K00033 E1.1.1.44	6-phosphogluconate dehydrogenase [EC:1.1.1.44]
contig00001_orf00568	K00036 G6PD	glucose-6-phosphate 1-dehydrogenase [EC:1.1.1.49]
contig00001_orf01613	K00052 leuB	3-isopropylmalate dehydrogenase [EC:1.1.1.85]
contig00001_orf00006	K00053 ilvC	ketol-acid reductoisomerase [EC:1.1.1.86]
contig00001_orf01171	K00088 E1.1.1.205	IMP dehydrogenase [EC:1.1.1.205]
contig00001_orf00699	K00099 dxr	1-deoxy-D-xylulose-5-phosphate reductoisomerase [EC:1.1.1.267]
contig00001_orf00492	K00133 asd	aspartate-semialdehyde dehydrogenase [EC:1.2.1.11]
contig00001_orf01652	K00134 GAPDH	glyceraldehyde 3-phosphate dehydrogenase [EC:1.2.1.12]
contig00001_orf00784	K00163 aceE	pyruvate dehydrogenase E1 component [EC:1.2.4.1]
contig00001_orf01348	K00164 OGDH	2-oxoglutarate dehydrogenase E1 component [EC:1.2.4.2]
contig00001_orf01685	K00215 dapB	dihydrodipicolinate reductase [EC:1.3.1.26]
contig00001_orf02321	K00230 hemG	menaquinone-dependent protoporphyrinogen oxidase [EC:1.3.5.3]
contig00001_orf01644	K00244 frdA	fumarate reductase flavoprotein subunit [EC:1.3.99.1]
contig00001_orf01643	K00245 frdB	fumarate reductase iron-sulfur subunit [EC:1.3.99.1]
contig00001_orf01642	K00246 frdC	fumarate reductase subunit C
contig00001_orf01641	K00247 frdD	fumarate reductase subunit D
contig00001_orf01943	K00265 gltB	glutamate synthase (NADPH/NADH) large chain [EC:1.4.1.13 1.4.1.14]
contig00001_orf01944	K00266 gltD	glutamate synthase (NADPH/NADH) small chain [EC:1.4.1.13 1.4.1.14]
contig00001_orf00602	K00286 E1.5.1.2	pyrroline-5-carboxylate reductase [EC:1.5.1.2]
contig00001_orf00786	K00382 DLD	dihydrolipoamide dehydrogenase [EC:1.8.1.4]
contig00001_orf01917	K00549 E2.1.1.14	5-methyltetrahydropteroyltriglutamate--homocysteine methyltransferase [EC:2.1.1.14]
contig00001_orf00777	K00568 ubiG	2-polyprenyl-6-hydroxyphenyl methylase / 3-demethylubiquinone-9 3-methyltransferase [EC:2.1.1.222 2.1.1.64]
contig00001_orf01064	K00600 glyA	glycine hydroxymethyltransferase [EC:2.1.2.1]
contig00001_orf01609	K00602 purH	phosphoribosylaminoimidazolecarboxamide formyltransferase / IMP cyclohydrolase [EC:2.1.2.3 3.5.4.10]
contig00001_orf01065	K00611 OTC	ornithine carbamoyltransferase [EC:2.1.3.3]
contig00001_orf00509	K00615 E2.2.1.1	transketolase [EC:2.2.1.1]
contig00001_orf00362	K00616 E2.2.1.2	transaldolase [EC:2.2.1.2]
contig00001_orf00785	K00627 DLAT	pyruvate dehydrogenase E2 component (dihydrolipoamide acetyltransferase) [EC:2.3.1.12]
contig00001_orf01380	K00632 E2.3.1.16	acetyl-CoA acyltransferase [EC:2.3.1.16]
contig00001_orf01349	K00658 DLST	2-oxoglutarate dehydrogenase E2 component (dihydrolipoamide succinyltransferase) [EC:2.3.1.61]
contig00001_orf01346	K00688 E2.4.1.1	starch phosphorylase [EC:2.4.1.1]
contig00001_orf01176	K00700 glgB	1,4-alpha-glucan branching enzyme [EC:2.4.1.18]
contig00001_orf01172	K00703 E2.4.1.21	starch synthase [EC:2.4.1.21]
contig00001_orf01084	K00760 hprT	hypoxanthine phosphoribosyltransferase [EC:2.4.2.8]
contig00001_orf00734	K00764 E2.4.2.14	amidophosphoribosyltransferase [EC:2.4.2.14]
contig00001_orf02298	K00766 trpD	anthranilate phosphoribosyltransferase [EC:2.4.2.18]
contig00001_orf02275	K00769 gpt	xanthine phosphoribosyltransferase [EC:2.4.2.22]
contig00001_orf00771	K00789 E2.5.1.6	S-adenosylmethionine synthetase [EC:2.5.1.6]
contig00001_orf00133	K00791 miaA	tRNA dimethylallyltransferase [EC:2.5.1.75]
contig00001_orf01375	K00795 ispA	farnesyl diphosphate synthase [EC:2.5.1.1 2.5.1.10]
contig00001_orf01088	K00800 aroA	3-phosphoshikimate 1-carboxyvinyltransferase [EC:2.5.1.19]
contig00001_orf00080	K00806 uppS	undecaprenyl diphosphate synthase [EC:2.5.1.31]
contig00001_orf01020	K00813 E2.6.1.1B	aspartate aminotransferase [EC:2.6.1.1]
contig00001_orf01098	K00817 hisC	histidinol-phosphate aminotransferase [EC:2.6.1.9]
contig00001_orf02505	K00820 E2.6.1.16	glucosamine--fructose-6-phosphate aminotransferase (isomerizing) [EC:2.6.1.16]
contig00001_orf01868	K00826 E2.6.1.42	branched-chain amino acid aminotransferase [EC:2.6.1.42]
contig00001_orf02642	K00849 galK	galactokinase [EC:2.7.1.6]
contig00001_orf01790	K00850 pfkA	6-phosphofructokinase 1 [EC:2.7.1.11]
contig00001_orf01796	K00873 PK	pyruvate kinase [EC:2.7.1.40]
contig00001_orf00083	K00884 nagK	N-acetylglucosamine kinase [EC:2.7.1.59]
contig00001_orf00129	K00885 nanK	N-acylmannosamine kinase [EC:2.7.1.60]
contig00001_orf01675	K00891 E2.7.1.71	shikimate kinase [EC:2.7.1.71]
contig00001_orf02029	K00919 ispE	4-diphosphocytidyl-2-C-methyl-D-erythritol kinase [EC:2.7.1.148]
contig00001_orf01847	K00927 PGK	phosphoglycerate kinase [EC:2.7.2.3]
contig00001_orf01204	K00928 E2.7.2.4	aspartate kinase [EC:2.7.2.4]
contig00001_orf01680	K00939 E2.7.4.3	adenylate kinase [EC:2.7.4.3]
contig00001_orf01464	K00940 E2.7.4.6	nucleoside-diphosphate kinase [EC:2.7.4.6]
contig00001_orf02028	K00948 PRPS	ribose-phosphate pyrophosphokinase [EC:2.7.6.1]
contig00001_orf00824	K00963 UGP2	UTP--glucose-1-phosphate uridylyltransferase [EC:2.7.7.9]
contig00001_orf02002	K00965 galT	UDPglucose--hexose-1-phosphate uridylyltransferase [EC:2.7.7.12]
contig00001_orf01173	K00975 glgC	glucose-1-phosphate adenylyltransferase [EC:2.7.7.27]
contig00001_orf01767	K00983 E2.7.7.43	N-acylneuraminate cytidylyltransferase [EC:2.7.7.43]
contig00001_orf00715	K00991 ispD	2-C-methyl-D-erythritol 4-phosphate cytidylyltransferase [EC:2.7.7.60]
contig00001_orf00570	K01057 PGLS	6-phosphogluconolactonase [EC:3.1.1.31]
contig00001_orf00130	K01091 E3.1.3.18	phosphoglycolate phosphatase [EC:3.1.3.18]
contig00001_orf01516	K01092 E3.1.3.25	myo-inositol-1(or 4)-monophosphatase [EC:3.1.3.25]
contig00001_orf00551	K01207 E3.2.1.52	beta-N-acetylhexosaminidase [EC:3.2.1.52]
contig00001_orf00781	K01424 E3.5.1.1	L-asparaginase [EC:3.5.1.1]
contig00001_orf00834	K01438 argE	acetylornithine deacetylase [EC:3.5.1.16]
contig00001_orf01989	K01443 E3.5.1.25	N-acetylglucosamine-6-phosphate deacetylase [EC:3.5.1.25]
contig00001_orf02528	K01586 lysA	diaminopimelate decarboxylase [EC:4.1.1.20]
contig00001_orf00783	K01588 purE	5-(carboxyamino)imidazole ribonucleotide mutase [EC:5.4.99.18]
contig00001_orf00780	K01589 purK	5-(carboxyamino)imidazole ribonucleotide synthase [EC:6.3.4.18]
contig00001_orf00612	K01599 hemE	uroporphyrinogen decarboxylase [EC:4.1.1.37]
contig00001_orf00713	K01610 E4.1.1.49	phosphoenolpyruvate carboxykinase (ATP) [EC:4.1.1.49]
contig00001_orf01846	K01624 FBA	fructose-bisphosphate aldolase, class II [EC:4.1.2.13]
contig00001_orf00069	K01626 E2.5.1.54	3-deoxy-7-phosphoheptulonate synthase [EC:2.5.1.54]
contig00001_orf01681	K01647 CS	citrate synthase [EC:2.3.3.1]
contig00001_orf02091	K01649 leuA	2-isopropylmalate synthase [EC:2.3.3.13]
contig00001_orf01472	K01652 E2.2.1.6L	acetolactate synthase I/II/III large subunit [EC:2.2.1.6]
contig00001_orf01616	K01653 E2.2.1.6S	acetolactate synthase I/III small subunit [EC:2.2.1.6]
contig00001_orf02296	K01657 trpE	anthranilate synthase component I [EC:4.1.3.27]
contig00001_orf02297	K01658 trpG	anthranilate synthase component II [EC:4.1.3.27]
contig00001_orf02353	K01661 menB	naphthoate synthase [EC:4.1.3.36]
contig00001_orf01517	K01662 dxs	1-deoxy-D-xylulose-5-phosphate synthase [EC:2.2.1.7]
contig00001_orf02532	K01679 E4.2.1.2B	fumarate hydratase, class II [EC:4.2.1.2]
contig00001_orf01682	K01682 acnB	aconitate hydratase 2 / 2-methylisocitrate dehydratase [EC:4.2.1.3 4.2.1.99]
contig00001_orf00651	K01687 ilvD	dihydroxy-acid dehydratase [EC:4.2.1.9]
contig00001_orf01733	K01689 ENO	enolase [EC:4.2.1.11]
contig00001_orf02301	K01695 trpA	tryptophan synthase alpha chain [EC:4.2.1.20]
contig00001_orf02300	K01696 trpB	tryptophan synthase beta chain [EC:4.2.1.20]
contig00001_orf00171	K01698 hemB	porphobilinogen synthase [EC:4.2.1.24]
contig00001_orf01117	K01703 leuC	3-isopropylmalate/(R)-2-methylmalate dehydratase large subunit [EC:4.2.1.33 4.2.1.35]
contig00001_orf01118	K01704 leuD	3-isopropylmalate/(R)-2-methylmalate dehydratase small subunit [EC:4.2.1.33 4.2.1.35]
contig00001_orf00512	K01710 E4.2.1.46	dTDP-glucose 4,6-dehydratase [EC:4.2.1.46]
contig00001_orf01193	K01714 dapA	4-hydroxy-tetrahydrodipicolinate synthase [EC:4.3.3.7]
contig00001_orf00539	K01719 hemD	uroporphyrinogen-III synthase [EC:4.2.1.75]
contig00001_orf01676	K01735 aroB	3-dehydroquinate synthase [EC:4.2.3.4]
contig00001_orf01055	K01736 aroC	chorismate synthase [EC:4.2.3.5]
contig00001_orf01686	K01739 E2.5.1.48	cystathionine gamma-synthase [EC:2.5.1.48]
contig00001_orf00540	K01749 hemC	hydroxymethylbilane synthase [EC:2.5.1.61]
contig00001_orf01540	K01752 E4.3.1.17	L-serine dehydratase [EC:4.3.1.17]
contig00001_orf00352	K01754 E4.3.1.19	threonine dehydratase [EC:4.3.1.19]
contig00001_orf00610	K01755 argH	argininosuccinate lyase [EC:4.3.2.1]
contig00001_orf00668	K01756 E4.3.2.2	adenylosuccinate lyase [EC:4.3.2.2]
contig00001_orf01608	K01760 metC	cystathionine beta-lyase [EC:4.4.1.8]
contig00001_orf00716	K01770 ispF	2-C-methyl-D-erythritol 2,4-cyclodiphosphate synthase [EC:4.6.1.12]
contig00001_orf02699	K01772 hemH	ferrochelatase [EC:4.99.1.1]
contig00001_orf01987	K01778 dapF	diaminopimelate epimerase [EC:5.1.1.7]
contig00001_orf01378	K01782 fadJ	3-hydroxyacyl-CoA dehydrogenase / enoyl-CoA hydratase / 3-hydroxybutyryl-CoA epimerase [EC:1.1.1.35 4.2.1.17 5.1.2.3]
contig00001_orf02785	K01783 rpe	ribulose-phosphate 3-epimerase [EC:5.1.3.1]
contig00001_orf00360	K01784 galE	UDP-glucose 4-epimerase [EC:5.1.3.2]
contig00001_orf02640	K01785 E5.1.3.3	aldose 1-epimerase [EC:5.1.3.3]
contig00001_orf02743	K01791 wecB	UDP-N-acetylglucosamine 2-epimerase [EC:5.1.3.14]
contig00001_orf00611	K01792 E5.1.3.15	glucose-6-phosphate 1-epimerase [EC:5.1.3.15]
contig00001_orf02712	K01803 TPI	triosephosphate isomerase (TIM) [EC:5.3.1.1]
contig00001_orf00354	K01807 rpiA	ribose 5-phosphate isomerase A [EC:5.3.1.6]
contig00001_orf02694	K01809 E5.3.1.8	mannose-6-phosphate isomerase [EC:5.3.1.8]
contig00001_orf00167	K01810 GPI	glucose-6-phosphate isomerase [EC:5.3.1.9]
contig00001_orf00504	K01834 gpmA	2,3-bisphosphoglycerate-dependent phosphoglycerate mutase [EC:5.4.2.1]
contig00001_orf00383	K01840 E5.4.2.8	phosphomannomutase [EC:5.4.2.8]
contig00001_orf02739	K01845 hemL	glutamate-1-semialdehyde 2,1-aminomutase [EC:5.4.3.8]
contig00001_orf01351	K01902 sucD	succinyl-CoA synthetase alpha subunit [EC:6.2.1.5]
contig00001_orf01350	K01903 sucC	succinyl-CoA synthetase beta subunit [EC:6.2.1.5]
contig00001_orf01058	K01911 menE	O-succinylbenzoic acid--CoA ligase [EC:6.2.1.26]
contig00001_orf02340	K01914 asnA	aspartate--ammonia ligase [EC:6.3.1.1]
contig00001_orf02269	K01923 purC	phosphoribosylaminoimidazole-succinocarboxamide synthase [EC:6.3.2.6]
contig00001_orf00439	K01933 purM	phosphoribosylformylglycinamidine cyclo-ligase [EC:6.3.3.1]
contig00001_orf00503	K01940 E6.3.4.5	argininosuccinate synthase [EC:6.3.4.5]
contig00001_orf01890	K01945 purD	phosphoribosylamine--glycine ligase [EC:6.3.4.13]
contig00001_orf02318	K01952 E6.3.5.3	phosphoribosylformylglycinamidine synthase [EC:6.3.5.3]
contig00001_orf00053	K01961 accC	acetyl-CoA carboxylase, biotin carboxylase subunit [EC:6.4.1.2 6.3.4.14]
contig00001_orf01966	K01962 accA	acetyl-CoA carboxylase carboxyl transferase subunit alpha [EC:6.4.1.2]
contig00001_orf01023	K01963 accD	acetyl-CoA carboxylase carboxyl transferase subunit beta [EC:6.4.1.2]
contig00001_orf00052	K02160 accB	acetyl-CoA carboxylase biotin carboxyl carrier protein
contig00001_orf01174	K02438 treX	glycogen operon protein [EC:3.2.1.-]
contig00001_orf01198	K02446 glpX	fructose-1,6-bisphosphatase II [EC:3.1.3.11]
contig00001_orf00692	K02492 hemA	glutamyl-tRNA reductase [EC:1.2.1.70]
contig00001_orf00797	K02495 hemN	oxygen-independent coproporphyrinogen III oxidase [EC:1.3.99.22]
contig00001_orf00538	K02496 hemX	uroporphyrin-III C-methyltransferase [EC:2.1.1.107]
contig00001_orf00385	K02523 ispB	octaprenyl-diphosphate synthase [EC:2.5.1.90]
contig00001_orf00344	K02548 menA	1,4-dihydroxy-2-naphthoate octaprenyltransferase [EC:2.5.1.74 2.5.1.-]
contig00001_orf01079	K02549 menC	O-succinylbenzoate synthase [EC:4.2.1.113]
contig00001_orf00096	K02551 menD	2-succinyl-5-enolpyruvyl-6-hydroxy-3-cyclohexene-1-carboxylate synthase [EC:2.2.1.9]
contig00001_orf00085	K02552 menF	menaquinone-specific isochorismate synthase [EC:5.4.4.2]
contig00001_orf01988	K02564 nagB	glucosamine-6-phosphate deaminase [EC:3.5.99.6]
contig00001_orf00624	K03179 ubiA	4-hydroxybenzoate octaprenyltransferase [EC:2.5.1.-]
contig00001_orf02052	K03182 ubiD	3-octaprenyl-4-hydroxybenzoate carboxy-lyase UbiD [EC:4.1.1.-]
contig00001_orf01898	K03183 ubiE	ubiquinone/menaquinone biosynthesis methyltransferase [EC:2.1.1.163 2.1.1.201]
contig00001_orf02701	K03184 ubiF	2-octaprenyl-3-methyl-6-methoxy-1,4-benzoquinol hydroxylase [EC:1.14.13.-]
contig00001_orf01360	K03185 ubiH	2-octaprenyl-6-methoxyphenol hydroxylase [EC:1.14.13.-]
contig00001_orf01143	K03186 ubiX	3-octaprenyl-4-hydroxybenzoate carboxy-lyase UbiX [EC:4.1.1.-]
contig00001_orf01859	K03526 E1.17.7.1	(E)-4-hydroxy-3-methylbut-2-enyl-diphosphate synthase [EC:1.17.7.1]
contig00001_orf00030	K03527 E1.17.1.2	4-hydroxy-3-methylbut-2-enyl diphosphate reductase [EC:1.17.1.2]
contig00001_orf01896	K03688 ubiB	ubiquinone biosynthesis protein
contig00001_orf01729	K03781 katE	catalase [EC:1.11.1.6]
contig00001_orf00121	K03784 deoD	purine-nucleoside phosphorylase [EC:2.4.2.1]
contig00001_orf00050	K03786 aroQ	3-dehydroquinate dehydratase II [EC:4.2.1.10]
contig00001_orf02715	K03787 surE	5'-nucleotidase [EC:3.1.3.5]
contig00001_orf01194	K03823 pat	phosphinothricin acetyltransferase [EC:2.3.1.183]
contig00001_orf00144	K03841 FBP	fructose-1,6-bisphosphatase I [EC:3.1.3.11]
contig00001_orf01259	K04042 glmU	bifunctional UDP-N-acetylglucosamine pyrophosphorylase / Glucosamine-1-phosphate N-acetyltransferase [EC:2.7.7.23 2.3.1.157]
contig00001_orf00095	K08680 menH	2-succinyl-6-hydroxy-2,4-cyclohexadiene-1-carboxylate synthase [EC:4.2.99.20]
contig00001_orf01866	K08723 yjjG	5'-nucleotidase [EC:3.1.3.5]
contig00001_orf00276	K11175 purN	phosphoribosylglycinamide formyltransferase 1 [EC:2.1.2.2]
contig00001_orf01471	K11258 ilvM	acetolactate synthase II small subunit [EC:2.2.1.6]
contig00001_orf00804	K11751 ushA	5'-nucleotidase / UDP-sugar diphosphatase [EC:3.1.3.5 3.6.1.45]
contig00001_orf00072	K12524 thrA	bifunctional aspartokinase / homoserine dehydrogenase 1 [EC:2.7.2.4 1.1.1.3]
contig00001_orf02299	K13498 trpCF	indole-3-glycerol phosphate synthase / phosphoribosylanthranilate isomerase [EC:4.1.1.48 5.3.1.24]
contig00001_orf01935	K13821 putA	proline dehydrogenase / delta 1-pyrroline-5-carboxylate dehydrogenase [EC:1.5.99.8 1.5.1.12]
contig00001_orf00056	K14170 pheA	chorismate mutase / prephenate dehydratase [EC:5.4.99.5 4.2.1.51]
contig00001_orf00070	K14187 tyrA	chorismate mutase / prephenate dehydrogenase [EC:5.4.99.5 1.3.1.12]
contig00001_orf00086	K14260 alaA	alanine-synthesizing transaminase [EC:2.6.1.66 2.6.1.2]
ko01120 Microbial metabolism in diverse environments (93)
contig00001_orf02446	K00010 iolG	myo-inositol 2-dehydrogenase [EC:1.1.1.18]
contig00001_orf00667	K00018 hprA	glycerate dehydrogenase [EC:1.1.1.29]
contig00001_orf00516	K00024 mdh	malate dehydrogenase [EC:1.1.1.37]
contig00001_orf01803	K00029 E1.1.1.40	malate dehydrogenase (oxaloacetate-decarboxylating)(NADP+) [EC:1.1.1.40]
contig00001_orf01683	K00031 IDH1	isocitrate dehydrogenase [EC:1.1.1.42]
contig00001_orf00576	K00033 E1.1.1.44	6-phosphogluconate dehydrogenase [EC:1.1.1.44]
contig00001_orf00568	K00036 G6PD	glucose-6-phosphate 1-dehydrogenase [EC:1.1.1.49]
contig00001_orf02689	K00048 fucO	lactaldehyde reductase [EC:1.1.1.77]
contig00001_orf00355	K00058 serA	D-3-phosphoglycerate dehydrogenase [EC:1.1.1.95]
contig00001_orf01183	K00124 E1.2.1.2B1	formate dehydrogenase, beta subunit
contig00001_orf00492	K00133 asd	aspartate-semialdehyde dehydrogenase [EC:1.2.1.11]
contig00001_orf01652	K00134 GAPDH	glyceraldehyde 3-phosphate dehydrogenase [EC:1.2.1.12]
contig00001_orf00784	K00163 aceE	pyruvate dehydrogenase E1 component [EC:1.2.4.1]
contig00001_orf01348	K00164 OGDH	2-oxoglutarate dehydrogenase E1 component [EC:1.2.4.2]
contig00001_orf01685	K00215 dapB	dihydrodipicolinate reductase [EC:1.3.1.26]
contig00001_orf01644	K00244 frdA	fumarate reductase flavoprotein subunit [EC:1.3.99.1]
contig00001_orf01643	K00245 frdB	fumarate reductase iron-sulfur subunit [EC:1.3.99.1]
contig00001_orf01642	K00246 frdC	fumarate reductase subunit C
contig00001_orf01641	K00247 frdD	fumarate reductase subunit D
contig00001_orf01943	K00265 gltB	glutamate synthase (NADPH/NADH) large chain [EC:1.4.1.13 1.4.1.14]
contig00001_orf01944	K00266 gltD	glutamate synthase (NADPH/NADH) small chain [EC:1.4.1.13 1.4.1.14]
contig00001_orf01684	K00297 E1.5.1.20	methylenetetrahydrofolate reductase (NADPH) [EC:1.5.1.20]
contig00001_orf00786	K00382 DLD	dihydrolipoamide dehydrogenase [EC:1.8.1.4]
contig00001_orf00007	K00599 E2.1.1.-
contig00001_orf01064	K00600 glyA	glycine hydroxymethyltransferase [EC:2.1.2.1]
contig00001_orf00509	K00615 E2.2.1.1	transketolase [EC:2.2.1.1]
contig00001_orf00362	K00616 E2.2.1.2	transaldolase [EC:2.2.1.2]
contig00001_orf00785	K00627 DLAT	pyruvate dehydrogenase E2 component (dihydrolipoamide acetyltransferase) [EC:2.3.1.12]
contig00001_orf01380	K00632 E2.3.1.16	acetyl-CoA acyltransferase [EC:2.3.1.16]
contig00001_orf02473	K00640 E2.3.1.30	serine O-acetyltransferase [EC:2.3.1.30]
contig00001_orf01349	K00658 DLST	2-oxoglutarate dehydrogenase E2 component (dihydrolipoamide succinyltransferase) [EC:2.3.1.61]
contig00001_orf00048	K00674 dapD	2,3,4,5-tetrahydropyridine-2-carboxylate N-succinyltransferase [EC:2.3.1.117]
contig00001_orf01020	K00813 E2.6.1.1B	aspartate aminotransferase [EC:2.6.1.1]
contig00001_orf01106	K00831 serC	phosphoserine aminotransferase [EC:2.6.1.52]
contig00001_orf00043	K00836 E2.6.1.76	diaminobutyrate-2-oxoglutarate transaminase [EC:2.6.1.76]
contig00001_orf01790	K00850 pfkA	6-phosphofructokinase 1 [EC:2.7.1.11]
contig00001_orf00071	K00872 thrB1	homoserine kinase [EC:2.7.1.39]
contig00001_orf01796	K00873 PK	pyruvate kinase [EC:2.7.1.40]
contig00001_orf01031	K00925 ackA	acetate kinase [EC:2.7.2.1]
contig00001_orf01847	K00927 PGK	phosphoglycerate kinase [EC:2.7.2.3]
contig00001_orf01204	K00928 E2.7.2.4	aspartate kinase [EC:2.7.2.4]
contig00001_orf02028	K00948 PRPS	ribose-phosphate pyrophosphokinase [EC:2.7.6.1]
contig00001_orf00570	K01057 PGLS	6-phosphogluconolactonase [EC:3.1.1.31]
contig00001_orf00293	K01079 serB	phosphoserine phosphatase [EC:3.1.3.3]
contig00001_orf00567	K01082 E3.1.3.7	3'(2'), 5'-bisphosphate nucleotidase [EC:3.1.3.7]
contig00001_orf02286	K01439 dapE	succinyl-diaminopimelate desuccinylase [EC:3.5.1.18]
contig00001_orf00226	K01491 folD	methylenetetrahydrofolate dehydrogenase (NADP+) / methenyltetrahydrofolate cyclohydrolase [EC:1.5.1.5 3.5.4.9]
contig00001_orf02528	K01586 lysA	diaminopimelate decarboxylase [EC:4.1.1.20]
contig00001_orf01089	K01595 ppc	phosphoenolpyruvate carboxylase [EC:4.1.1.31]
contig00001_orf00713	K01610 E4.1.1.49	phosphoenolpyruvate carboxykinase (ATP) [EC:4.1.1.49]
contig00001_orf01846	K01624 FBA	fructose-bisphosphate aldolase, class II [EC:4.1.2.13]
contig00001_orf01681	K01647 CS	citrate synthase [EC:2.3.3.1]
contig00001_orf02532	K01679 E4.2.1.2B	fumarate hydratase, class II [EC:4.2.1.2]
contig00001_orf01682	K01682 acnB	aconitate hydratase 2 / 2-methylisocitrate dehydratase [EC:4.2.1.3 4.2.1.99]
contig00001_orf01733	K01689 ENO	enolase [EC:4.2.1.11]
contig00001_orf01193	K01714 dapA	4-hydroxy-tetrahydrodipicolinate synthase [EC:4.3.3.7]
contig00001_orf01975	K01733 thrC	threonine synthase [EC:4.2.3.1]
contig00001_orf01923	K01738 cysK	cysteine synthase A [EC:2.5.1.47]
contig00001_orf01987	K01778 dapF	diaminopimelate epimerase [EC:5.1.1.7]
contig00001_orf01378	K01782 fadJ	3-hydroxyacyl-CoA dehydrogenase / enoyl-CoA hydratase / 3-hydroxybutyryl-CoA epimerase [EC:1.1.1.35 4.2.1.17 5.1.2.3]
contig00001_orf02785	K01783 rpe	ribulose-phosphate 3-epimerase [EC:5.1.3.1]
contig00001_orf02640	K01785 E5.1.3.3	aldose 1-epimerase [EC:5.1.3.3]
contig00001_orf00611	K01792 E5.1.3.15	glucose-6-phosphate 1-epimerase [EC:5.1.3.15]
contig00001_orf02712	K01803 TPI	triosephosphate isomerase (TIM) [EC:5.3.1.1]
contig00001_orf00354	K01807 rpiA	ribose 5-phosphate isomerase A [EC:5.3.1.6]
contig00001_orf00167	K01810 GPI	glucose-6-phosphate isomerase [EC:5.3.1.9]
contig00001_orf00504	K01834 gpmA	2,3-bisphosphoglycerate-dependent phosphoglycerate mutase [EC:5.4.2.1]
contig00001_orf01351	K01902 sucD	succinyl-CoA synthetase alpha subunit [EC:6.2.1.5]
contig00001_orf01350	K01903 sucC	succinyl-CoA synthetase beta subunit [EC:6.2.1.5]
contig00001_orf02570	K01915 glnA	glutamine synthetase [EC:6.3.1.2]
contig00001_orf00053	K01961 accC	acetyl-CoA carboxylase, biotin carboxylase subunit [EC:6.4.1.2 6.3.4.14]
contig00001_orf01966	K01962 accA	acetyl-CoA carboxylase carboxyl transferase subunit alpha [EC:6.4.1.2]
contig00001_orf01023	K01963 accD	acetyl-CoA carboxylase carboxyl transferase subunit beta [EC:6.4.1.2]
contig00001_orf00052	K02160 accB	acetyl-CoA carboxylase biotin carboxyl carrier protein
contig00001_orf01198	K02446 glpX	fructose-1,6-bisphosphatase II [EC:3.1.3.11]
contig00001_orf02779	K02567 napA	periplasmic nitrate reductase NapA [EC:1.7.99.4]
contig00001_orf02776	K02568 napB	cytochrome c-type protein NapB
contig00001_orf02447	K03335 iolE	inosose dehydratase [EC:4.2.1.44]
contig00001_orf02448	K03336 iolD	3D-(3,5/4)-trihydroxycyclohexane-1,2-dione hydrolase [EC:3.7.1.-]
contig00001_orf02438	K03337 iolB	5-deoxy-glucuronate isomerase [EC:5.3.1.-]
contig00001_orf02449	K03338 iolC	5-dehydro-2-deoxygluconokinase [EC:2.7.1.92]
contig00001_orf00299	K03385 nrfA	cytochrome c-552 [EC:1.7.2.2]
contig00001_orf01565	K03562 tolQ	biopolymer transport protein TolQ
contig00001_orf01729	K03781 katE	catalase [EC:1.11.1.6]
contig00001_orf02320	K03788 aphA	acid phosphatase (class B) [EC:3.1.3.2]
contig00001_orf01702	K03839 fldA	flavodoxin I
contig00001_orf00144	K03841 FBP	fructose-1,6-bisphosphatase I [EC:3.1.3.11]
contig00001_orf00277	K06193 phnA	phosphonoacetate hydrolase [EC:3.11.1.2]
contig00001_orf01184	K08348 fdnG	formate dehydrogenase-N, alpha subunit [EC:1.2.1.2]
contig00001_orf01182	K08350 fdnI	formate dehydrogenase-N, gamma subunit
contig00001_orf00072	K12524 thrA	bifunctional aspartokinase / homoserine dehydrogenase 1 [EC:2.7.2.4 1.1.1.3]
contig00001_orf00042	K13745 ddc	L-2,4-diaminobutyrate decarboxylase [EC:4.1.1.86]
contig00001_orf01029	K13788 pta	phosphate acetyltransferase [EC:2.3.1.8]
ko00010 Glycolysis / Gluconeogenesis (19)
contig00001_orf01652	K00134 GAPDH	glyceraldehyde 3-phosphate dehydrogenase [EC:1.2.1.12]
contig00001_orf00784	K00163 aceE	pyruvate dehydrogenase E1 component [EC:1.2.4.1]
contig00001_orf00786	K00382 DLD	dihydrolipoamide dehydrogenase [EC:1.8.1.4]
contig00001_orf00785	K00627 DLAT	pyruvate dehydrogenase E2 component (dihydrolipoamide acetyltransferase) [EC:2.3.1.12]
contig00001_orf01790	K00850 pfkA	6-phosphofructokinase 1 [EC:2.7.1.11]
contig00001_orf01796	K00873 PK	pyruvate kinase [EC:2.7.1.40]
contig00001_orf01847	K00927 PGK	phosphoglycerate kinase [EC:2.7.2.3]
contig00001_orf00713	K01610 E4.1.1.49	phosphoenolpyruvate carboxykinase (ATP) [EC:4.1.1.49]
contig00001_orf01846	K01624 FBA	fructose-bisphosphate aldolase, class II [EC:4.1.2.13]
contig00001_orf01733	K01689 ENO	enolase [EC:4.2.1.11]
contig00001_orf02640	K01785 E5.1.3.3	aldose 1-epimerase [EC:5.1.3.3]
contig00001_orf00611	K01792 E5.1.3.15	glucose-6-phosphate 1-epimerase [EC:5.1.3.15]
contig00001_orf02712	K01803 TPI	triosephosphate isomerase (TIM) [EC:5.3.1.1]
contig00001_orf00167	K01810 GPI	glucose-6-phosphate isomerase [EC:5.3.1.9]
contig00001_orf00504	K01834 gpmA	2,3-bisphosphoglycerate-dependent phosphoglycerate mutase [EC:5.4.2.1]
contig00001_orf01198	K02446 glpX	fructose-1,6-bisphosphatase II [EC:3.1.3.11]
contig00001_orf00489	K02777 PTS-Glc-EIIA	PTS system, glucose-specific IIA component [EC:2.7.1.69]
contig00001_orf00100	K02779 PTS-Glc-EIIC	PTS system, glucose-specific IIC component
contig00001_orf00144	K03841 FBP	fructose-1,6-bisphosphatase I [EC:3.1.3.11]
ko00020 Citrate cycle (TCA cycle) (17)
contig00001_orf00516	K00024 mdh	malate dehydrogenase [EC:1.1.1.37]
contig00001_orf01683	K00031 IDH1	isocitrate dehydrogenase [EC:1.1.1.42]
contig00001_orf00784	K00163 aceE	pyruvate dehydrogenase E1 component [EC:1.2.4.1]
contig00001_orf01348	K00164 OGDH	2-oxoglutarate dehydrogenase E1 component [EC:1.2.4.2]
contig00001_orf01644	K00244 frdA	fumarate reductase flavoprotein subunit [EC:1.3.99.1]
contig00001_orf01643	K00245 frdB	fumarate reductase iron-sulfur subunit [EC:1.3.99.1]
contig00001_orf01642	K00246 frdC	fumarate reductase subunit C
contig00001_orf01641	K00247 frdD	fumarate reductase subunit D
contig00001_orf00786	K00382 DLD	dihydrolipoamide dehydrogenase [EC:1.8.1.4]
contig00001_orf00785	K00627 DLAT	pyruvate dehydrogenase E2 component (dihydrolipoamide acetyltransferase) [EC:2.3.1.12]
contig00001_orf01349	K00658 DLST	2-oxoglutarate dehydrogenase E2 component (dihydrolipoamide succinyltransferase) [EC:2.3.1.61]
contig00001_orf00713	K01610 E4.1.1.49	phosphoenolpyruvate carboxykinase (ATP) [EC:4.1.1.49]
contig00001_orf01681	K01647 CS	citrate synthase [EC:2.3.3.1]
contig00001_orf02532	K01679 E4.2.1.2B	fumarate hydratase, class II [EC:4.2.1.2]
contig00001_orf01682	K01682 acnB	aconitate hydratase 2 / 2-methylisocitrate dehydratase [EC:4.2.1.3 4.2.1.99]
contig00001_orf01351	K01902 sucD	succinyl-CoA synthetase alpha subunit [EC:6.2.1.5]
contig00001_orf01350	K01903 sucC	succinyl-CoA synthetase beta subunit [EC:6.2.1.5]
ko00030 Pentose phosphate pathway (15)
contig00001_orf00576	K00033 E1.1.1.44	6-phosphogluconate dehydrogenase [EC:1.1.1.44]
contig00001_orf00568	K00036 G6PD	glucose-6-phosphate 1-dehydrogenase [EC:1.1.1.49]
contig00001_orf00509	K00615 E2.2.1.1	transketolase [EC:2.2.1.1]
contig00001_orf00362	K00616 E2.2.1.2	transaldolase [EC:2.2.1.2]
contig00001_orf01790	K00850 pfkA	6-phosphofructokinase 1 [EC:2.7.1.11]
contig00001_orf02569	K00852 rbsK	ribokinase [EC:2.7.1.15]
contig00001_orf02028	K00948 PRPS	ribose-phosphate pyrophosphokinase [EC:2.7.6.1]
contig00001_orf00570	K01057 PGLS	6-phosphogluconolactonase [EC:3.1.1.31]
contig00001_orf00122	K01619 deoC	deoxyribose-phosphate aldolase [EC:4.1.2.4]
contig00001_orf01846	K01624 FBA	fructose-bisphosphate aldolase, class II [EC:4.1.2.13]
contig00001_orf02785	K01783 rpe	ribulose-phosphate 3-epimerase [EC:5.1.3.1]
contig00001_orf00354	K01807 rpiA	ribose 5-phosphate isomerase A [EC:5.3.1.6]
contig00001_orf00167	K01810 GPI	glucose-6-phosphate isomerase [EC:5.3.1.9]
contig00001_orf01198	K02446 glpX	fructose-1,6-bisphosphatase II [EC:3.1.3.11]
contig00001_orf00144	K03841 FBP	fructose-1,6-bisphosphatase I [EC:3.1.3.11]
ko00040 Pentose and glucuronate interconversions (4)
contig00001_orf02802	K00880 lyxK	L-xylulokinase [EC:2.7.1.53]
contig00001_orf00824	K00963 UGP2	UTP--glucose-1-phosphate uridylyltransferase [EC:2.7.7.9]
contig00001_orf02785	K01783 rpe	ribulose-phosphate 3-epimerase [EC:5.1.3.1]
contig00001_orf02799	K08092 dlgD	3-dehydro-L-gulonate 2-dehydrogenase [EC:1.1.1.130]
ko00051 Fructose and mannose metabolism (16)
contig00001_orf02638	K00847 E2.7.1.4	fructokinase [EC:2.7.1.4]
contig00001_orf01790	K00850 pfkA	6-phosphofructokinase 1 [EC:2.7.1.11]
contig00001_orf02453	K00879 fucK	L-fuculokinase [EC:2.7.1.51]
contig00001_orf01425	K01112 E3.1.3.-
contig00001_orf01846	K01624 FBA	fructose-bisphosphate aldolase, class II [EC:4.1.2.13]
contig00001_orf02451	K01628 fucA	L-fuculose-phosphate aldolase [EC:4.1.2.17]
contig00001_orf02712	K01803 TPI	triosephosphate isomerase (TIM) [EC:5.3.1.1]
contig00001_orf02694	K01809 E5.3.1.8	mannose-6-phosphate isomerase [EC:5.3.1.8]
contig00001_orf02454	K01818 fucI	L-fucose isomerase [EC:5.3.1.25]
contig00001_orf00383	K01840 E5.4.2.8	phosphomannomutase [EC:5.4.2.8]
contig00001_orf01198	K02446 glpX	fructose-1,6-bisphosphatase II [EC:3.1.3.11]
contig00001_orf01415	K02793 PTS-Man-EIIA	PTS system, mannose-specific IIA component [EC:2.7.1.69]
contig00001_orf01411	K02794 PTS-Man-EIIB	PTS system, mannose-specific IIB component [EC:2.7.1.69]
contig00001_orf01412	K02795 PTS-Man-EIIC	PTS system, mannose-specific IIC component
contig00001_orf01413	K02796 PTS-Man-EIID	PTS system, mannose-specific IID component
contig00001_orf00144	K03841 FBP	fructose-1,6-bisphosphatase I [EC:3.1.3.11]
ko00052 Galactose metabolism (9)
contig00001_orf02642	K00849 galK	galactokinase [EC:2.7.1.6]
contig00001_orf01790	K00850 pfkA	6-phosphofructokinase 1 [EC:2.7.1.11]
contig00001_orf00824	K00963 UGP2	UTP--glucose-1-phosphate uridylyltransferase [EC:2.7.7.9]
contig00001_orf02002	K00965 galT	UDPglucose--hexose-1-phosphate uridylyltransferase [EC:2.7.7.12]
contig00001_orf00279	K01193 E3.2.1.26	beta-fructofuranosidase [EC:3.2.1.26]
contig00001_orf01416	K01635 lacD	tagatose 1,6-diphosphate aldolase [EC:4.1.2.40]
contig00001_orf00360	K01784 galE	UDP-glucose 4-epimerase [EC:5.1.3.2]
contig00001_orf01719	K12111 ebgA	evolved beta-galactosidase subunit alpha [EC:3.2.1.23]
contig00001_orf01414	K12308 bgaB	beta-galactosidase [EC:3.2.1.23]
ko00053 Ascorbate and aldarate metabolism (2)
contig00001_orf02802	K00880 lyxK	L-xylulokinase [EC:2.7.1.53]
contig00001_orf02799	K08092 dlgD	3-dehydro-L-gulonate 2-dehydrogenase [EC:1.1.1.130]
ko00500 Starch and sucrose metabolism (12)
contig00001_orf01346	K00688 E2.4.1.1	starch phosphorylase [EC:2.4.1.1]
contig00001_orf01176	K00700 glgB	1,4-alpha-glucan branching enzyme [EC:2.4.1.18]
contig00001_orf01172	K00703 E2.4.1.21	starch synthase [EC:2.4.1.21]
contig00001_orf01233	K00705 malQ	4-alpha-glucanotransferase [EC:2.4.1.25]
contig00001_orf02638	K00847 E2.7.1.4	fructokinase [EC:2.7.1.4]
contig00001_orf00824	K00963 UGP2	UTP--glucose-1-phosphate uridylyltransferase [EC:2.7.7.9]
contig00001_orf01173	K00975 glgC	glucose-1-phosphate adenylyltransferase [EC:2.7.7.27]
contig00001_orf00279	K01193 E3.2.1.26	beta-fructofuranosidase [EC:3.2.1.26]
contig00001_orf00167	K01810 GPI	glucose-6-phosphate isomerase [EC:5.3.1.9]
contig00001_orf01174	K02438 treX	glycogen operon protein [EC:3.2.1.-]
contig00001_orf00489	K02777 PTS-Glc-EIIA	PTS system, glucose-specific IIA component [EC:2.7.1.69]
contig00001_orf00542	K02809 PTS-Scr-EIIB	PTS system, sucrose-specific IIB component [EC:2.7.1.69]
ko00520 Amino sugar and nucleotide sugar metabolism (31)
contig00001_orf00037	K00075 murB	UDP-N-acetylmuramate dehydrogenase [EC:1.1.1.158]
contig00001_orf00686	K00790 murA	UDP-N-acetylglucosamine 1-carboxyvinyltransferase [EC:2.5.1.7]
contig00001_orf02505	K00820 E2.6.1.16	glucosamine--fructose-6-phosphate aminotransferase (isomerizing) [EC:2.6.1.16]
contig00001_orf02638	K00847 E2.7.1.4	fructokinase [EC:2.7.1.4]
contig00001_orf02642	K00849 galK	galactokinase [EC:2.7.1.6]
contig00001_orf00083	K00884 nagK	N-acetylglucosamine kinase [EC:2.7.1.59]
contig00001_orf00129	K00885 nanK	N-acylmannosamine kinase [EC:2.7.1.60]
contig00001_orf00824	K00963 UGP2	UTP--glucose-1-phosphate uridylyltransferase [EC:2.7.7.9]
contig00001_orf02002	K00965 galT	UDPglucose--hexose-1-phosphate uridylyltransferase [EC:2.7.7.12]
contig00001_orf01173	K00975 glgC	glucose-1-phosphate adenylyltransferase [EC:2.7.7.27]
contig00001_orf01767	K00983 E2.7.7.43	N-acylneuraminate cytidylyltransferase [EC:2.7.7.43]
contig00001_orf00551	K01207 E3.2.1.52	beta-N-acetylhexosaminidase [EC:3.2.1.52]
contig00001_orf01989	K01443 E3.5.1.25	N-acetylglucosamine-6-phosphate deacetylase [EC:3.5.1.25]
contig00001_orf01012	K01639 E4.1.3.3	N-acetylneuraminate lyase [EC:4.1.3.3]
contig00001_orf00360	K01784 galE	UDP-glucose 4-epimerase [EC:5.1.3.2]
contig00001_orf00128	K01788 nanE	N-acylglucosamine-6-phosphate 2-epimerase [EC:5.1.3.9]
contig00001_orf02743	K01791 wecB	UDP-N-acetylglucosamine 2-epimerase [EC:5.1.3.14]
contig00001_orf02694	K01809 E5.3.1.8	mannose-6-phosphate isomerase [EC:5.3.1.8]
contig00001_orf00167	K01810 GPI	glucose-6-phosphate isomerase [EC:5.3.1.9]
contig00001_orf00383	K01840 E5.4.2.8	phosphomannomutase [EC:5.4.2.8]
contig00001_orf02744	K02472 wecC	UDP-N-acetyl-D-mannosaminuronic acid dehydrogenase [EC:1.1.1.-]
contig00001_orf01988	K02564 nagB	glucosamine-6-phosphate deaminase [EC:3.5.99.6]
contig00001_orf00489	K02777 PTS-Glc-EIIA	PTS system, glucose-specific IIA component [EC:2.7.1.69]
contig00001_orf00100	K02779 PTS-Glc-EIIC	PTS system, glucose-specific IIC component
contig00001_orf01415	K02793 PTS-Man-EIIA	PTS system, mannose-specific IIA component [EC:2.7.1.69]
contig00001_orf01411	K02794 PTS-Man-EIIB	PTS system, mannose-specific IIB component [EC:2.7.1.69]
contig00001_orf01412	K02795 PTS-Man-EIIC	PTS system, mannose-specific IIC component
contig00001_orf01413	K02796 PTS-Man-EIID	PTS system, mannose-specific IID component
contig00001_orf00353	K03431 glmM	phosphoglucosamine mutase [EC:5.4.2.10]
contig00001_orf01259	K04042 glmU	bifunctional UDP-N-acetylglucosamine pyrophosphorylase / Glucosamine-1-phosphate N-acetyltransferase [EC:2.7.7.23 2.3.1.157]
contig00001_orf00723	K07106 murQ	N-acetylmuramic acid 6-phosphate etherase [EC:4.2.1.126]
ko00620 Pyruvate metabolism (21)
contig00001_orf00516	K00024 mdh	malate dehydrogenase [EC:1.1.1.37]
contig00001_orf01803	K00029 E1.1.1.40	malate dehydrogenase (oxaloacetate-decarboxylating)(NADP+) [EC:1.1.1.40]
contig00001_orf02689	K00048 fucO	lactaldehyde reductase [EC:1.1.1.77]
contig00001_orf00784	K00163 aceE	pyruvate dehydrogenase E1 component [EC:1.2.4.1]
contig00001_orf00786	K00382 DLD	dihydrolipoamide dehydrogenase [EC:1.8.1.4]
contig00001_orf00785	K00627 DLAT	pyruvate dehydrogenase E2 component (dihydrolipoamide acetyltransferase) [EC:2.3.1.12]
contig00001_orf01456	K00656 E2.3.1.54	formate C-acetyltransferase [EC:2.3.1.54]
contig00001_orf01796	K00873 PK	pyruvate kinase [EC:2.7.1.40]
contig00001_orf01031	K00925 ackA	acetate kinase [EC:2.7.2.1]
contig00001_orf00081	K01069 E3.1.2.6	hydroxyacylglutathione hydrolase [EC:3.1.2.6]
contig00001_orf00278	K01572 E4.1.1.3B	oxaloacetate decarboxylase, beta subunit [EC:4.1.1.3]
contig00001_orf01089	K01595 ppc	phosphoenolpyruvate carboxylase [EC:4.1.1.31]
contig00001_orf00713	K01610 E4.1.1.49	phosphoenolpyruvate carboxykinase (ATP) [EC:4.1.1.49]
contig00001_orf02091	K01649 leuA	2-isopropylmalate synthase [EC:2.3.3.13]
contig00001_orf01812	K01759 E4.4.1.5	lactoylglutathione lyase [EC:4.4.1.5]
contig00001_orf00053	K01961 accC	acetyl-CoA carboxylase, biotin carboxylase subunit [EC:6.4.1.2 6.3.4.14]
contig00001_orf01966	K01962 accA	acetyl-CoA carboxylase carboxyl transferase subunit alpha [EC:6.4.1.2]
contig00001_orf01023	K01963 accD	acetyl-CoA carboxylase carboxyl transferase subunit beta [EC:6.4.1.2]
contig00001_orf00052	K02160 accB	acetyl-CoA carboxylase biotin carboxyl carrier protein
contig00001_orf01863	K03778 ldhA	D-lactate dehydrogenase [EC:1.1.1.28]
contig00001_orf01029	K13788 pta	phosphate acetyltransferase [EC:2.3.1.8]
ko00630 Glyoxylate and dicarboxylate metabolism (14)
contig00001_orf00667	K00018 hprA	glycerate dehydrogenase [EC:1.1.1.29]
contig00001_orf00516	K00024 mdh	malate dehydrogenase [EC:1.1.1.37]
contig00001_orf02689	K00048 fucO	lactaldehyde reductase [EC:1.1.1.77]
contig00001_orf01183	K00124 E1.2.1.2B1	formate dehydrogenase, beta subunit
contig00001_orf01064	K00600 glyA	glycine hydroxymethyltransferase [EC:2.1.2.1]
contig00001_orf00130	K01091 E3.1.3.18	phosphoglycolate phosphatase [EC:3.1.3.18]
contig00001_orf00194	K01433 purU	formyltetrahydrofolate deformylase [EC:3.5.1.10]
contig00001_orf01681	K01647 CS	citrate synthase [EC:2.3.3.1]
contig00001_orf01682	K01682 acnB	aconitate hydratase 2 / 2-methylisocitrate dehydratase [EC:4.2.1.3 4.2.1.99]
contig00001_orf02758	K01816 E5.3.1.22	hydroxypyruvate isomerase [EC:5.3.1.22]
contig00001_orf02570	K01915 glnA	glutamine synthetase [EC:6.3.1.2]
contig00001_orf01729	K03781 katE	catalase [EC:1.11.1.6]
contig00001_orf01184	K08348 fdnG	formate dehydrogenase-N, alpha subunit [EC:1.2.1.2]
contig00001_orf01182	K08350 fdnI	formate dehydrogenase-N, gamma subunit
ko00640 Propanoate metabolism (12)
contig00001_orf02439	K00140 mmsA	malonate-semialdehyde dehydrogenase (acetylating) / methylmalonate-semialdehyde dehydrogenase [EC:1.2.1.18 1.2.1.27]
contig00001_orf01456	K00656 E2.3.1.54	formate C-acetyltransferase [EC:2.3.1.54]
contig00001_orf01031	K00925 ackA	acetate kinase [EC:2.7.2.1]
contig00001_orf01682	K01682 acnB	aconitate hydratase 2 / 2-methylisocitrate dehydratase [EC:4.2.1.3 4.2.1.99]
contig00001_orf01378	K01782 fadJ	3-hydroxyacyl-CoA dehydrogenase / enoyl-CoA hydratase / 3-hydroxybutyryl-CoA epimerase [EC:1.1.1.35 4.2.1.17 5.1.2.3]
contig00001_orf01351	K01902 sucD	succinyl-CoA synthetase alpha subunit [EC:6.2.1.5]
contig00001_orf01350	K01903 sucC	succinyl-CoA synthetase beta subunit [EC:6.2.1.5]
contig00001_orf00053	K01961 accC	acetyl-CoA carboxylase, biotin carboxylase subunit [EC:6.4.1.2 6.3.4.14]
contig00001_orf01966	K01962 accA	acetyl-CoA carboxylase carboxyl transferase subunit alpha [EC:6.4.1.2]
contig00001_orf01023	K01963 accD	acetyl-CoA carboxylase carboxyl transferase subunit beta [EC:6.4.1.2]
contig00001_orf00052	K02160 accB	acetyl-CoA carboxylase biotin carboxyl carrier protein
contig00001_orf01029	K13788 pta	phosphate acetyltransferase [EC:2.3.1.8]
ko00650 Butanoate metabolism (10)
contig00001_orf00784	K00163 aceE	pyruvate dehydrogenase E1 component [EC:1.2.4.1]
contig00001_orf01644	K00244 frdA	fumarate reductase flavoprotein subunit [EC:1.3.99.1]
contig00001_orf01643	K00245 frdB	fumarate reductase iron-sulfur subunit [EC:1.3.99.1]
contig00001_orf01642	K00246 frdC	fumarate reductase subunit C
contig00001_orf01641	K00247 frdD	fumarate reductase subunit D
contig00001_orf01456	K00656 E2.3.1.54	formate C-acetyltransferase [EC:2.3.1.54]
contig00001_orf01472	K01652 E2.2.1.6L	acetolactate synthase I/II/III large subunit [EC:2.2.1.6]
contig00001_orf01616	K01653 E2.2.1.6S	acetolactate synthase I/III small subunit [EC:2.2.1.6]
contig00001_orf01378	K01782 fadJ	3-hydroxyacyl-CoA dehydrogenase / enoyl-CoA hydratase / 3-hydroxybutyryl-CoA epimerase [EC:1.1.1.35 4.2.1.17 5.1.2.3]
contig00001_orf01471	K11258 ilvM	acetolactate synthase II small subunit [EC:2.2.1.6]
ko00660 C5-Branched dibasic acid metabolism (7)
contig00001_orf01472	K01652 E2.2.1.6L	acetolactate synthase I/II/III large subunit [EC:2.2.1.6]
contig00001_orf01616	K01653 E2.2.1.6S	acetolactate synthase I/III small subunit [EC:2.2.1.6]
contig00001_orf01117	K01703 leuC	3-isopropylmalate/(R)-2-methylmalate dehydratase large subunit [EC:4.2.1.33 4.2.1.35]
contig00001_orf01118	K01704 leuD	3-isopropylmalate/(R)-2-methylmalate dehydratase small subunit [EC:4.2.1.33 4.2.1.35]
contig00001_orf01351	K01902 sucD	succinyl-CoA synthetase alpha subunit [EC:6.2.1.5]
contig00001_orf01350	K01903 sucC	succinyl-CoA synthetase beta subunit [EC:6.2.1.5]
contig00001_orf01471	K11258 ilvM	acetolactate synthase II small subunit [EC:2.2.1.6]
ko00562 Inositol phosphate metabolism (8)
contig00001_orf02446	K00010 iolG	myo-inositol 2-dehydrogenase [EC:1.1.1.18]
contig00001_orf02439	K00140 mmsA	malonate-semialdehyde dehydrogenase (acetylating) / methylmalonate-semialdehyde dehydrogenase [EC:1.2.1.18 1.2.1.27]
contig00001_orf01516	K01092 E3.1.3.25	myo-inositol-1(or 4)-monophosphatase [EC:3.1.3.25]
contig00001_orf02712	K01803 TPI	triosephosphate isomerase (TIM) [EC:5.3.1.1]
contig00001_orf02447	K03335 iolE	inosose dehydratase [EC:4.2.1.44]
contig00001_orf02448	K03336 iolD	3D-(3,5/4)-trihydroxycyclohexane-1,2-dione hydrolase [EC:3.7.1.-]
contig00001_orf02438	K03337 iolB	5-deoxy-glucuronate isomerase [EC:5.3.1.-]
contig00001_orf02449	K03338 iolC	5-dehydro-2-deoxygluconokinase [EC:2.7.1.92]
ko00190 Oxidative phosphorylation (16)
contig00001_orf01644	K00244 frdA	fumarate reductase flavoprotein subunit [EC:1.3.99.1]
contig00001_orf01643	K00245 frdB	fumarate reductase iron-sulfur subunit [EC:1.3.99.1]
contig00001_orf01642	K00246 frdC	fumarate reductase subunit C
contig00001_orf01641	K00247 frdD	fumarate reductase subunit D
contig00001_orf01569	K00425 cydA	cytochrome d ubiquinol oxidase subunit I [EC:1.10.3.-]
contig00001_orf01568	K00426 cydB	cytochrome d ubiquinol oxidase subunit II [EC:1.10.3.-]
contig00001_orf00014	K01507 ppa	inorganic pyrophosphatase [EC:3.6.1.1]
contig00001_orf02553	K02108 ATPF0A	F-type H+-transporting ATPase subunit a [EC:3.6.3.14]
contig00001_orf02555	K02109 ATPF0B	F-type H+-transporting ATPase subunit b [EC:3.6.3.14]
contig00001_orf02554	K02110 ATPF0C	F-type H+-transporting ATPase subunit c [EC:3.6.3.14]
contig00001_orf02558	K02111 ATPF1A	F-type H+-transporting ATPase subunit alpha [EC:3.6.3.14]
contig00001_orf02560	K02112 ATPF1B	F-type H+-transporting ATPase subunit beta [EC:3.6.3.14]
contig00001_orf02557	K02113 ATPF1D	F-type H+-transporting ATPase subunit delta [EC:3.6.3.14]
contig00001_orf02561	K02114 ATPF1E	F-type H+-transporting ATPase subunit epsilon [EC:3.6.3.14]
contig00001_orf02559	K02115 ATPF1G	F-type H+-transporting ATPase subunit gamma [EC:3.6.3.14]
contig00001_orf02611	K03885 ndh	NADH dehydrogenase [EC:1.6.99.3]
ko00195 Photosynthesis (8)
contig00001_orf02553	K02108 ATPF0A	F-type H+-transporting ATPase subunit a [EC:3.6.3.14]
contig00001_orf02555	K02109 ATPF0B	F-type H+-transporting ATPase subunit b [EC:3.6.3.14]
contig00001_orf02554	K02110 ATPF0C	F-type H+-transporting ATPase subunit c [EC:3.6.3.14]
contig00001_orf02558	K02111 ATPF1A	F-type H+-transporting ATPase subunit alpha [EC:3.6.3.14]
contig00001_orf02560	K02112 ATPF1B	F-type H+-transporting ATPase subunit beta [EC:3.6.3.14]
contig00001_orf02557	K02113 ATPF1D	F-type H+-transporting ATPase subunit delta [EC:3.6.3.14]
contig00001_orf02561	K02114 ATPF1E	F-type H+-transporting ATPase subunit epsilon [EC:3.6.3.14]
contig00001_orf02559	K02115 ATPF1G	F-type H+-transporting ATPase subunit gamma [EC:3.6.3.14]
ko00710 Carbon fixation in photosynthetic organisms (13)
contig00001_orf00516	K00024 mdh	malate dehydrogenase [EC:1.1.1.37]
contig00001_orf01803	K00029 E1.1.1.40	malate dehydrogenase (oxaloacetate-decarboxylating)(NADP+) [EC:1.1.1.40]
contig00001_orf00509	K00615 E2.2.1.1	transketolase [EC:2.2.1.1]
contig00001_orf01796	K00873 PK	pyruvate kinase [EC:2.7.1.40]
contig00001_orf01847	K00927 PGK	phosphoglycerate kinase [EC:2.7.2.3]
contig00001_orf01089	K01595 ppc	phosphoenolpyruvate carboxylase [EC:4.1.1.31]
contig00001_orf00713	K01610 E4.1.1.49	phosphoenolpyruvate carboxykinase (ATP) [EC:4.1.1.49]
contig00001_orf01846	K01624 FBA	fructose-bisphosphate aldolase, class II [EC:4.1.2.13]
contig00001_orf02785	K01783 rpe	ribulose-phosphate 3-epimerase [EC:5.1.3.1]
contig00001_orf02712	K01803 TPI	triosephosphate isomerase (TIM) [EC:5.3.1.1]
contig00001_orf00354	K01807 rpiA	ribose 5-phosphate isomerase A [EC:5.3.1.6]
contig00001_orf01198	K02446 glpX	fructose-1,6-bisphosphatase II [EC:3.1.3.11]
contig00001_orf00144	K03841 FBP	fructose-1,6-bisphosphatase I [EC:3.1.3.11]
ko00720 Carbon fixation pathways in prokaryotes (20)
contig00001_orf00516	K00024 mdh	malate dehydrogenase [EC:1.1.1.37]
contig00001_orf01683	K00031 IDH1	isocitrate dehydrogenase [EC:1.1.1.42]
contig00001_orf01644	K00244 frdA	fumarate reductase flavoprotein subunit [EC:1.3.99.1]
contig00001_orf01643	K00245 frdB	fumarate reductase iron-sulfur subunit [EC:1.3.99.1]
contig00001_orf01642	K00246 frdC	fumarate reductase subunit C
contig00001_orf01641	K00247 frdD	fumarate reductase subunit D
contig00001_orf01684	K00297 E1.5.1.20	methylenetetrahydrofolate reductase (NADPH) [EC:1.5.1.20]
contig00001_orf01031	K00925 ackA	acetate kinase [EC:2.7.2.1]
contig00001_orf00226	K01491 folD	methylenetetrahydrofolate dehydrogenase (NADP+) / methenyltetrahydrofolate cyclohydrolase [EC:1.5.1.5 3.5.4.9]
contig00001_orf01089	K01595 ppc	phosphoenolpyruvate carboxylase [EC:4.1.1.31]
contig00001_orf02532	K01679 E4.2.1.2B	fumarate hydratase, class II [EC:4.2.1.2]
contig00001_orf01682	K01682 acnB	aconitate hydratase 2 / 2-methylisocitrate dehydratase [EC:4.2.1.3 4.2.1.99]
contig00001_orf01378	K01782 fadJ	3-hydroxyacyl-CoA dehydrogenase / enoyl-CoA hydratase / 3-hydroxybutyryl-CoA epimerase [EC:1.1.1.35 4.2.1.17 5.1.2.3]
contig00001_orf01351	K01902 sucD	succinyl-CoA synthetase alpha subunit [EC:6.2.1.5]
contig00001_orf01350	K01903 sucC	succinyl-CoA synthetase beta subunit [EC:6.2.1.5]
contig00001_orf00053	K01961 accC	acetyl-CoA carboxylase, biotin carboxylase subunit [EC:6.4.1.2 6.3.4.14]
contig00001_orf01966	K01962 accA	acetyl-CoA carboxylase carboxyl transferase subunit alpha [EC:6.4.1.2]
contig00001_orf01023	K01963 accD	acetyl-CoA carboxylase carboxyl transferase subunit beta [EC:6.4.1.2]
contig00001_orf00052	K02160 accB	acetyl-CoA carboxylase biotin carboxyl carrier protein
contig00001_orf01029	K13788 pta	phosphate acetyltransferase [EC:2.3.1.8]
ko00680 Methane metabolism (23)
contig00001_orf00667	K00018 hprA	glycerate dehydrogenase [EC:1.1.1.29]
contig00001_orf00516	K00024 mdh	malate dehydrogenase [EC:1.1.1.37]
contig00001_orf00355	K00058 serA	D-3-phosphoglycerate dehydrogenase [EC:1.1.1.95]
contig00001_orf01183	K00124 E1.2.1.2B1	formate dehydrogenase, beta subunit
contig00001_orf01684	K00297 E1.5.1.20	methylenetetrahydrofolate reductase (NADPH) [EC:1.5.1.20]
contig00001_orf01064	K00600 glyA	glycine hydroxymethyltransferase [EC:2.1.2.1]
contig00001_orf01106	K00831 serC	phosphoserine aminotransferase [EC:2.6.1.52]
contig00001_orf01790	K00850 pfkA	6-phosphofructokinase 1 [EC:2.7.1.11]
contig00001_orf01031	K00925 ackA	acetate kinase [EC:2.7.2.1]
contig00001_orf00293	K01079 serB	phosphoserine phosphatase [EC:3.1.3.3]
contig00001_orf01089	K01595 ppc	phosphoenolpyruvate carboxylase [EC:4.1.1.31]
contig00001_orf01846	K01624 FBA	fructose-bisphosphate aldolase, class II [EC:4.1.2.13]
contig00001_orf01733	K01689 ENO	enolase [EC:4.2.1.11]
contig00001_orf00504	K01834 gpmA	2,3-bisphosphoglycerate-dependent phosphoglycerate mutase [EC:5.4.2.1]
contig00001_orf01198	K02446 glpX	fructose-1,6-bisphosphatase II [EC:3.1.3.11]
contig00001_orf02063	K03313 nhaA	Na+:H+ antiporter, NhaA family
contig00001_orf01526	K03314 nhaB	Na+:H+ antiporter, NhaB family
contig00001_orf02109	K03315 nhaC	Na+:H+ antiporter, NhaC family
contig00001_orf01729	K03781 katE	catalase [EC:1.11.1.6]
contig00001_orf00144	K03841 FBP	fructose-1,6-bisphosphatase I [EC:3.1.3.11]
contig00001_orf01184	K08348 fdnG	formate dehydrogenase-N, alpha subunit [EC:1.2.1.2]
contig00001_orf01182	K08350 fdnI	formate dehydrogenase-N, gamma subunit
contig00001_orf01029	K13788 pta	phosphate acetyltransferase [EC:2.3.1.8]
ko00910 Nitrogen metabolism (17)
contig00001_orf01943	K00265 gltB	glutamate synthase (NADPH/NADH) large chain [EC:1.4.1.13 1.4.1.14]
contig00001_orf01944	K00266 gltD	glutamate synthase (NADPH/NADH) small chain [EC:1.4.1.13 1.4.1.14]
contig00001_orf00781	K01424 E3.5.1.1	L-asparaginase [EC:3.5.1.1]
contig00001_orf02606	K01673 cynT	carbonic anhydrase [EC:4.2.1.1]
contig00001_orf00275	K01744 aspA	aspartate ammonia-lyase [EC:4.3.1.1]
contig00001_orf02340	K01914 asnA	aspartate--ammonia ligase [EC:6.3.1.1]
contig00001_orf02570	K01915 glnA	glutamine synthetase [EC:6.3.1.2]
contig00001_orf02779	K02567 napA	periplasmic nitrate reductase NapA [EC:1.7.99.4]
contig00001_orf02776	K02568 napB	cytochrome c-type protein NapB
contig00001_orf02775	K02569 napC	cytochrome c-type protein NapC
contig00001_orf02778	K02573 napG	ferredoxin-type protein NapG
contig00001_orf02777	K02574 napH	ferredoxin-type protein NapH
contig00001_orf00299	K03385 nrfA	cytochrome c-552 [EC:1.7.2.2]
contig00001_orf01702	K03839 fldA	flavodoxin I
contig00001_orf00298	K04013 nrfB	cytochrome c-type protein NrfB
contig00001_orf00297	K04014 nrfC	protein NrfC
contig00001_orf00296	K04015 nrfD	protein NrfD
ko00920 Sulfur metabolism (6)
contig00001_orf02473	K00640 E2.3.1.30	serine O-acetyltransferase [EC:2.3.1.30]
contig00001_orf01484	K00641 E2.3.1.31	homoserine O-acetyltransferase [EC:2.3.1.31]
contig00001_orf00567	K01082 E3.1.3.7	3'(2'), 5'-bisphosphate nucleotidase [EC:3.1.3.7]
contig00001_orf01923	K01738 cysK	cysteine synthase A [EC:2.5.1.47]
contig00001_orf01686	K01739 E2.5.1.48	cystathionine gamma-synthase [EC:2.5.1.48]
contig00001_orf01608	K01760 metC	cystathionine beta-lyase [EC:4.4.1.8]
ko00061 Fatty acid biosynthesis (11)
contig00001_orf00388	K00059 fabG	3-oxoacyl-[acyl-carrier protein] reductase [EC:1.1.1.100]
contig00001_orf00758	K00208 fabI	enoyl-[acyl-carrier protein] reductase I [EC:1.3.1.9 1.3.1.10]
contig00001_orf00387	K00645 fabD	[acyl-carrier-protein] S-malonyltransferase [EC:2.3.1.39]
contig00001_orf01831	K00647 fabB	3-oxoacyl-[acyl-carrier-protein] synthase I [EC:2.3.1.41]
contig00001_orf02378	K00648 fabH	3-oxoacyl-[acyl-carrier-protein] synthase III [EC:2.3.1.180]
contig00001_orf01724	K01716 fabA	3-hydroxyacyl-[acyl-carrier-protein] dehydratase [EC:4.2.1.59]
contig00001_orf00053	K01961 accC	acetyl-CoA carboxylase, biotin carboxylase subunit [EC:6.4.1.2 6.3.4.14]
contig00001_orf01966	K01962 accA	acetyl-CoA carboxylase carboxyl transferase subunit alpha [EC:6.4.1.2]
contig00001_orf01023	K01963 accD	acetyl-CoA carboxylase carboxyl transferase subunit beta [EC:6.4.1.2]
contig00001_orf00052	K02160 accB	acetyl-CoA carboxylase biotin carboxyl carrier protein
contig00001_orf00074	K02372 fabZ	3-hydroxyacyl-[acyl-carrier-protein] dehydratase [EC:4.2.1.59]
ko00071 Fatty acid metabolism (3)
contig00001_orf01380	K00632 E2.3.1.16	acetyl-CoA acyltransferase [EC:2.3.1.16]
contig00001_orf01378	K01782 fadJ	3-hydroxyacyl-CoA dehydrogenase / enoyl-CoA hydratase / 3-hydroxybutyryl-CoA epimerase [EC:1.1.1.35 4.2.1.17 5.1.2.3]
contig00001_orf01256	K01897 ACSL	long-chain acyl-CoA synthetase [EC:6.2.1.3]
ko00561 Glycerolipid metabolism (7)
contig00001_orf01628	K00631 plsB	glycerol-3-phosphate O-acyltransferase [EC:2.3.1.15]
contig00001_orf01970	K00655 plsC	1-acyl-sn-glycerol-3-phosphate acyltransferase [EC:2.3.1.51]
contig00001_orf00336	K00864 E2.7.1.30	glycerol kinase [EC:2.7.1.30]
contig00001_orf00801	K00901 E2.7.1.107	diacylglycerol kinase (ATP dependent) [EC:2.7.1.107]
contig00001_orf02295	K01002 E2.7.8.20	phosphoglycerol transferase [EC:2.7.8.20]
contig00001_orf00044	K03621 plsX	glycerol-3-phosphate acyltransferase PlsX [EC:2.3.1.15]
contig00001_orf02468	K08591 plsY	glycerol-3-phosphate acyltransferase PlsY [EC:2.3.1.15]
ko00564 Glycerophospholipid metabolism (16)
contig00001_orf02472	K00057 gpsA	glycerol-3-phosphate dehydrogenase (NAD(P)+) [EC:1.1.1.94]
contig00001_orf00021	K00111 glpA	glycerol-3-phosphate dehydrogenase [EC:1.1.5.3]
contig00001_orf00022	K00112 glpB	glycerol-3-phosphate dehydrogenase subunit B [EC:1.1.5.3]
contig00001_orf00023	K00113 glpC	glycerol-3-phosphate dehydrogenase subunit C [EC:1.1.5.3]
contig00001_orf01628	K00631 plsB	glycerol-3-phosphate O-acyltransferase [EC:2.3.1.15]
contig00001_orf01970	K00655 plsC	1-acyl-sn-glycerol-3-phosphate acyltransferase [EC:2.3.1.51]
contig00001_orf00801	K00901 E2.7.1.107	diacylglycerol kinase (ATP dependent) [EC:2.7.1.107]
contig00001_orf00079	K00981 E2.7.7.41	phosphatidate cytidylyltransferase [EC:2.7.7.41]
contig00001_orf00590	K00995 E2.7.8.5	CDP-diacylglycerol--glycerol-3-phosphate 3-phosphatidyltransferase [EC:2.7.8.5]
contig00001_orf00429	K00998 pssA	phosphatidylserine synthase [EC:2.7.8.8]
contig00001_orf01664	K01095 pgpA	phosphatidylglycerophosphatase A [EC:3.1.3.27]
contig00001_orf00084	K01096 pgpB	phosphatidylglycerophosphatase B [EC:3.1.3.27]
contig00001_orf00018	K01126 E3.1.4.46	glycerophosphoryl diester phosphodiesterase [EC:3.1.4.46]
contig00001_orf00137	K01613 psd	phosphatidylserine decarboxylase [EC:4.1.1.65]
contig00001_orf00044	K03621 plsX	glycerol-3-phosphate acyltransferase PlsX [EC:2.3.1.15]
contig00001_orf02468	K08591 plsY	glycerol-3-phosphate acyltransferase PlsY [EC:2.3.1.15]
ko00590 Arachidonic acid metabolism (1)
contig00001_orf02750	K00681 ggt	gamma-glutamyltranspeptidase [EC:2.3.2.2]
ko00592 alpha-Linolenic acid metabolism (1)
contig00001_orf01380	K00632 E2.3.1.16	acetyl-CoA acyltransferase [EC:2.3.1.16]
ko01040 Biosynthesis of unsaturated fatty acids (3)
contig00001_orf00388	K00059 fabG	3-oxoacyl-[acyl-carrier protein] reductase [EC:1.1.1.100]
contig00001_orf01378	K01782 fadJ	3-hydroxyacyl-CoA dehydrogenase / enoyl-CoA hydratase / 3-hydroxybutyryl-CoA epimerase [EC:1.1.1.35 4.2.1.17 5.1.2.3]
contig00001_orf00817	K10806 yciA	acyl-CoA thioesterase YciA [EC:3.1.2.-]
ko00230 Purine metabolism (54)
contig00001_orf01171	K00088 E1.1.1.205	IMP dehydrogenase [EC:1.1.1.205]
contig00001_orf01933	K00525 E1.17.4.1A	ribonucleoside-diphosphate reductase alpha chain [EC:1.17.4.1]
contig00001_orf01934	K00526 E1.17.4.1B	ribonucleoside-diphosphate reductase beta chain [EC:1.17.4.1]
contig00001_orf00176	K00527 nrdD	ribonucleoside-triphosphate reductase [EC:1.17.4.2]
contig00001_orf01609	K00602 purH	phosphoribosylaminoimidazolecarboxamide formyltransferase / IMP cyclohydrolase [EC:2.1.2.3 3.5.4.10]
contig00001_orf01627	K00759 E2.4.2.7	adenine phosphoribosyltransferase [EC:2.4.2.7]
contig00001_orf01084	K00760 hprT	hypoxanthine phosphoribosyltransferase [EC:2.4.2.8]
contig00001_orf00734	K00764 E2.4.2.14	amidophosphoribosyltransferase [EC:2.4.2.14]
contig00001_orf02275	K00769 gpt	xanthine phosphoribosyltransferase [EC:2.4.2.22]
contig00001_orf01796	K00873 PK	pyruvate kinase [EC:2.7.1.40]
contig00001_orf01680	K00939 E2.7.4.3	adenylate kinase [EC:2.7.4.3]
contig00001_orf01464	K00940 E2.7.4.6	nucleoside-diphosphate kinase [EC:2.7.4.6]
contig00001_orf02278	K00942 E2.7.4.8	guanylate kinase [EC:2.7.4.8]
contig00001_orf02028	K00948 PRPS	ribose-phosphate pyrophosphokinase [EC:2.7.6.1]
contig00001_orf00693	K00951 relA	GTP pyrophosphokinase [EC:2.7.6.5]
contig00001_orf00809	K00962 pnp	polyribonucleotide nucleotidyltransferase [EC:2.7.7.8]
contig00001_orf00064	K01119 cpdB	2',3'-cyclic-nucleotide 2'-phosphodiesterase [EC:3.1.4.16]
contig00001_orf00454	K01129 dgt	dGTPase [EC:3.1.5.1]
contig00001_orf00367	K01139 spoT	guanosine-3',5'-bis(diphosphate) 3'-pyrophosphohydrolase [EC:3.1.7.2]
contig00001_orf00124	K01239 iunH	purine nucleosidase [EC:3.2.2.1]
contig00001_orf02368	K01515 nudF	ADP-ribose pyrophosphatase [EC:3.6.1.13]
contig00001_orf01090	K01524 ppx-gppA	exopolyphosphatase / guanosine-5'-triphosphate,3'-diphosphate pyrophosphatase [EC:3.6.1.11 3.6.1.40]
contig00001_orf01338	K01525 apaH	bis(5'-nucleosyl)-tetraphosphatase (symmetrical) [EC:3.6.1.41]
contig00001_orf00783	K01588 purE	5-(carboxyamino)imidazole ribonucleotide mutase [EC:5.4.99.18]
contig00001_orf00780	K01589 purK	5-(carboxyamino)imidazole ribonucleotide synthase [EC:6.3.4.18]
contig00001_orf00668	K01756 E4.3.2.2	adenylosuccinate lyase [EC:4.3.2.2]
contig00001_orf02269	K01923 purC	phosphoribosylaminoimidazole-succinocarboxamide synthase [EC:6.3.2.6]
contig00001_orf00439	K01933 purM	phosphoribosylformylglycinamidine cyclo-ligase [EC:6.3.3.1]
contig00001_orf01830	K01939 E6.3.4.4	adenylosuccinate synthase [EC:6.3.4.4]
contig00001_orf01890	K01945 purD	phosphoribosylamine--glycine ligase [EC:6.3.4.13]
contig00001_orf01164	K01951 E6.3.5.2	GMP synthase (glutamine-hydrolysing) [EC:6.3.5.2]
contig00001_orf02318	K01952 E6.3.5.3	phosphoribosylformylglycinamidine synthase [EC:6.3.5.3]
contig00001_orf01424	K02335 DPO1	DNA polymerase I [EC:2.7.7.7]
contig00001_orf02361	K02337 DPO3A1	DNA polymerase III subunit alpha [EC:2.7.7.7]
contig00001_orf02488	K02338 DPO3B	DNA polymerase III subunit beta [EC:2.7.7.7]
contig00001_orf02646	K02339 DPO3C	DNA polymerase III subunit chi [EC:2.7.7.7]
contig00001_orf00476	K02340 DPO3D1	DNA polymerase III subunit delta [EC:2.7.7.7]
contig00001_orf02708	K02341 DPO3D2	DNA polymerase III subunit delta' [EC:2.7.7.7]
contig00001_orf00577	K02342 DPO3E	DNA polymerase III subunit epsilon [EC:2.7.7.7]
contig00001_orf01626	K02343 DPO3G	DNA polymerase III subunit gamma/tau [EC:2.7.7.7]
contig00001_orf02037	K02344 DPO3P	DNA polymerase III subunit psi [EC:2.7.7.7]
contig00001_orf01741	K02428 rdgB	dITP/XTP pyrophosphatase [EC:3.6.1.19]
contig00001_orf02228	K03040 rpoA	DNA-directed RNA polymerase subunit alpha [EC:2.7.7.6]
contig00001_orf02385	K03043 rpoB	DNA-directed RNA polymerase subunit beta [EC:2.7.7.6]
contig00001_orf02383	K03046 rpoC	DNA-directed RNA polymerase subunit beta' [EC:2.7.7.6]
contig00001_orf00365	K03060 rpoZ	DNA-directed RNA polymerase subunit omega [EC:2.7.7.6]
contig00001_orf00121	K03784 deoD	purine-nucleoside phosphorylase [EC:2.4.2.1]
contig00001_orf02715	K03787 surE	5'-nucleotidase [EC:3.1.3.5]
contig00001_orf01111	K04765 mazG	ATP diphosphatase [EC:3.6.1.8]
contig00001_orf00525	K05851 E4.6.1.1A	adenylate cyclase, class 1 [EC:4.6.1.1]
contig00001_orf01460	K08312 nudE	ADP-ribose diphosphatase [EC:3.6.1.-]
contig00001_orf01866	K08723 yjjG	5'-nucleotidase [EC:3.1.3.5]
contig00001_orf00276	K11175 purN	phosphoribosylglycinamide formyltransferase 1 [EC:2.1.2.2]
contig00001_orf00804	K11751 ushA	5'-nucleotidase / UDP-sugar diphosphatase [EC:3.1.3.5 3.6.1.45]
ko00240 Pyrimidine metabolism (44)
contig00001_orf02027	K00226 pyrD	dihydroorotate dehydrogenase (fumarate) [EC:1.3.98.1]
contig00001_orf00519	K00384 E1.8.1.9	thioredoxin reductase (NADPH) [EC:1.8.1.9]
contig00001_orf01933	K00525 E1.17.4.1A	ribonucleoside-diphosphate reductase alpha chain [EC:1.17.4.1]
contig00001_orf01934	K00526 E1.17.4.1B	ribonucleoside-diphosphate reductase beta chain [EC:1.17.4.1]
contig00001_orf00176	K00527 nrdD	ribonucleoside-triphosphate reductase [EC:1.17.4.2]
contig00001_orf02267	K00560 E2.1.1.45	thymidylate synthase [EC:2.1.1.45]
contig00001_orf02336	K00757 E2.4.2.3	uridine phosphorylase [EC:2.4.2.3]
contig00001_orf00553	K00761 upp	uracil phosphoribosyltransferase [EC:2.4.2.9]
contig00001_orf00582	K00762 pyrE	orotate phosphoribosyltransferase [EC:2.4.2.10]
contig00001_orf01426	K00857 E2.7.1.21	thymidine kinase [EC:2.7.1.21]
contig00001_orf00736	K00876 E2.7.1.48	uridine kinase [EC:2.7.1.48]
contig00001_orf01464	K00940 E2.7.4.6	nucleoside-diphosphate kinase [EC:2.7.4.6]
contig00001_orf02709	K00943 E2.7.4.9	dTMP kinase [EC:2.7.4.9]
contig00001_orf00826	K00945 cmk	cytidylate kinase [EC:2.7.4.14]
contig00001_orf00809	K00962 pnp	polyribonucleotide nucleotidyltransferase [EC:2.7.7.8]
contig00001_orf00064	K01119 cpdB	2',3'-cyclic-nucleotide 2'-phosphodiesterase [EC:3.1.4.16]
contig00001_orf02470	K01489 E3.5.4.5	cytidine deaminase [EC:3.5.4.5]
contig00001_orf00735	K01494 E3.5.4.13	dCTP deaminase [EC:3.5.4.13]
contig00001_orf02020	K01520 E3.6.1.23	dUTP pyrophosphatase [EC:3.6.1.23]
contig00001_orf00831	K01591 pyrF	orotidine-5'-phosphate decarboxylase [EC:4.1.1.23]
contig00001_orf00356	K01937 E6.3.4.2	CTP synthase [EC:6.3.4.2]
contig00001_orf02062	K01955 carB	carbamoyl-phosphate synthase large subunit [EC:6.3.5.5]
contig00001_orf02061	K01956 carA	carbamoyl-phosphate synthase small subunit [EC:6.3.5.5]
contig00001_orf01424	K02335 DPO1	DNA polymerase I [EC:2.7.7.7]
contig00001_orf02361	K02337 DPO3A1	DNA polymerase III subunit alpha [EC:2.7.7.7]
contig00001_orf02488	K02338 DPO3B	DNA polymerase III subunit beta [EC:2.7.7.7]
contig00001_orf02646	K02339 DPO3C	DNA polymerase III subunit chi [EC:2.7.7.7]
contig00001_orf00476	K02340 DPO3D1	DNA polymerase III subunit delta [EC:2.7.7.7]
contig00001_orf02708	K02341 DPO3D2	DNA polymerase III subunit delta' [EC:2.7.7.7]
contig00001_orf00577	K02342 DPO3E	DNA polymerase III subunit epsilon [EC:2.7.7.7]
contig00001_orf01626	K02343 DPO3G	DNA polymerase III subunit gamma/tau [EC:2.7.7.7]
contig00001_orf02037	K02344 DPO3P	DNA polymerase III subunit psi [EC:2.7.7.7]
contig00001_orf01741	K02428 rdgB	dITP/XTP pyrophosphatase [EC:3.6.1.19]
contig00001_orf02228	K03040 rpoA	DNA-directed RNA polymerase subunit alpha [EC:2.7.7.6]
contig00001_orf02385	K03043 rpoB	DNA-directed RNA polymerase subunit beta [EC:2.7.7.6]
contig00001_orf02383	K03046 rpoC	DNA-directed RNA polymerase subunit beta' [EC:2.7.7.6]
contig00001_orf00365	K03060 rpoZ	DNA-directed RNA polymerase subunit omega [EC:2.7.7.6]
contig00001_orf00121	K03784 deoD	purine-nucleoside phosphorylase [EC:2.4.2.1]
contig00001_orf02715	K03787 surE	5'-nucleotidase [EC:3.1.3.5]
contig00001_orf01111	K04765 mazG	ATP diphosphatase [EC:3.6.1.8]
contig00001_orf01866	K08723 yjjG	5'-nucleotidase [EC:3.1.3.5]
contig00001_orf01481	K09903 pyrH	uridylate kinase [EC:2.7.4.22]
contig00001_orf00804	K11751 ushA	5'-nucleotidase / UDP-sugar diphosphatase [EC:3.1.3.5 3.6.1.45]
contig00001_orf00127	K16329 psuG	pseudouridine-5'-phosphate glycosidase [EC:3.2.-.-]
ko00250 Alanine, aspartate and glutamate metabolism (18)
contig00001_orf02085	K00259 ald	alanine dehydrogenase [EC:1.4.1.1]
contig00001_orf01943	K00265 gltB	glutamate synthase (NADPH/NADH) large chain [EC:1.4.1.13 1.4.1.14]
contig00001_orf01944	K00266 gltD	glutamate synthase (NADPH/NADH) small chain [EC:1.4.1.13 1.4.1.14]
contig00001_orf00734	K00764 E2.4.2.14	amidophosphoribosyltransferase [EC:2.4.2.14]
contig00001_orf01020	K00813 E2.6.1.1B	aspartate aminotransferase [EC:2.6.1.1]
contig00001_orf02505	K00820 E2.6.1.16	glucosamine--fructose-6-phosphate aminotransferase (isomerizing) [EC:2.6.1.16]
contig00001_orf00781	K01424 E3.5.1.1	L-asparaginase [EC:3.5.1.1]
contig00001_orf00275	K01744 aspA	aspartate ammonia-lyase [EC:4.3.1.1]
contig00001_orf00610	K01755 argH	argininosuccinate lyase [EC:4.3.2.1]
contig00001_orf00668	K01756 E4.3.2.2	adenylosuccinate lyase [EC:4.3.2.2]
contig00001_orf02340	K01914 asnA	aspartate--ammonia ligase [EC:6.3.1.1]
contig00001_orf02570	K01915 glnA	glutamine synthetase [EC:6.3.1.2]
contig00001_orf01830	K01939 E6.3.4.4	adenylosuccinate synthase [EC:6.3.4.4]
contig00001_orf00503	K01940 E6.3.4.5	argininosuccinate synthase [EC:6.3.4.5]
contig00001_orf02062	K01955 carB	carbamoyl-phosphate synthase large subunit [EC:6.3.5.5]
contig00001_orf02061	K01956 carA	carbamoyl-phosphate synthase small subunit [EC:6.3.5.5]
contig00001_orf01935	K13821 putA	proline dehydrogenase / delta 1-pyrroline-5-carboxylate dehydrogenase [EC:1.5.99.8 1.5.1.12]
contig00001_orf00086	K14260 alaA	alanine-synthesizing transaminase [EC:2.6.1.66 2.6.1.2]
ko00260 Glycine, serine and threonine metabolism (19)
contig00001_orf00667	K00018 hprA	glycerate dehydrogenase [EC:1.1.1.29]
contig00001_orf00355	K00058 serA	D-3-phosphoglycerate dehydrogenase [EC:1.1.1.95]
contig00001_orf00492	K00133 asd	aspartate-semialdehyde dehydrogenase [EC:1.2.1.11]
contig00001_orf00786	K00382 DLD	dihydrolipoamide dehydrogenase [EC:1.8.1.4]
contig00001_orf01064	K00600 glyA	glycine hydroxymethyltransferase [EC:2.1.2.1]
contig00001_orf01106	K00831 serC	phosphoserine aminotransferase [EC:2.6.1.52]
contig00001_orf00043	K00836 E2.6.1.76	diaminobutyrate-2-oxoglutarate transaminase [EC:2.6.1.76]
contig00001_orf00071	K00872 thrB1	homoserine kinase [EC:2.7.1.39]
contig00001_orf01204	K00928 E2.7.2.4	aspartate kinase [EC:2.7.2.4]
contig00001_orf00429	K00998 pssA	phosphatidylserine synthase [EC:2.7.8.8]
contig00001_orf00293	K01079 serB	phosphoserine phosphatase [EC:3.1.3.3]
contig00001_orf02301	K01695 trpA	tryptophan synthase alpha chain [EC:4.2.1.20]
contig00001_orf02300	K01696 trpB	tryptophan synthase beta chain [EC:4.2.1.20]
contig00001_orf01975	K01733 thrC	threonine synthase [EC:4.2.3.1]
contig00001_orf01540	K01752 E4.3.1.17	L-serine dehydratase [EC:4.3.1.17]
contig00001_orf00352	K01754 E4.3.1.19	threonine dehydratase [EC:4.3.1.19]
contig00001_orf00504	K01834 gpmA	2,3-bisphosphoglycerate-dependent phosphoglycerate mutase [EC:5.4.2.1]
contig00001_orf00072	K12524 thrA	bifunctional aspartokinase / homoserine dehydrogenase 1 [EC:2.7.2.4 1.1.1.3]
contig00001_orf00042	K13745 ddc	L-2,4-diaminobutyrate decarboxylase [EC:4.1.1.86]
ko00270 Cysteine and methionine metabolism (16)
contig00001_orf00492	K00133 asd	aspartate-semialdehyde dehydrogenase [EC:1.2.1.11]
contig00001_orf01917	K00549 E2.1.1.14	5-methyltetrahydropteroyltriglutamate--homocysteine methyltransferase [EC:2.1.1.14]
contig00001_orf00616	K00558 E2.1.1.37	DNA (cytosine-5-)-methyltransferase [EC:2.1.1.37]
contig00001_orf02473	K00640 E2.3.1.30	serine O-acetyltransferase [EC:2.3.1.30]
contig00001_orf01484	K00641 E2.3.1.31	homoserine O-acetyltransferase [EC:2.3.1.31]
contig00001_orf00771	K00789 E2.5.1.6	S-adenosylmethionine synthetase [EC:2.5.1.6]
contig00001_orf01020	K00813 E2.6.1.1B	aspartate aminotransferase [EC:2.6.1.1]
contig00001_orf01204	K00928 E2.7.2.4	aspartate kinase [EC:2.7.2.4]
contig00001_orf02510	K01011 TST	thiosulfate/3-mercaptopyruvate sulfurtransferase [EC:2.8.1.1 2.8.1.2]
contig00001_orf02425	K01243 mtnN	S-adenosylhomocysteine/5'-methylthioadenosine nucleosidase [EC:3.2.2.9]
contig00001_orf01923	K01738 cysK	cysteine synthase A [EC:2.5.1.47]
contig00001_orf01686	K01739 E2.5.1.48	cystathionine gamma-synthase [EC:2.5.1.48]
contig00001_orf01540	K01752 E4.3.1.17	L-serine dehydratase [EC:4.3.1.17]
contig00001_orf01608	K01760 metC	cystathionine beta-lyase [EC:4.4.1.8]
contig00001_orf01574	K07173 luxS	S-ribosylhomocysteine lyase [EC:4.4.1.21]
contig00001_orf00072	K12524 thrA	bifunctional aspartokinase / homoserine dehydrogenase 1 [EC:2.7.2.4 1.1.1.3]
ko00280 Valine, leucine and isoleucine degradation (5)
contig00001_orf02439	K00140 mmsA	malonate-semialdehyde dehydrogenase (acetylating) / methylmalonate-semialdehyde dehydrogenase [EC:1.2.1.18 1.2.1.27]
contig00001_orf00786	K00382 DLD	dihydrolipoamide dehydrogenase [EC:1.8.1.4]
contig00001_orf01380	K00632 E2.3.1.16	acetyl-CoA acyltransferase [EC:2.3.1.16]
contig00001_orf01868	K00826 E2.6.1.42	branched-chain amino acid aminotransferase [EC:2.6.1.42]
contig00001_orf01378	K01782 fadJ	3-hydroxyacyl-CoA dehydrogenase / enoyl-CoA hydratase / 3-hydroxybutyryl-CoA epimerase [EC:1.1.1.35 4.2.1.17 5.1.2.3]
ko00290 Valine, leucine and isoleucine biosynthesis (12)
contig00001_orf01613	K00052 leuB	3-isopropylmalate dehydrogenase [EC:1.1.1.85]
contig00001_orf00006	K00053 ilvC	ketol-acid reductoisomerase [EC:1.1.1.86]
contig00001_orf01868	K00826 E2.6.1.42	branched-chain amino acid aminotransferase [EC:2.6.1.42]
contig00001_orf02091	K01649 leuA	2-isopropylmalate synthase [EC:2.3.3.13]
contig00001_orf01472	K01652 E2.2.1.6L	acetolactate synthase I/II/III large subunit [EC:2.2.1.6]
contig00001_orf01616	K01653 E2.2.1.6S	acetolactate synthase I/III small subunit [EC:2.2.1.6]
contig00001_orf00651	K01687 ilvD	dihydroxy-acid dehydratase [EC:4.2.1.9]
contig00001_orf01117	K01703 leuC	3-isopropylmalate/(R)-2-methylmalate dehydratase large subunit [EC:4.2.1.33 4.2.1.35]
contig00001_orf01118	K01704 leuD	3-isopropylmalate/(R)-2-methylmalate dehydratase small subunit [EC:4.2.1.33 4.2.1.35]
contig00001_orf00352	K01754 E4.3.1.19	threonine dehydratase [EC:4.3.1.19]
contig00001_orf01471	K11258 ilvM	acetolactate synthase II small subunit [EC:2.2.1.6]
contig00001_orf00086	K14260 alaA	alanine-synthesizing transaminase [EC:2.6.1.66 2.6.1.2]
ko00300 Lysine biosynthesis (11)
contig00001_orf00492	K00133 asd	aspartate-semialdehyde dehydrogenase [EC:1.2.1.11]
contig00001_orf01685	K00215 dapB	dihydrodipicolinate reductase [EC:1.3.1.26]
contig00001_orf00048	K00674 dapD	2,3,4,5-tetrahydropyridine-2-carboxylate N-succinyltransferase [EC:2.3.1.117]
contig00001_orf01204	K00928 E2.7.2.4	aspartate kinase [EC:2.7.2.4]
contig00001_orf02286	K01439 dapE	succinyl-diaminopimelate desuccinylase [EC:3.5.1.18]
contig00001_orf02528	K01586 lysA	diaminopimelate decarboxylase [EC:4.1.1.20]
contig00001_orf01193	K01714 dapA	4-hydroxy-tetrahydrodipicolinate synthase [EC:4.3.3.7]
contig00001_orf01987	K01778 dapF	diaminopimelate epimerase [EC:5.1.1.7]
contig00001_orf01511	K01928 E6.3.2.13	UDP-N-acetylmuramoyl-L-alanyl-D-glutamate--2,6-diaminopimelate ligase [EC:6.3.2.13]
contig00001_orf01510	K01929 murF	UDP-N-acetylmuramoyl-tripeptide--D-alanyl-D-alanine ligase [EC:6.3.2.10]
contig00001_orf00072	K12524 thrA	bifunctional aspartokinase / homoserine dehydrogenase 1 [EC:2.7.2.4 1.1.1.3]
ko00310 Lysine degradation (3)
contig00001_orf01348	K00164 OGDH	2-oxoglutarate dehydrogenase E1 component [EC:1.2.4.2]
contig00001_orf01349	K00658 DLST	2-oxoglutarate dehydrogenase E2 component (dihydrolipoamide succinyltransferase) [EC:2.3.1.61]
contig00001_orf01378	K01782 fadJ	3-hydroxyacyl-CoA dehydrogenase / enoyl-CoA hydratase / 3-hydroxybutyryl-CoA epimerase [EC:1.1.1.35 4.2.1.17 5.1.2.3]
ko00330 Arginine and proline metabolism (12)
contig00001_orf01889	K00147 proA	glutamate-5-semialdehyde dehydrogenase [EC:1.2.1.41]
contig00001_orf00602	K00286 E1.5.1.2	pyrroline-5-carboxylate reductase [EC:1.5.1.2]
contig00001_orf01065	K00611 OTC	ornithine carbamoyltransferase [EC:2.1.3.3]
contig00001_orf01020	K00813 E2.6.1.1B	aspartate aminotransferase [EC:2.6.1.1]
contig00001_orf01387	K00931 proB	glutamate 5-kinase [EC:2.7.2.11]
contig00001_orf00834	K01438 argE	acetylornithine deacetylase [EC:3.5.1.16]
contig00001_orf00278	K01572 E4.1.1.3B	oxaloacetate decarboxylase, beta subunit [EC:4.1.1.3]
contig00001_orf00610	K01755 argH	argininosuccinate lyase [EC:4.3.2.1]
contig00001_orf02570	K01915 glnA	glutamine synthetase [EC:6.3.1.2]
contig00001_orf00503	K01940 E6.3.4.5	argininosuccinate synthase [EC:6.3.4.5]
contig00001_orf01841	K09471 puuB	gamma-glutamylputrescine oxidase [EC:1.4.3.-]
contig00001_orf01935	K13821 putA	proline dehydrogenase / delta 1-pyrroline-5-carboxylate dehydrogenase [EC:1.5.99.8 1.5.1.12]
ko00340 Histidine metabolism (2)
contig00001_orf00007	K00599 E2.1.1.-
contig00001_orf01098	K00817 hisC	histidinol-phosphate aminotransferase [EC:2.6.1.9]
ko00350 Tyrosine metabolism (3)
contig00001_orf00007	K00599 E2.1.1.-
contig00001_orf01020	K00813 E2.6.1.1B	aspartate aminotransferase [EC:2.6.1.1]
contig00001_orf01098	K00817 hisC	histidinol-phosphate aminotransferase [EC:2.6.1.9]
ko00360 Phenylalanine metabolism (2)
contig00001_orf01020	K00813 E2.6.1.1B	aspartate aminotransferase [EC:2.6.1.1]
contig00001_orf01098	K00817 hisC	histidinol-phosphate aminotransferase [EC:2.6.1.9]
ko00380 Tryptophan metabolism (3)
contig00001_orf01348	K00164 OGDH	2-oxoglutarate dehydrogenase E1 component [EC:1.2.4.2]
contig00001_orf01378	K01782 fadJ	3-hydroxyacyl-CoA dehydrogenase / enoyl-CoA hydratase / 3-hydroxybutyryl-CoA epimerase [EC:1.1.1.35 4.2.1.17 5.1.2.3]
contig00001_orf01729	K03781 katE	catalase [EC:1.11.1.6]
ko00400 Phenylalanine, tyrosine and tryptophan biosynthesis (17)
contig00001_orf00165	K00014 aroE	shikimate dehydrogenase [EC:1.1.1.25]
contig00001_orf02298	K00766 trpD	anthranilate phosphoribosyltransferase [EC:2.4.2.18]
contig00001_orf01088	K00800 aroA	3-phosphoshikimate 1-carboxyvinyltransferase [EC:2.5.1.19]
contig00001_orf01020	K00813 E2.6.1.1B	aspartate aminotransferase [EC:2.6.1.1]
contig00001_orf01098	K00817 hisC	histidinol-phosphate aminotransferase [EC:2.6.1.9]
contig00001_orf01675	K00891 E2.7.1.71	shikimate kinase [EC:2.7.1.71]
contig00001_orf00069	K01626 E2.5.1.54	3-deoxy-7-phosphoheptulonate synthase [EC:2.5.1.54]
contig00001_orf02296	K01657 trpE	anthranilate synthase component I [EC:4.1.3.27]
contig00001_orf02297	K01658 trpG	anthranilate synthase component II [EC:4.1.3.27]
contig00001_orf02301	K01695 trpA	tryptophan synthase alpha chain [EC:4.2.1.20]
contig00001_orf02300	K01696 trpB	tryptophan synthase beta chain [EC:4.2.1.20]
contig00001_orf01676	K01735 aroB	3-dehydroquinate synthase [EC:4.2.3.4]
contig00001_orf01055	K01736 aroC	chorismate synthase [EC:4.2.3.5]
contig00001_orf00050	K03786 aroQ	3-dehydroquinate dehydratase II [EC:4.2.1.10]
contig00001_orf02299	K13498 trpCF	indole-3-glycerol phosphate synthase / phosphoribosylanthranilate isomerase [EC:4.1.1.48 5.3.1.24]
contig00001_orf00056	K14170 pheA	chorismate mutase / prephenate dehydratase [EC:5.4.99.5 4.2.1.51]
contig00001_orf00070	K14187 tyrA	chorismate mutase / prephenate dehydrogenase [EC:5.4.99.5 1.3.1.12]
ko00410 beta-Alanine metabolism (2)
contig00001_orf02439	K00140 mmsA	malonate-semialdehyde dehydrogenase (acetylating) / methylmalonate-semialdehyde dehydrogenase [EC:1.2.1.18 1.2.1.27]
contig00001_orf01378	K01782 fadJ	3-hydroxyacyl-CoA dehydrogenase / enoyl-CoA hydratase / 3-hydroxybutyryl-CoA epimerase [EC:1.1.1.35 4.2.1.17 5.1.2.3]
ko00430 Taurine and hypotaurine metabolism (4)
contig00001_orf02085	K00259 ald	alanine dehydrogenase [EC:1.4.1.1]
contig00001_orf02750	K00681 ggt	gamma-glutamyltranspeptidase [EC:2.3.2.2]
contig00001_orf01031	K00925 ackA	acetate kinase [EC:2.7.2.1]
contig00001_orf01029	K13788 pta	phosphate acetyltransferase [EC:2.3.1.8]
ko00440 Phosphonate and phosphinate metabolism (2)
contig00001_orf01194	K03823 pat	phosphinothricin acetyltransferase [EC:2.3.1.183]
contig00001_orf00277	K06193 phnA	phosphonoacetate hydrolase [EC:3.11.1.2]
ko00450 Selenocompound metabolism (7)
contig00001_orf00519	K00384 E1.8.1.9	thioredoxin reductase (NADPH) [EC:1.8.1.9]
contig00001_orf01917	K00549 E2.1.1.14	5-methyltetrahydropteroyltriglutamate--homocysteine methyltransferase [EC:2.1.1.14]
contig00001_orf01363	K01008 selD	selenide, water dikinase [EC:2.7.9.3]
contig00001_orf02389	K01042 selA	L-seryl-tRNA(Ser) seleniumtransferase [EC:2.9.1.1]
contig00001_orf01686	K01739 E2.5.1.48	cystathionine gamma-synthase [EC:2.5.1.48]
contig00001_orf01608	K01760 metC	cystathionine beta-lyase [EC:4.4.1.8]
contig00001_orf01465	K01874 MARS	methionyl-tRNA synthetase [EC:6.1.1.10]
ko00460 Cyanoamino acid metabolism (4)
contig00001_orf01064	K00600 glyA	glycine hydroxymethyltransferase [EC:2.1.2.1]
contig00001_orf02750	K00681 ggt	gamma-glutamyltranspeptidase [EC:2.3.2.2]
contig00001_orf00781	K01424 E3.5.1.1	L-asparaginase [EC:3.5.1.1]
contig00001_orf02340	K01914 asnA	aspartate--ammonia ligase [EC:6.3.1.1]
ko00471 D-Glutamine and D-glutamate metabolism (3)
contig00001_orf02046	K01776 E5.1.1.3	glutamate racemase [EC:5.1.1.3]
contig00001_orf01504	K01924 murC	UDP-N-acetylmuramate--alanine ligase [EC:6.3.2.8]
contig00001_orf01507	K01925 murD	UDP-N-acetylmuramoylalanine--D-glutamate ligase [EC:6.3.2.9]
ko00473 D-Alanine metabolism (2)
contig00001_orf02595	K01775 alr	alanine racemase [EC:5.1.1.1]
contig00001_orf01498	K01921 ddl	D-alanine-D-alanine ligase [EC:6.3.2.4]
ko00480 Glutathione metabolism (10)
contig00001_orf01683	K00031 IDH1	isocitrate dehydrogenase [EC:1.1.1.42]
contig00001_orf00576	K00033 E1.1.1.44	6-phosphogluconate dehydrogenase [EC:1.1.1.44]
contig00001_orf00568	K00036 G6PD	glucose-6-phosphate 1-dehydrogenase [EC:1.1.1.49]
contig00001_orf01886	K00383 E1.8.1.7	glutathione reductase (NADPH) [EC:1.8.1.7]
contig00001_orf02750	K00681 ggt	gamma-glutamyltranspeptidase [EC:2.3.2.2]
contig00001_orf02751	K00799 GST	glutathione S-transferase [EC:2.5.1.18]
contig00001_orf02356	K01255 CARP	leucyl aminopeptidase [EC:3.4.11.1]
contig00001_orf01778	K01256 pepN	aminopeptidase N [EC:3.4.11.2]
contig00001_orf02272	K01270 K01270, pepD	dipeptidase D [EC:3.4.13.-]
contig00001_orf01879	K07751 pepB	PepB aminopeptidase [EC:3.4.11.23]
ko00540 Lipopolysaccharide biosynthesis (18)
contig00001_orf00073	K00677 lpxA	UDP-N-acetylglucosamine acyltransferase [EC:2.3.1.129]
contig00001_orf00498	K00748 lpxB	lipid-A-disaccharide synthase [EC:2.4.1.182]
contig00001_orf00341	K00912 lpxK	tetraacyldisaccharide 4'-kinase [EC:2.7.1.130]
contig00001_orf00505	K00979 kdsB	3-deoxy-manno-octulosonate cytidylyltransferase (CMP-KDO synthetase) [EC:2.7.7.38]
contig00001_orf00621	K01627 kdsA	2-dehydro-3-deoxyphosphooctonate aldolase (KDO 8-P synthase) [EC:2.5.1.55]
contig00001_orf01743	K02517 htrB	lipid A biosynthesis lauroyl acyltransferase [EC:2.3.1.-]
contig00001_orf02362	K02527 kdtA	3-deoxy-D-manno-octulosonic-acid transferase [EC:2.4.99.12 2.4.99.13 2.4.99.14 2.4.99.15]
contig00001_orf01493	K02535 lpxC	UDP-3-O-[3-hydroxymyristoyl] N-acetylglucosamine deacetylase [EC:3.5.1.108]
contig00001_orf00075	K02536 lpxD	UDP-3-O-[3-hydroxymyristoyl] glucosamine N-acyltransferase [EC:2.3.1.191]
contig00001_orf02613	K02560 msbB	lipid A biosynthesis (KDO)2-(lauroyl)-lipid iva acyltransferase [EC:2.3.1.-]
contig00001_orf00381	K02843 waaF	heptosyltransferase II [EC:2.4.-.-]
contig00001_orf00370	K03269 lpxH	UDP-2,3-diacylglucosamine hydrolase [EC:3.6.1.54]
contig00001_orf01776	K03270 kdsC	3-deoxy-D-manno-octulosonate 8-phosphate phosphatase (KDO 8-P phosphatase) [EC:3.1.3.45]
contig00001_orf00677	K03271 gmhA	D-sedoheptulose 7-phosphate isomerase [EC:5.3.1.28]
contig00001_orf00690	K03272 gmhC	D-beta-D-heptose 7-phosphate kinase / D-beta-D-heptose 1-phosphate adenosyltransferase [EC:2.7.1.167 2.7.7.70]
contig00001_orf01085	K03273 gmhB	D-glycero-D-manno-heptose 1,7-bisphosphate phosphatase [EC:3.1.3.82 3.1.3.83]
contig00001_orf02394	K03274 gmhD	ADP-L-glycero-D-manno-heptose 6-epimerase [EC:5.1.3.20]
contig00001_orf01262	K11211 kdkA	3-deoxy-D-manno-octulosonic acid kinase [EC:2.7.1.166]
ko00550 Peptidoglycan biosynthesis (17)
contig00001_orf00037	K00075 murB	UDP-N-acetylmuramate dehydrogenase [EC:1.1.1.158]
contig00001_orf00686	K00790 murA	UDP-N-acetylglucosamine 1-carboxyvinyltransferase [EC:2.5.1.7]
contig00001_orf01509	K01000 mraY	phospho-N-acetylmuramoyl-pentapeptide-transferase [EC:2.7.8.13]
contig00001_orf01498	K01921 ddl	D-alanine-D-alanine ligase [EC:6.3.2.4]
contig00001_orf01504	K01924 murC	UDP-N-acetylmuramate--alanine ligase [EC:6.3.2.8]
contig00001_orf01507	K01925 murD	UDP-N-acetylmuramoylalanine--D-glutamate ligase [EC:6.3.2.9]
contig00001_orf01511	K01928 E6.3.2.13	UDP-N-acetylmuramoyl-L-alanyl-D-glutamate--2,6-diaminopimelate ligase [EC:6.3.2.13]
contig00001_orf01510	K01929 murF	UDP-N-acetylmuramoyl-tripeptide--D-alanyl-D-alanine ligase [EC:6.3.2.10]
contig00001_orf01505	K02563 murG	UDP-N-acetylglucosamine--N-acetylmuramyl-(pentapeptide) pyrophosphoryl-undecaprenol N-acetylglucosamine transferase [EC:2.4.1.227]
contig00001_orf01512	K03587 ftsI	cell division protein FtsI (penicillin-binding protein 3) [EC:2.4.1.129]
contig00001_orf01220	K03814 mtgA	monofunctional biosynthetic peptidoglycan transglycosylase [EC:2.4.1.-]
contig00001_orf01921	K03980 mviN	virulence factor
contig00001_orf00329	K05365 mrcB	penicillin-binding protein 1B [EC:2.4.1.129 3.4.-.-]
contig00001_orf01674	K05366 mrcA	penicillin-binding protein 1A [EC:2.4.1.- 3.4.-.-]
contig00001_orf00104	K05515 mrdA	penicillin-binding protein 2
contig00001_orf00108	K07258 dacC	D-alanyl-D-alanine carboxypeptidase (penicillin-binding protein 5/6) [EC:3.4.16.4]
contig00001_orf00272	K07259 dacB	D-alanyl-D-alanine carboxypeptidase / D-alanyl-D-alanine-endopeptidase (penicillin-binding protein 4) [EC:3.4.16.4 3.4.21.-]
ko00511 Other glycan degradation (2)
contig00001_orf02444	K01206 FUCA	alpha-L-fucosidase [EC:3.2.1.51]
contig00001_orf01719	K12111 ebgA	evolved beta-galactosidase subunit alpha [EC:3.2.1.23]
ko00730 Thiamine metabolism (3)
contig00001_orf01665	K00946 thiL	thiamine-monophosphate kinase [EC:2.7.4.16]
contig00001_orf01260	K03151 thiI	thiamine biosynthesis protein ThiI
contig00001_orf01587	K04487 iscS	cysteine desulfurase [EC:2.8.1.7]
ko00740 Riboflavin metabolism (6)
contig00001_orf00213	K00793 ribE	riboflavin synthase [EC:2.5.1.9]
contig00001_orf00218	K00794 ribH	6,7-dimethyl-8-ribityllumazine synthase [EC:2.5.1.78]
contig00001_orf02320	K03788 aphA	acid phosphatase (class B) [EC:3.1.3.2]
contig00001_orf00211	K11752 ribD	diaminohydroxyphosphoribosylaminopyrimidine deaminase / 5-amino-6-(5-phosphoribosylamino)uracil reductase [EC:3.5.4.26 1.1.1.193]
contig00001_orf00438	K11753 ribF	riboflavin kinase / FMN adenylyltransferase [EC:2.7.1.26 2.7.7.2]
contig00001_orf00215	K14652 ribBA	3,4-dihydroxy 2-butanone 4-phosphate synthase / GTP cyclohydrolase II [EC:4.1.99.12 3.5.4.25]
ko00750 Vitamin B6 metabolism (3)
contig00001_orf01106	K00831 serC	phosphoserine aminotransferase [EC:2.6.1.52]
contig00001_orf02626	K00868 pdxK	pyridoxine kinase [EC:2.7.1.35]
contig00001_orf01975	K01733 thrC	threonine synthase [EC:4.2.3.1]
ko00760 Nicotinate and nicotinamide metabolism (8)
contig00001_orf01758	K00324 pntA	NAD(P) transhydrogenase subunit alpha [EC:1.6.1.2]
contig00001_orf01759	K00325 pntB	NAD(P) transhydrogenase subunit beta [EC:1.6.1.2]
contig00001_orf00041	K00858 ppnK	NAD+ kinase [EC:2.7.1.23]
contig00001_orf00124	K01239 iunH	purine nucleosidase [EC:3.2.2.1]
contig00001_orf00121	K03784 deoD	purine-nucleoside phosphorylase [EC:2.4.2.1]
contig00001_orf02715	K03787 surE	5'-nucleotidase [EC:3.1.3.5]
contig00001_orf01866	K08723 yjjG	5'-nucleotidase [EC:3.1.3.5]
contig00001_orf00804	K11751 ushA	5'-nucleotidase / UDP-sugar diphosphatase [EC:3.1.3.5 3.6.1.45]
ko00770 Pantothenate and CoA biosynthesis (11)
contig00001_orf00006	K00053 ilvC	ketol-acid reductoisomerase [EC:1.1.1.86]
contig00001_orf01868	K00826 E2.6.1.42	branched-chain amino acid aminotransferase [EC:2.6.1.42]
contig00001_orf00472	K00859 coaE	dephospho-CoA kinase [EC:2.7.1.24]
contig00001_orf00114	K00867 coaA	type I pantothenate kinase [EC:2.7.1.33]
contig00001_orf02363	K00954 E2.7.7.3A	pantetheine-phosphate adenylyltransferase [EC:2.7.7.3]
contig00001_orf01472	K01652 E2.2.1.6L	acetolactate synthase I/II/III large subunit [EC:2.2.1.6]
contig00001_orf01616	K01653 E2.2.1.6S	acetolactate synthase I/III small subunit [EC:2.2.1.6]
contig00001_orf00651	K01687 ilvD	dihydroxy-acid dehydratase [EC:4.2.1.9]
contig00001_orf02366	K06133 LYS5	4'-phosphopantetheinyl transferase [EC:2.7.8.-]
contig00001_orf01471	K11258 ilvM	acetolactate synthase II small subunit [EC:2.2.1.6]
contig00001_orf02017	K13038 coaBC	phosphopantothenoylcysteine decarboxylase / phosphopantothenate--cysteine ligase [EC:4.1.1.36 6.3.2.5]
ko00780 Biotin metabolism (12)
contig00001_orf00388	K00059 fabG	3-oxoacyl-[acyl-carrier protein] reductase [EC:1.1.1.100]
contig00001_orf00758	K00208 fabI	enoyl-[acyl-carrier protein] reductase I [EC:1.3.1.9 1.3.1.10]
contig00001_orf01831	K00647 fabB	3-oxoacyl-[acyl-carrier-protein] synthase I [EC:2.3.1.41]
contig00001_orf02413	K00652 bioF	8-amino-7-oxononanoate synthase [EC:2.3.1.47]
contig00001_orf02414	K00833 bioA	adenosylmethionine-8-amino-7-oxononanoate aminotransferase [EC:2.6.1.62]
contig00001_orf00049	K01012 bioB	biotin synthase [EC:2.8.1.6]
contig00001_orf01450	K01935 bioD	dethiobiotin synthetase [EC:6.3.3.3]
contig00001_orf02496	K01942 HLCS	biotin--protein ligase [EC:6.3.4.9 6.3.4.10 6.3.4.11 6.3.4.15]
contig00001_orf02411	K02169 bioC	malonyl-CoA O-methyltransferase [EC:2.1.1.197]
contig00001_orf00074	K02372 fabZ	3-hydroxyacyl-[acyl-carrier-protein] dehydratase [EC:4.2.1.59]
contig00001_orf00036	K03524 birA	BirA family transcriptional regulator, biotin operon repressor / biotin-[acetyl-CoA-carboxylase] ligase [EC:6.3.4.15]
contig00001_orf02412	K09789 bioG	biotin synthesis protein BioG
ko00785 Lipoic acid metabolism (2)
contig00001_orf00112	K03644 lipA	lipoic acid synthetase [EC:2.8.1.8]
contig00001_orf00111	K03801 lipB	lipoyl(octanoyl) transferase [EC:2.3.1.181]
ko00790 Folate biosynthesis (13)
contig00001_orf01386	K00287 folA	dihydrofolate reductase [EC:1.5.1.3]
contig00001_orf00470	K00796 folP	dihydropteroate synthase [EC:2.5.1.15]
contig00001_orf01237	K00950 folK	2-amino-4-hydroxy-6-hydroxymethyldihydropteridine diphosphokinase [EC:2.7.6.3]
contig00001_orf01261	K01495 E3.5.4.16	GTP cyclohydrolase I [EC:3.5.4.16]
contig00001_orf02469	K01633 folB	dihydroneopterin aldolase [EC:4.1.2.25]
contig00001_orf00173	K01664 pabA	para-aminobenzoate synthetase component II [EC:2.6.1.85]
contig00001_orf01882	K01737 E4.2.3.12	6-pyruvoyl tetrahydrobiopterin synthase [EC:4.2.3.12]
contig00001_orf00158	K03342 pabBC	para-aminobenzoate synthetase / 4-amino-4-deoxychorismate lyase [EC:2.6.1.85 4.1.3.38]
contig00001_orf00850	K03635 MOCS2	molybdopterin synthase catalytic subunit [EC:2.-.-.-]
contig00001_orf00851	K03636 moaD	molybdopterin synthase sulfur carrier subunit
contig00001_orf00852	K03637 moaC	molybdenum cofactor biosynthesis protein C
contig00001_orf00853	K03639 MOCS1	molybdenum cofactor biosynthesis protein
contig00001_orf01024	K11754 folC	dihydrofolate synthase / folylpolyglutamate synthase [EC:6.3.2.12 6.3.2.17]
ko00670 One carbon pool by folate (10)
contig00001_orf01386	K00287 folA	dihydrofolate reductase [EC:1.5.1.3]
contig00001_orf01684	K00297 E1.5.1.20	methylenetetrahydrofolate reductase (NADPH) [EC:1.5.1.20]
contig00001_orf02267	K00560 E2.1.1.45	thymidylate synthase [EC:2.1.1.45]
contig00001_orf01064	K00600 glyA	glycine hydroxymethyltransferase [EC:2.1.2.1]
contig00001_orf01609	K00602 purH	phosphoribosylaminoimidazolecarboxamide formyltransferase / IMP cyclohydrolase [EC:2.1.2.3 3.5.4.10]
contig00001_orf02081	K00604 MTFMT	methionyl-tRNA formyltransferase [EC:2.1.2.9]
contig00001_orf00194	K01433 purU	formyltetrahydrofolate deformylase [EC:3.5.1.10]
contig00001_orf00226	K01491 folD	methylenetetrahydrofolate dehydrogenase (NADP+) / methenyltetrahydrofolate cyclohydrolase [EC:1.5.1.5 3.5.4.9]
contig00001_orf00179	K01934 E6.3.3.2	5-formyltetrahydrofolate cyclo-ligase [EC:6.3.3.2]
contig00001_orf00276	K11175 purN	phosphoribosylglycinamide formyltransferase 1 [EC:2.1.2.2]
ko00860 Porphyrin and chlorophyll metabolism (10)
contig00001_orf02321	K00230 hemG	menaquinone-dependent protoporphyrinogen oxidase [EC:1.3.5.3]
contig00001_orf00612	K01599 hemE	uroporphyrinogen decarboxylase [EC:4.1.1.37]
contig00001_orf00171	K01698 hemB	porphobilinogen synthase [EC:4.2.1.24]
contig00001_orf00539	K01719 hemD	uroporphyrinogen-III synthase [EC:4.2.1.75]
contig00001_orf00540	K01749 hemC	hydroxymethylbilane synthase [EC:2.5.1.61]
contig00001_orf02699	K01772 hemH	ferrochelatase [EC:4.99.1.1]
contig00001_orf02739	K01845 hemL	glutamate-1-semialdehyde 2,1-aminomutase [EC:5.4.3.8]
contig00001_orf00692	K02492 hemA	glutamyl-tRNA reductase [EC:1.2.1.70]
contig00001_orf00797	K02495 hemN	oxygen-independent coproporphyrinogen III oxidase [EC:1.3.99.22]
contig00001_orf00538	K02496 hemX	uroporphyrin-III C-methyltransferase [EC:2.1.1.107]
ko00130 Ubiquinone and other terpenoid-quinone biosynthesis (15)
contig00001_orf00777	K00568 ubiG	2-polyprenyl-6-hydroxyphenyl methylase / 3-demethylubiquinone-9 3-methyltransferase [EC:2.1.1.222 2.1.1.64]
contig00001_orf02353	K01661 menB	naphthoate synthase [EC:4.1.3.36]
contig00001_orf01058	K01911 menE	O-succinylbenzoic acid--CoA ligase [EC:6.2.1.26]
contig00001_orf00344	K02548 menA	1,4-dihydroxy-2-naphthoate octaprenyltransferase [EC:2.5.1.74 2.5.1.-]
contig00001_orf01079	K02549 menC	O-succinylbenzoate synthase [EC:4.2.1.113]
contig00001_orf00096	K02551 menD	2-succinyl-5-enolpyruvyl-6-hydroxy-3-cyclohexene-1-carboxylate synthase [EC:2.2.1.9]
contig00001_orf00085	K02552 menF	menaquinone-specific isochorismate synthase [EC:5.4.4.2]
contig00001_orf00624	K03179 ubiA	4-hydroxybenzoate octaprenyltransferase [EC:2.5.1.-]
contig00001_orf02052	K03182 ubiD	3-octaprenyl-4-hydroxybenzoate carboxy-lyase UbiD [EC:4.1.1.-]
contig00001_orf01898	K03183 ubiE	ubiquinone/menaquinone biosynthesis methyltransferase [EC:2.1.1.163 2.1.1.201]
contig00001_orf02701	K03184 ubiF	2-octaprenyl-3-methyl-6-methoxy-1,4-benzoquinol hydroxylase [EC:1.14.13.-]
contig00001_orf01360	K03185 ubiH	2-octaprenyl-6-methoxyphenol hydroxylase [EC:1.14.13.-]
contig00001_orf01143	K03186 ubiX	3-octaprenyl-4-hydroxybenzoate carboxy-lyase UbiX [EC:4.1.1.-]
contig00001_orf01896	K03688 ubiB	ubiquinone biosynthesis protein
contig00001_orf00095	K08680 menH	2-succinyl-6-hydroxy-2,4-cyclohexadiene-1-carboxylate synthase [EC:4.2.99.20]
ko00900 Terpenoid backbone biosynthesis (10)
contig00001_orf00699	K00099 dxr	1-deoxy-D-xylulose-5-phosphate reductoisomerase [EC:1.1.1.267]
contig00001_orf01375	K00795 ispA	farnesyl diphosphate synthase [EC:2.5.1.1 2.5.1.10]
contig00001_orf00080	K00806 uppS	undecaprenyl diphosphate synthase [EC:2.5.1.31]
contig00001_orf02029	K00919 ispE	4-diphosphocytidyl-2-C-methyl-D-erythritol kinase [EC:2.7.1.148]
contig00001_orf00715	K00991 ispD	2-C-methyl-D-erythritol 4-phosphate cytidylyltransferase [EC:2.7.7.60]
contig00001_orf01517	K01662 dxs	1-deoxy-D-xylulose-5-phosphate synthase [EC:2.2.1.7]
contig00001_orf00716	K01770 ispF	2-C-methyl-D-erythritol 2,4-cyclodiphosphate synthase [EC:4.6.1.12]
contig00001_orf00385	K02523 ispB	octaprenyl-diphosphate synthase [EC:2.5.1.90]
contig00001_orf01859	K03526 E1.17.7.1	(E)-4-hydroxy-3-methylbut-2-enyl-diphosphate synthase [EC:1.17.7.1]
contig00001_orf00030	K03527 E1.17.1.2	4-hydroxy-3-methylbut-2-enyl diphosphate reductase [EC:1.17.1.2]
ko00908 Zeatin biosynthesis (1)
contig00001_orf00133	K00791 miaA	tRNA dimethylallyltransferase [EC:2.5.1.75]
ko00903 Limonene and pinene degradation (1)
contig00001_orf01378	K01782 fadJ	3-hydroxyacyl-CoA dehydrogenase / enoyl-CoA hydratase / 3-hydroxybutyryl-CoA epimerase [EC:1.1.1.35 4.2.1.17 5.1.2.3]
ko00281 Geraniol degradation (2)
contig00001_orf01380	K00632 E2.3.1.16	acetyl-CoA acyltransferase [EC:2.3.1.16]
contig00001_orf01378	K01782 fadJ	3-hydroxyacyl-CoA dehydrogenase / enoyl-CoA hydratase / 3-hydroxybutyryl-CoA epimerase [EC:1.1.1.35 4.2.1.17 5.1.2.3]
ko01051 Biosynthesis of ansamycins (1)
contig00001_orf00509	K00615 E2.2.1.1	transketolase [EC:2.2.1.1]
ko00253 Tetracycline biosynthesis (4)
contig00001_orf00053	K01961 accC	acetyl-CoA carboxylase, biotin carboxylase subunit [EC:6.4.1.2 6.3.4.14]
contig00001_orf01966	K01962 accA	acetyl-CoA carboxylase carboxyl transferase subunit alpha [EC:6.4.1.2]
contig00001_orf01023	K01963 accD	acetyl-CoA carboxylase carboxyl transferase subunit beta [EC:6.4.1.2]
contig00001_orf00052	K02160 accB	acetyl-CoA carboxylase biotin carboxyl carrier protein
ko00523 Polyketide sugar unit biosynthesis (1)
contig00001_orf00512	K01710 E4.2.1.46	dTDP-glucose 4,6-dehydratase [EC:4.2.1.46]
ko01053 Biosynthesis of siderophore group nonribosomal peptides (1)
contig00001_orf00085	K02552 menF	menaquinone-specific isochorismate synthase [EC:5.4.4.2]
ko01055 Biosynthesis of vancomycin group antibiotics (1)
contig00001_orf00512	K01710 E4.2.1.46	dTDP-glucose 4,6-dehydratase [EC:4.2.1.46]
ko00950 Isoquinoline alkaloid biosynthesis (1)
contig00001_orf01020	K00813 E2.6.1.1B	aspartate aminotransferase [EC:2.6.1.1]
ko00960 Tropane, piperidine and pyridine alkaloid biosynthesis (2)
contig00001_orf01020	K00813 E2.6.1.1B	aspartate aminotransferase [EC:2.6.1.1]
contig00001_orf01098	K00817 hisC	histidinol-phosphate aminotransferase [EC:2.6.1.9]
ko00521 Streptomycin biosynthesis (3)
contig00001_orf02446	K00010 iolG	myo-inositol 2-dehydrogenase [EC:1.1.1.18]
contig00001_orf01516	K01092 E3.1.3.25	myo-inositol-1(or 4)-monophosphatase [EC:3.1.3.25]
contig00001_orf00512	K01710 E4.2.1.46	dTDP-glucose 4,6-dehydratase [EC:4.2.1.46]
ko00401 Novobiocin biosynthesis (3)
contig00001_orf01020	K00813 E2.6.1.1B	aspartate aminotransferase [EC:2.6.1.1]
contig00001_orf01098	K00817 hisC	histidinol-phosphate aminotransferase [EC:2.6.1.9]
contig00001_orf00070	K14187 tyrA	chorismate mutase / prephenate dehydrogenase [EC:5.4.99.5 1.3.1.12]
ko00362 Benzoate degradation (1)
contig00001_orf01380	K00632 E2.3.1.16	acetyl-CoA acyltransferase [EC:2.3.1.16]
ko00627 Aminobenzoate degradation (1)
contig00001_orf02320	K03788 aphA	acid phosphatase (class B) [EC:3.1.3.2]
ko00623 Toluene degradation (4)
contig00001_orf01644	K00244 frdA	fumarate reductase flavoprotein subunit [EC:1.3.99.1]
contig00001_orf01643	K00245 frdB	fumarate reductase iron-sulfur subunit [EC:1.3.99.1]
contig00001_orf01642	K00246 frdC	fumarate reductase subunit C
contig00001_orf01641	K00247 frdD	fumarate reductase subunit D
ko00642 Ethylbenzene degradation (1)
contig00001_orf01380	K00632 E2.3.1.16	acetyl-CoA acyltransferase [EC:2.3.1.16]
ko00930 Caprolactam degradation (1)
contig00001_orf01378	K01782 fadJ	3-hydroxyacyl-CoA dehydrogenase / enoyl-CoA hydratase / 3-hydroxybutyryl-CoA epimerase [EC:1.1.1.35 4.2.1.17 5.1.2.3]
ko00624 Polycyclic aromatic hydrocarbon degradation (1)
contig00001_orf00007	K00599 E2.1.1.-
ko00980 Metabolism of xenobiotics by cytochrome P450 (1)
contig00001_orf02751	K00799 GST	glutathione S-transferase [EC:2.5.1.18]
ko00982 Drug metabolism - cytochrome P450 (1)
contig00001_orf02751	K00799 GST	glutathione S-transferase [EC:2.5.1.18]
ko00983 Drug metabolism - other enzymes (7)
contig00001_orf01171	K00088 E1.1.1.205	IMP dehydrogenase [EC:1.1.1.205]
contig00001_orf02336	K00757 E2.4.2.3	uridine phosphorylase [EC:2.4.2.3]
contig00001_orf01084	K00760 hprT	hypoxanthine phosphoribosyltransferase [EC:2.4.2.8]
contig00001_orf01426	K00857 E2.7.1.21	thymidine kinase [EC:2.7.1.21]
contig00001_orf00736	K00876 E2.7.1.48	uridine kinase [EC:2.7.1.48]
contig00001_orf02470	K01489 E3.5.4.5	cytidine deaminase [EC:3.5.4.5]
contig00001_orf01164	K01951 E6.3.5.2	GMP synthase (glutamine-hydrolysing) [EC:6.3.5.2]
ko01210 2-Oxocarboxylic acid metabolism (21)
contig00001_orf01683	K00031 IDH1	isocitrate dehydrogenase [EC:1.1.1.42]
contig00001_orf01613	K00052 leuB	3-isopropylmalate dehydrogenase [EC:1.1.1.85]
contig00001_orf00006	K00053 ilvC	ketol-acid reductoisomerase [EC:1.1.1.86]
contig00001_orf00492	K00133 asd	aspartate-semialdehyde dehydrogenase [EC:1.2.1.11]
contig00001_orf01943	K00265 gltB	glutamate synthase (NADPH/NADH) large chain [EC:1.4.1.13 1.4.1.14]
contig00001_orf01944	K00266 gltD	glutamate synthase (NADPH/NADH) small chain [EC:1.4.1.13 1.4.1.14]
contig00001_orf01020	K00813 E2.6.1.1B	aspartate aminotransferase [EC:2.6.1.1]
contig00001_orf01868	K00826 E2.6.1.42	branched-chain amino acid aminotransferase [EC:2.6.1.42]
contig00001_orf00043	K00836 E2.6.1.76	diaminobutyrate-2-oxoglutarate transaminase [EC:2.6.1.76]
contig00001_orf01204	K00928 E2.7.2.4	aspartate kinase [EC:2.7.2.4]
contig00001_orf00834	K01438 argE	acetylornithine deacetylase [EC:3.5.1.16]
contig00001_orf01681	K01647 CS	citrate synthase [EC:2.3.3.1]
contig00001_orf02091	K01649 leuA	2-isopropylmalate synthase [EC:2.3.3.13]
contig00001_orf01472	K01652 E2.2.1.6L	acetolactate synthase I/II/III large subunit [EC:2.2.1.6]
contig00001_orf01616	K01653 E2.2.1.6S	acetolactate synthase I/III small subunit [EC:2.2.1.6]
contig00001_orf01682	K01682 acnB	aconitate hydratase 2 / 2-methylisocitrate dehydratase [EC:4.2.1.3 4.2.1.99]
contig00001_orf00651	K01687 ilvD	dihydroxy-acid dehydratase [EC:4.2.1.9]
contig00001_orf01117	K01703 leuC	3-isopropylmalate/(R)-2-methylmalate dehydratase large subunit [EC:4.2.1.33 4.2.1.35]
contig00001_orf01118	K01704 leuD	3-isopropylmalate/(R)-2-methylmalate dehydratase small subunit [EC:4.2.1.33 4.2.1.35]
contig00001_orf01471	K11258 ilvM	acetolactate synthase II small subunit [EC:2.2.1.6]
contig00001_orf00072	K12524 thrA	bifunctional aspartokinase / homoserine dehydrogenase 1 [EC:2.7.2.4 1.1.1.3]
ko03020 RNA polymerase (4)
contig00001_orf02228	K03040 rpoA	DNA-directed RNA polymerase subunit alpha [EC:2.7.7.6]
contig00001_orf02385	K03043 rpoB	DNA-directed RNA polymerase subunit beta [EC:2.7.7.6]
contig00001_orf02383	K03046 rpoC	DNA-directed RNA polymerase subunit beta' [EC:2.7.7.6]
contig00001_orf00365	K03060 rpoZ	DNA-directed RNA polymerase subunit omega [EC:2.7.7.6]
ko03010 Ribosome (54)
contig00001_orf02662	K02863 RP-L1	large subunit ribosomal protein L1
contig00001_orf02364	K02864 RP-L10	large subunit ribosomal protein L10
contig00001_orf02661	K02867 RP-L11	large subunit ribosomal protein L11
contig00001_orf01448	K02871 RP-L13	large subunit ribosomal protein L13
contig00001_orf02213	K02874 RP-L14	large subunit ribosomal protein L14
contig00001_orf02222	K02876 RP-L15	large subunit ribosomal protein L15
contig00001_orf02543	K02878 RP-L16	large subunit ribosomal protein L16
contig00001_orf02229	K02879 RP-L17	large subunit ribosomal protein L17
contig00001_orf02219	K02881 RP-L18	large subunit ribosomal protein L18
contig00001_orf02104	K02884 RP-L19	large subunit ribosomal protein L19
contig00001_orf02539	K02886 RP-L2	large subunit ribosomal protein L2
contig00001_orf02099	K02887 RP-L20	large subunit ribosomal protein L20
contig00001_orf01990	K02888 RP-L21	large subunit ribosomal protein L21
contig00001_orf02541	K02890 RP-L22	large subunit ribosomal protein L22
contig00001_orf02538	K02892 RP-L23	large subunit ribosomal protein L23
contig00001_orf02214	K02895 RP-L24	large subunit ribosomal protein L24
contig00001_orf01345	K02897 RP-L25	large subunit ribosomal protein L25
contig00001_orf01991	K02899 RP-L27	large subunit ribosomal protein L27
contig00001_orf02013	K02902 RP-L28	large subunit ribosomal protein L28
contig00001_orf02545	K02904 RP-L29	large subunit ribosomal protein L29
contig00001_orf02536	K02906 RP-L3	large subunit ribosomal protein L3
contig00001_orf02221	K02907 RP-L30	large subunit ribosomal protein L30
contig00001_orf00563	K02909 RP-L31	large subunit ribosomal protein L31
contig00001_orf00045	K02911 RP-L32	large subunit ribosomal protein L32
contig00001_orf02012	K02913 RP-L33	large subunit ribosomal protein L33
contig00001_orf02064	K02914 RP-L34	large subunit ribosomal protein L34
contig00001_orf02100	K02916 RP-L35	large subunit ribosomal protein L35
contig00001_orf02224	K02919 RP-L36	large subunit ribosomal protein L36
contig00001_orf02537	K02926 RP-L4	large subunit ribosomal protein L4
contig00001_orf02215	K02931 RP-L5	large subunit ribosomal protein L5
contig00001_orf02218	K02933 RP-L6	large subunit ribosomal protein L6
contig00001_orf02365	K02935 RP-L7	large subunit ribosomal protein L7/L12
contig00001_orf00322	K02939 RP-L9	large subunit ribosomal protein L9
contig00001_orf00827	K02945 RP-S1	small subunit ribosomal protein S1
contig00001_orf02535	K02946 RP-S10	small subunit ribosomal protein S10
contig00001_orf02226	K02948 RP-S11	small subunit ribosomal protein S11
contig00001_orf02332	K02950 RP-S12	small subunit ribosomal protein S12
contig00001_orf02225	K02952 RP-S13	small subunit ribosomal protein S13
contig00001_orf02216	K02954 RP-S14	small subunit ribosomal protein S14
contig00001_orf00207	K02956 RP-S15	small subunit ribosomal protein S15
contig00001_orf02107	K02959 RP-S16	small subunit ribosomal protein S16
contig00001_orf02546	K02961 RP-S17	small subunit ribosomal protein S17
contig00001_orf00321	K02963 RP-S18	small subunit ribosomal protein S18
contig00001_orf02540	K02965 RP-S19	small subunit ribosomal protein S19
contig00001_orf01189	K02967 RP-S2	small subunit ribosomal protein S2
contig00001_orf01920	K02968 RP-S20	small subunit ribosomal protein S20
contig00001_orf00148	K02970 RP-S21	small subunit ribosomal protein S21
contig00001_orf02542	K02982 RP-S3	small subunit ribosomal protein S3
contig00001_orf02227	K02986 RP-S4	small subunit ribosomal protein S4
contig00001_orf02220	K02988 RP-S5	small subunit ribosomal protein S5
contig00001_orf00319	K02990 RP-S6	small subunit ribosomal protein S6
contig00001_orf02331	K02992 RP-S7	small subunit ribosomal protein S7
contig00001_orf02217	K02994 RP-S8	small subunit ribosomal protein S8
contig00001_orf01447	K02996 RP-S9	small subunit ribosomal protein S9
ko00970 Aminoacyl-tRNA biosynthesis (24)
contig00001_orf02081	K00604 MTFMT	methionyl-tRNA formyltransferase [EC:2.1.2.9]
contig00001_orf02389	K01042 selA	L-seryl-tRNA(Ser) seleniumtransferase [EC:2.9.1.1]
contig00001_orf02594	K01866 YARS	tyrosyl-tRNA synthetase [EC:6.1.1.1]
contig00001_orf02051	K01867 WARS	tryptophanyl-tRNA synthetase [EC:6.1.1.2]
contig00001_orf00485	K01868 TARS	threonyl-tRNA synthetase [EC:6.1.1.3]
contig00001_orf00479	K01869 LARS	leucyl-tRNA synthetase [EC:6.1.1.4]
contig00001_orf00433	K01870 IARS	isoleucyl-tRNA synthetase [EC:6.1.1.5]
contig00001_orf00822	K01872 AARS	alanyl-tRNA synthetase [EC:6.1.1.7]
contig00001_orf02312	K01873 VARS	valyl-tRNA synthetase [EC:6.1.1.9]
contig00001_orf01465	K01874 MARS	methionyl-tRNA synthetase [EC:6.1.1.10]
contig00001_orf01354	K01875 SARS	seryl-tRNA synthetase [EC:6.1.1.11]
contig00001_orf02589	K01876 DARS	aspartyl-tRNA synthetase [EC:6.1.1.12]
contig00001_orf02422	K01878 glyQ	glycyl-tRNA synthetase alpha chain [EC:6.1.1.14]
contig00001_orf02415	K01879 glyS	glycyl-tRNA synthetase beta chain [EC:6.1.1.14]
contig00001_orf02635	K01881 PARS	prolyl-tRNA synthetase [EC:6.1.1.15]
contig00001_orf01546	K01883 CARS	cysteinyl-tRNA synthetase [EC:6.1.1.16]
contig00001_orf01199	K01886 QARS	glutaminyl-tRNA synthetase [EC:6.1.1.18]
contig00001_orf00119	K01887 RARS	arginyl-tRNA synthetase [EC:6.1.1.19]
contig00001_orf00740	K01889 FARSA	phenylalanyl-tRNA synthetase alpha chain [EC:6.1.1.20]
contig00001_orf00739	K01890 FARSB	phenylalanyl-tRNA synthetase beta chain [EC:6.1.1.20]
contig00001_orf00605	K01892 HARS	histidyl-tRNA synthetase [EC:6.1.1.21]
contig00001_orf01093	K01893 NARS	asparaginyl-tRNA synthetase [EC:6.1.1.22]
contig00001_orf01191	K04567 KARS	lysyl-tRNA synthetase, class II [EC:6.1.1.6]
contig00001_orf00375	K04568 poxA	lysyl-tRNA synthetase, class II [EC:6.1.1.6]
ko03013 RNA transport (2)
contig00001_orf01207	K00974 cca	tRNA nucleotidyltransferase (CCA-adding enzyme) [EC:2.7.7.72 3.1.3.- 3.1.4.-]
contig00001_orf00832	K03113 EIF1	translation initiation factor 1
ko03008 Ribosome biogenesis in eukaryotes (2)
contig00001_orf01487	K03685 rnc	ribonuclease III [EC:3.1.26.3]
contig00001_orf01775	K13288 orn	oligoribonuclease [EC:3.1.-.-]
ko03060 Protein export (15)
contig00001_orf01241	K03070 secA	preprotein translocase subunit SecA
contig00001_orf02517	K03071 secB	preprotein translocase subunit SecB
contig00001_orf00500	K03072 secD	preprotein translocase subunit SecD
contig00001_orf02807	K03073 secE	preprotein translocase subunit SecE
contig00001_orf00499	K03074 secF	preprotein translocase subunit SecF
contig00001_orf00862	K03075 secG	preprotein translocase subunit SecG
contig00001_orf02223	K03076 secY	preprotein translocase subunit SecY
contig00001_orf01489	K03100 lepB	signal peptidase I [EC:3.4.21.89]
contig00001_orf00032	K03101 lspA	signal peptidase II [EC:3.4.23.36]
contig00001_orf02483	K03106 SRP54	signal recognition particle subunit SRP54
contig00001_orf02829	K03110 ftsY	fused signal recognition particle receptor
contig00001_orf01876	K03117 tatB	sec-independent protein translocase protein TatB
contig00001_orf01877	K03118 tatC	sec-independent protein translocase protein TatC
contig00001_orf00501	K03210 yajC	preprotein translocase subunit YajC
contig00001_orf01874	K03217 yidC	preprotein translocase subunit YidC
ko04141 Protein processing in endoplasmic reticulum (1)
contig00001_orf00273	K04079 htpG	molecular chaperone HtpG
ko04122 Sulfur relay system (15)
contig00001_orf01519	K00566 mnmA	tRNA-specific 2-thiouridylase [EC:2.8.1.-]
contig00001_orf02510	K01011 TST	thiosulfate/3-mercaptopyruvate sulfurtransferase [EC:2.8.1.1 2.8.1.2]
contig00001_orf01260	K03151 thiI	thiamine biosynthesis protein ThiI
contig00001_orf00850	K03635 MOCS2	molybdopterin synthase catalytic subunit [EC:2.-.-.-]
contig00001_orf00851	K03636 moaD	molybdopterin synthase sulfur carrier subunit
contig00001_orf00852	K03637 moaC	molybdenum cofactor biosynthesis protein C
contig00001_orf00853	K03639 MOCS1	molybdenum cofactor biosynthesis protein
contig00001_orf00034	K03831 mogA	molybdopterin adenylyltransferase [EC:2.7.7.75]
contig00001_orf01783	K04085 tusA	tRNA 2-thiouridine synthesizing protein A [EC:2.8.1.-]
contig00001_orf01587	K04487 iscS	cysteine desulfurase [EC:2.8.1.7]
contig00001_orf02432	K07235 tusD	tRNA 2-thiouridine synthesizing protein D [EC:2.8.1.-]
contig00001_orf02433	K07236 tusC	tRNA 2-thiouridine synthesizing protein C
contig00001_orf02434	K07237 tusB	tRNA 2-thiouridine synthesizing protein B
contig00001_orf00065	K11179 tusE	tRNA 2-thiouridine synthesizing protein E [EC:2.8.1.-]
contig00001_orf00833	K11996 MOCS3	adenylyltransferase and sulfurtransferase
ko03018 RNA degradation (13)
contig00001_orf00809	K00962 pnp	polyribonucleotide nucleotidyltransferase [EC:2.7.7.8]
contig00001_orf01236	K00970 pcnB	poly(A) polymerase [EC:2.7.7.19]
contig00001_orf01733	K01689 ENO	enolase [EC:4.2.1.11]
contig00001_orf00581	K03628 rho	transcription termination factor Rho
contig00001_orf01636	K03654 recQ	ATP-dependent DNA helicase RecQ [EC:3.6.4.12]
contig00001_orf00132	K03666 hfq	host factor-I protein
contig00001_orf01069	K03732 rhlB	ATP-dependent RNA helicase RhlB [EC:3.6.4.13]
contig00001_orf02056	K04043 dnaK	molecular chaperone DnaK
contig00001_orf02004	K04077 groEL	chaperonin GroEL
contig00001_orf00812	K05592 deaD	ATP-dependent RNA helicase DeaD [EC:3.6.4.13]
contig00001_orf00146	K08300 rne	ribonuclease E [EC:3.1.26.12]
contig00001_orf01706	K08311 nudH	putative (di)nucleoside polyphosphate hydrolase [EC:3.6.1.-]
contig00001_orf02491	K12573 rnr	ribonuclease R [EC:3.1.-.-]
ko03030 DNA replication (15)
contig00001_orf01637	K01972 E6.5.1.2	DNA ligase (NAD+) [EC:6.5.1.2]
contig00001_orf01438	K02314 dnaB	replicative DNA helicase [EC:3.6.4.12]
contig00001_orf00149	K02316 dnaG	DNA primase [EC:2.7.7.-]
contig00001_orf01424	K02335 DPO1	DNA polymerase I [EC:2.7.7.7]
contig00001_orf02361	K02337 DPO3A1	DNA polymerase III subunit alpha [EC:2.7.7.7]
contig00001_orf02488	K02338 DPO3B	DNA polymerase III subunit beta [EC:2.7.7.7]
contig00001_orf02646	K02339 DPO3C	DNA polymerase III subunit chi [EC:2.7.7.7]
contig00001_orf00476	K02340 DPO3D1	DNA polymerase III subunit delta [EC:2.7.7.7]
contig00001_orf02708	K02341 DPO3D2	DNA polymerase III subunit delta' [EC:2.7.7.7]
contig00001_orf00577	K02342 DPO3E	DNA polymerase III subunit epsilon [EC:2.7.7.7]
contig00001_orf01626	K02343 DPO3G	DNA polymerase III subunit gamma/tau [EC:2.7.7.7]
contig00001_orf02037	K02344 DPO3P	DNA polymerase III subunit psi [EC:2.7.7.7]
contig00001_orf00243	K03111 ssb	single-strand DNA-binding protein
contig00001_orf00193	K03469 E3.1.26.4A	ribonuclease HI [EC:3.1.26.4]
contig00001_orf02727	K03470 rnhB	ribonuclease HII [EC:3.1.26.4]
ko03410 Base excision repair (9)
contig00001_orf01147	K01142 E3.1.11.2	exodeoxyribonuclease III [EC:3.1.11.2]
contig00001_orf02659	K01151 nfo	deoxyribonuclease IV [EC:3.1.21.2]
contig00001_orf01637	K01972 E6.5.1.2	DNA ligase (NAD+) [EC:6.5.1.2]
contig00001_orf01424	K02335 DPO1	DNA polymerase I [EC:2.7.7.7]
contig00001_orf00027	K03575 mutY	A/G-specific adenine glycosylase [EC:3.2.2.-]
contig00001_orf00055	K03648 UNG	uracil-DNA glycosylase [EC:3.2.2.27]
contig00001_orf01197	K07462 recJ	single-stranded-DNA-specific exonuclease [EC:3.1.-.-]
contig00001_orf00391	K10563 mutM	formamidopyrimidine-DNA glycosylase [EC:3.2.2.23 4.2.99.18]
contig00001_orf01389	K10773 NTH	endonuclease III [EC:4.2.99.18]
ko03420 Nucleotide excision repair (7)
contig00001_orf01637	K01972 E6.5.1.2	DNA ligase (NAD+) [EC:6.5.1.2]
contig00001_orf01424	K02335 DPO1	DNA polymerase I [EC:2.7.7.7]
contig00001_orf00324	K03657 uvrD	DNA helicase II / ATP-dependent DNA helicase PcrA [EC:3.6.4.12]
contig00001_orf01074	K03701 uvrA	excinuclease ABC subunit A
contig00001_orf01737	K03702 uvrB	excinuclease ABC subunit B
contig00001_orf00591	K03703 uvrC	excinuclease ABC subunit C
contig00001_orf01978	K03723 mfd	transcription-repair coupling factor (superfamily II helicase) [EC:3.6.4.-]
ko03430 Mismatch repair (19)
contig00001_orf01620	K01141 E3.1.11.1	exodeoxyribonuclease I [EC:3.1.11.1]
contig00001_orf01637	K01972 E6.5.1.2	DNA ligase (NAD+) [EC:6.5.1.2]
contig00001_orf02361	K02337 DPO3A1	DNA polymerase III subunit alpha [EC:2.7.7.7]
contig00001_orf02488	K02338 DPO3B	DNA polymerase III subunit beta [EC:2.7.7.7]
contig00001_orf02646	K02339 DPO3C	DNA polymerase III subunit chi [EC:2.7.7.7]
contig00001_orf00476	K02340 DPO3D1	DNA polymerase III subunit delta [EC:2.7.7.7]
contig00001_orf02708	K02341 DPO3D2	DNA polymerase III subunit delta' [EC:2.7.7.7]
contig00001_orf00577	K02342 DPO3E	DNA polymerase III subunit epsilon [EC:2.7.7.7]
contig00001_orf01626	K02343 DPO3G	DNA polymerase III subunit gamma/tau [EC:2.7.7.7]
contig00001_orf02037	K02344 DPO3P	DNA polymerase III subunit psi [EC:2.7.7.7]
contig00001_orf00243	K03111 ssb	single-strand DNA-binding protein
contig00001_orf02526	K03555 mutS	DNA mismatch repair protein MutS
contig00001_orf01918	K03572 mutL	DNA mismatch repair protein MutL
contig00001_orf01912	K03573 mutH	DNA mismatch repair protein MutH
contig00001_orf01063	K03601 xseA	exodeoxyribonuclease VII large subunit [EC:3.1.11.6]
contig00001_orf01374	K03602 xseB	exodeoxyribonuclease VII small subunit [EC:3.1.11.6]
contig00001_orf00324	K03657 uvrD	DNA helicase II / ATP-dependent DNA helicase PcrA [EC:3.6.4.12]
contig00001_orf00879	K06223 dam	DNA adenine methylase [EC:2.1.1.72]
contig00001_orf01197	K07462 recJ	single-stranded-DNA-specific exonuclease [EC:3.1.-.-]
ko03440 Homologous recombination (24)
contig00001_orf00463	K01159 ruvC	crossover junction endodeoxyribonuclease RuvC [EC:3.1.22.4]
contig00001_orf01424	K02335 DPO1	DNA polymerase I [EC:2.7.7.7]
contig00001_orf02361	K02337 DPO3A1	DNA polymerase III subunit alpha [EC:2.7.7.7]
contig00001_orf02488	K02338 DPO3B	DNA polymerase III subunit beta [EC:2.7.7.7]
contig00001_orf02646	K02339 DPO3C	DNA polymerase III subunit chi [EC:2.7.7.7]
contig00001_orf00476	K02340 DPO3D1	DNA polymerase III subunit delta [EC:2.7.7.7]
contig00001_orf02708	K02341 DPO3D2	DNA polymerase III subunit delta' [EC:2.7.7.7]
contig00001_orf00577	K02342 DPO3E	DNA polymerase III subunit epsilon [EC:2.7.7.7]
contig00001_orf01626	K02343 DPO3G	DNA polymerase III subunit gamma/tau [EC:2.7.7.7]
contig00001_orf02037	K02344 DPO3P	DNA polymerase III subunit psi [EC:2.7.7.7]
contig00001_orf00320	K02686 priB	primosomal replication protein N
contig00001_orf00243	K03111 ssb	single-strand DNA-binding protein
contig00001_orf01927	K03550 ruvA	holliday junction DNA helicase RuvA [EC:3.6.4.12]
contig00001_orf00528	K03551 ruvB	holliday junction DNA helicase RuvB [EC:3.6.4.12]
contig00001_orf00160	K03553 recA	recombination protein RecA
contig00001_orf01801	K03581 recD	exodeoxyribonuclease V alpha subunit [EC:3.1.11.5]
contig00001_orf02586	K03582 recB	exodeoxyribonuclease V beta subunit [EC:3.1.11.5]
contig00001_orf02700	K03583 recC	exodeoxyribonuclease V gamma subunit [EC:3.1.11.5]
contig00001_orf01485	K03584 recO	DNA repair protein RecO (recombination protein O)
contig00001_orf02381	K03629 recF	DNA replication and repair protein RecF
contig00001_orf02498	K03655 recG	ATP-dependent DNA helicase RecG [EC:3.6.4.12]
contig00001_orf00089	K04066 priA	primosomal protein N' (replication factor Y) (superfamily II helicase) [EC:3.6.4.-]
contig00001_orf00357	K06187 recR	recombination protein RecR
contig00001_orf01197	K07462 recJ	single-stranded-DNA-specific exonuclease [EC:3.1.-.-]
ko02010 ABC transporters (73)
contig00001_orf00202	K02010 afuC	iron(III) transport system ATP-binding protein [EC:3.6.3.30]
contig00001_orf00203	K02011 afuB	iron(III) transport system permease protein
contig00001_orf00205	K02012 afuA	iron(III) transport system substrate-binding protein
contig00001_orf02400	K02013 ABC.FEV.A	iron complex transport system ATP-binding protein [EC:3.6.3.34]
contig00001_orf01534	K02015 ABC.FEV.P	iron complex transport system permease protein
contig00001_orf01815	K02016 ABC.FEV.S	iron complex transport system substrate-binding protein
contig00001_orf00587	K02017 modC	molybdate transport system ATP-binding protein [EC:3.6.3.29]
contig00001_orf00588	K02018 modB	molybdate transport system permease protein
contig00001_orf02265	K02020 modA	molybdate transport system substrate-binding protein
contig00001_orf01712	K02041 phnC	phosphonate transport system ATP-binding protein [EC:3.6.3.28]
contig00001_orf01709	K02042 phnE	phosphonate transport system permease protein
contig00001_orf01714	K02044 phnD	phosphonate transport system substrate-binding protein
contig00001_orf01909	K02062 thiQ	thiamine transport system ATP-binding protein
contig00001_orf00301	K02063 thiP	thiamine transport system permease protein
contig00001_orf00090	K02064 thiB	thiamine transport system substrate-binding protein
contig00001_orf00839	K02071 ABC.MET.A	D-methionine transport system ATP-binding protein
contig00001_orf00840	K02072 ABC.MET.P	D-methionine transport system permease protein
contig00001_orf00844	K02073 ABC.MET.S	D-methionine transport system substrate-binding protein
contig00001_orf01853	K02193 ccmA	heme exporter protein A [EC:3.6.3.41]
contig00001_orf01852	K02194 ccmB	heme exporter protein B
contig00001_orf01851	K02195 ccmC	heme exporter protein C
contig00001_orf01953	K02424 fliY	cystine transport system substrate-binding protein
contig00001_orf02563	K06726 rbsD	D-ribose pyranase [EC:5.-.-.-]
contig00001_orf01551	K06861 lptB	lipopolysaccharide export system ATP-binding protein [EC:3.6.3.-]
contig00001_orf02357	K07091 lptF	lipopolysaccharide export system permease protein
contig00001_orf01623	K09686 ABC-2.AB.P	antibiotic transport system permease protein
contig00001_orf01624	K09687 ABC-2.AB.A	antibiotic transport system ATP-binding protein
contig00001_orf00665	K09808 ABC.LPT.P	lipoprotein-releasing system permease protein
contig00001_orf02607	K09810 ABC.LPT.A	lipoprotein-releasing system ATP-binding protein [EC:3.6.3.-]
contig00001_orf02832	K09811 ftsX	cell division transport system permease protein
contig00001_orf02831	K09812 ftsE	cell division transport system ATP-binding protein
contig00001_orf00428	K09815 znuA	zinc transport system substrate-binding protein
contig00001_orf01418	K09816 znuB	zinc transport system permease protein
contig00001_orf01419	K09817 znuC	zinc transport system ATP-binding protein [EC:3.6.3.-]
contig00001_orf00326	K09997 artI	arginine transport system substrate-binding protein
contig00001_orf00328	K09998 artM	arginine transport system permease protein
contig00001_orf00327	K09999 artQ	arginine transport system permease protein
contig00001_orf00325	K10000 artP	arginine transport system ATP-binding protein [EC:3.6.3.-]
contig00001_orf01952	K10009 ABC.CYST.P	cystine transport system permease protein
contig00001_orf01951	K10010 ABC.CYST.A	cystine transport system ATP-binding protein [EC:3.6.3.-]
contig00001_orf01229	K10108 malE	maltose/maltodextrin transport system substrate-binding protein
contig00001_orf01230	K10109 malF	maltose/maltodextrin transport system permease protein
contig00001_orf01231	K10110 malG	maltose/maltodextrin transport system permease protein
contig00001_orf01228	K10111 malK	maltose/maltodextrin transport system ATP-binding protein [EC:3.6.3.19]
contig00001_orf02651	K10112 msmX	maltose/maltodextrin transport system ATP-binding protein
contig00001_orf02440	K10439 rbsB	ribose transport system substrate-binding protein
contig00001_orf02566	K10440 rbsC	ribose transport system permease protein
contig00001_orf02441	K10441 rbsA	ribose transport system ATP-binding protein [EC:3.6.3.17]
contig00001_orf00847	K10540 mglB	methyl-galactoside transport system substrate-binding protein
contig00001_orf00845	K10541 mglC	methyl-galactoside transport system permease protein
contig00001_orf00846	K10542 mglA	methyl-galactoside transport system ATP-binding protein [EC:3.6.3.17]
contig00001_orf01554	K11069 potD	spermidine/putrescine transport system substrate-binding protein
contig00001_orf00606	K11070 potC	spermidine/putrescine transport system permease protein
contig00001_orf00607	K11071 potB	spermidine/putrescine transport system permease protein
contig00001_orf00608	K11072 potA	spermidine/putrescine transport system ATP-binding protein [EC:3.6.3.31]
contig00001_orf01856	K11085 msbA	ATP-binding cassette, subfamily B, bacterial MsbA [EC:3.6.3.-]
contig00001_orf00289	K11604 sitA	manganese/iron transport system substrate-binding protein
contig00001_orf00287	K11605 sitC	manganese/iron transport system permease protein
contig00001_orf00286	K11606 sitD	manganese/iron transport system permease protein
contig00001_orf00288	K11607 sitB	manganese/iron transport system ATP-binding protein
contig00001_orf02358	K11720 lptG	lipopolysaccharide export system permease protein
contig00001_orf00142	K12368 dppA	dipeptide transport system substrate-binding protein
contig00001_orf00457	K12369 dppB	dipeptide transport system permease protein
contig00001_orf00458	K12370 dppC	dipeptide transport system permease protein
contig00001_orf00460	K12371 dppD	dipeptide transport system ATP-binding protein
contig00001_orf00462	K12372 dppF	dipeptide transport system ATP-binding protein
contig00001_orf00533	K13896 yejF	microcin C transport system ATP-binding protein
contig00001_orf00529	K15580 oppA	oligopeptide transport system substrate-binding protein
contig00001_orf00531	K15581 oppB	oligopeptide transport system permease protein
contig00001_orf00532	K15582 oppC	oligopeptide transport system permease protein
contig00001_orf02263	K15584 nikA	nickel transport system substrate-binding protein
contig00001_orf01244	K16012 cydC	ATP-binding cassette, subfamily C, bacterial CydC
contig00001_orf01246	K16013 cydD	ATP-binding cassette, subfamily C, bacterial CydD
ko02060 Phosphotransferase system (PTS) (11)
contig00001_orf02445	K02761 PTS-Cel-EIIC	PTS system, cellobiose-specific IIC component
contig00001_orf00489	K02777 PTS-Glc-EIIA	PTS system, glucose-specific IIA component [EC:2.7.1.69]
contig00001_orf00100	K02779 PTS-Glc-EIIC	PTS system, glucose-specific IIC component
contig00001_orf00491	K02784 PTS-HPR.PTSH	phosphocarrier protein HPr
contig00001_orf01415	K02793 PTS-Man-EIIA	PTS system, mannose-specific IIA component [EC:2.7.1.69]
contig00001_orf01411	K02794 PTS-Man-EIIB	PTS system, mannose-specific IIB component [EC:2.7.1.69]
contig00001_orf01412	K02795 PTS-Man-EIIC	PTS system, mannose-specific IIC component
contig00001_orf01413	K02796 PTS-Man-EIID	PTS system, mannose-specific IID component
contig00001_orf01550	K02806 PTS-Ntr-EIIA	PTS system, nitrogen regulatory IIA component [EC:2.7.1.69]
contig00001_orf00542	K02809 PTS-Scr-EIIB	PTS system, sucrose-specific IIB component [EC:2.7.1.69]
contig00001_orf00490	K08483 PTS-EI.PTSI	phosphotransferase system, enzyme I, PtsI [EC:2.7.3.9]
ko03070 Bacterial secretion system (13)
contig00001_orf01241	K03070 secA	preprotein translocase subunit SecA
contig00001_orf02517	K03071 secB	preprotein translocase subunit SecB
contig00001_orf00500	K03072 secD	preprotein translocase subunit SecD
contig00001_orf02807	K03073 secE	preprotein translocase subunit SecE
contig00001_orf00499	K03074 secF	preprotein translocase subunit SecF
contig00001_orf00862	K03075 secG	preprotein translocase subunit SecG
contig00001_orf02223	K03076 secY	preprotein translocase subunit SecY
contig00001_orf02483	K03106 SRP54	signal recognition particle subunit SRP54
contig00001_orf02829	K03110 ftsY	fused signal recognition particle receptor
contig00001_orf01876	K03117 tatB	sec-independent protein translocase protein TatB
contig00001_orf01877	K03118 tatC	sec-independent protein translocase protein TatC
contig00001_orf00501	K03210 yajC	preprotein translocase subunit YajC
contig00001_orf01874	K03217 yidC	preprotein translocase subunit YidC
ko02020 Two-component system (25)
contig00001_orf01644	K00244 frdA	fumarate reductase flavoprotein subunit [EC:1.3.99.1]
contig00001_orf01643	K00245 frdB	fumarate reductase iron-sulfur subunit [EC:1.3.99.1]
contig00001_orf01642	K00246 frdC	fumarate reductase subunit C
contig00001_orf01641	K00247 frdD	fumarate reductase subunit D
contig00001_orf01569	K00425 cydA	cytochrome d ubiquinol oxidase subunit I [EC:1.10.3.-]
contig00001_orf01568	K00426 cydB	cytochrome d ubiquinol oxidase subunit II [EC:1.10.3.-]
contig00001_orf01736	K00990 glnD	[protein-PII] uridylyltransferase [EC:2.7.7.59]
contig00001_orf02570	K01915 glnA	glutamine synthetase [EC:6.3.1.2]
contig00001_orf02489	K02313 dnaA	chromosomal replication initiator protein
contig00001_orf00823	K03563 csrA	carbon storage regulator
contig00001_orf00033	K04751 glnB	nitrogen regulatory protein P-II 1
contig00001_orf01113	K07640 cpxA	two-component system, OmpR family, sensor histidine kinase CpxA [EC:2.7.13.3]
contig00001_orf02007	K07645 qseC	two-component system, OmpR family, sensor histidine kinase QseC [EC:2.7.13.3]
contig00001_orf00800	K07648 arcB	two-component system, OmpR family, aerobic respiration control sensor histidine kinase ArcB [EC:2.7.13.3]
contig00001_orf01112	K07662 cpxR	two-component system, OmpR family, response regulator CpxR
contig00001_orf02009	K07666 qseB	two-component system, OmpR family, response regulator QseB
contig00001_orf01792	K07675 uhpB	two-component system, NarL family, sensor histidine kinase UhpB [EC:2.7.13.3]
contig00001_orf01793	K07686 uhpA	two-component system, NarL family, uhpT operon response regulator UhpA
contig00001_orf02471	K07773 arcA	two-component system, OmpR family, aerobic respiration control protein ArcA
contig00001_orf01791	K07783 uhpC	MFS transporter, OPA family, sugar phosphate sensor protein UhpC
contig00001_orf01794	K07784 uhpT	MFS transporter, OPA family, hexose phosphate transport protein UhpT
contig00001_orf01986	K07792 dcuB	anaerobic C4-dicarboxylate transporter DcuB
contig00001_orf01184	K08348 fdnG	formate dehydrogenase-N, alpha subunit [EC:1.2.1.2]
contig00001_orf01182	K08350 fdnI	formate dehydrogenase-N, gamma subunit
contig00001_orf02024	K10914 crp	CRP/FNR family transcriptional regulator, cyclic AMP receptor protein
ko04011 MAPK signaling pathway - yeast (1)
contig00001_orf01812	K01759 E4.4.1.5	lactoylglutathione lyase [EC:4.4.1.5]
ko04066 HIF-1 signaling pathway (2)
contig00001_orf01652	K00134 GAPDH	glyceraldehyde 3-phosphate dehydrogenase [EC:1.2.1.12]
contig00001_orf01733	K01689 ENO	enolase [EC:4.2.1.11]
ko04070 Phosphatidylinositol signaling system (3)
contig00001_orf00801	K00901 E2.7.1.107	diacylglycerol kinase (ATP dependent) [EC:2.7.1.107]
contig00001_orf00079	K00981 E2.7.7.41	phosphatidate cytidylyltransferase [EC:2.7.7.41]
contig00001_orf01516	K01092 E3.1.3.25	myo-inositol-1(or 4)-monophosphatase [EC:3.1.3.25]
ko04151 PI3K-Akt signaling pathway (1)
contig00001_orf00273	K04079 htpG	molecular chaperone HtpG
ko04146 Peroxisome (5)
contig00001_orf01683	K00031 IDH1	isocitrate dehydrogenase [EC:1.1.1.42]
contig00001_orf01256	K01897 ACSL	long-chain acyl-CoA synthetase [EC:6.2.1.3]
contig00001_orf01729	K03781 katE	catalase [EC:1.11.1.6]
contig00001_orf00586	K04564 SOD2	superoxide dismutase, Fe-Mn family [EC:1.15.1.1]
contig00001_orf00666	K04565 SOD1	superoxide dismutase, Cu-Zn family [EC:1.15.1.1]
ko02030 Bacterial chemotaxis (4)
contig00001_orf01229	K10108 malE	maltose/maltodextrin transport system substrate-binding protein
contig00001_orf02440	K10439 rbsB	ribose transport system substrate-binding protein
contig00001_orf00847	K10540 mglB	methyl-galactoside transport system substrate-binding protein
contig00001_orf00142	K12368 dppA	dipeptide transport system substrate-binding protein
ko04112 Cell cycle - Caulobacter (11)
contig00001_orf00547	K01338 lon	ATP-dependent Lon protease [EC:3.4.21.53]
contig00001_orf02288	K01358 clpP	ATP-dependent Clp protease, protease subunit [EC:3.4.21.92]
contig00001_orf02489	K02313 dnaA	chromosomal replication initiator protein
contig00001_orf01438	K02314 dnaB	replicative DNA helicase [EC:3.6.4.12]
contig00001_orf01505	K02563 murG	UDP-N-acetylglucosamine--N-acetylmuramyl-(pentapeptide) pyrophosphoryl-undecaprenol N-acetylglucosamine transferase [EC:2.4.1.227]
contig00001_orf01495	K03531 ftsZ	cell division protein FtsZ
contig00001_orf02287	K03544 clpX	ATP-dependent Clp protease ATP-binding subunit ClpX
contig00001_orf01506	K03588 ftsW	cell division protein FtsW
contig00001_orf01497	K03589 ftsQ	cell division protein FtsQ
contig00001_orf01496	K03590 ftsA	cell division protein FtsA
contig00001_orf00078	K11749 rseP	regulator of sigma E protease [EC:3.4.24.-]
ko04621 NOD-like receptor signaling pathway (1)
contig00001_orf00273	K04079 htpG	molecular chaperone HtpG
ko04612 Antigen processing and presentation (1)
contig00001_orf00273	K04079 htpG	molecular chaperone HtpG
ko04910 Insulin signaling pathway (2)
contig00001_orf01346	K00688 E2.4.1.1	starch phosphorylase [EC:2.4.1.1]
contig00001_orf00144	K03841 FBP	fructose-1,6-bisphosphatase I [EC:3.1.3.11]
ko04920 Adipocytokine signaling pathway (1)
contig00001_orf01256	K01897 ACSL	long-chain acyl-CoA synthetase [EC:6.2.1.3]
ko03320 PPAR signaling pathway (2)
contig00001_orf00336	K00864 E2.7.1.30	glycerol kinase [EC:2.7.1.30]
contig00001_orf01256	K01897 ACSL	long-chain acyl-CoA synthetase [EC:6.2.1.3]
ko04914 Progesterone-mediated oocyte maturation (1)
contig00001_orf00273	K04079 htpG	molecular chaperone HtpG
ko04724 Glutamatergic synapse (1)
contig00001_orf02570	K01915 glnA	glutamine synthetase [EC:6.3.1.2]
ko04727 GABAergic synapse (1)
contig00001_orf02570	K01915 glnA	glutamine synthetase [EC:6.3.1.2]
ko04626 Plant-pathogen interaction (3)
contig00001_orf00336	K00864 E2.7.1.30	glycerol kinase [EC:2.7.1.30]
contig00001_orf00117	K02358 tuf	elongation factor Tu
contig00001_orf00273	K04079 htpG	molecular chaperone HtpG
ko05200 Pathways in cancer (2)
contig00001_orf02532	K01679 E4.2.1.2B	fumarate hydratase, class II [EC:4.2.1.2]
contig00001_orf00273	K04079 htpG	molecular chaperone HtpG
ko05204 Chemical carcinogenesis (1)
contig00001_orf02751	K00799 GST	glutathione S-transferase [EC:2.5.1.18]
ko05203 Viral carcinogenesis (1)
contig00001_orf01796	K00873 PK	pyruvate kinase [EC:2.7.1.40]
ko05211 Renal cell carcinoma (1)
contig00001_orf02532	K01679 E4.2.1.2B	fumarate hydratase, class II [EC:4.2.1.2]
ko05215 Prostate cancer (1)
contig00001_orf00273	K04079 htpG	molecular chaperone HtpG
ko05340 Primary immunodeficiency (1)
contig00001_orf00055	K03648 UNG	uracil-DNA glycosylase [EC:3.2.2.27]
ko05010 Alzheimer's disease (2)
contig00001_orf01652	K00134 GAPDH	glyceraldehyde 3-phosphate dehydrogenase [EC:1.2.1.12]
contig00001_orf00544	K01408 IDE	insulysin [EC:3.4.24.56]
ko05014 Amyotrophic lateral sclerosis (ALS) (2)
contig00001_orf01729	K03781 katE	catalase [EC:1.11.1.6]
contig00001_orf00666	K04565 SOD1	superoxide dismutase, Cu-Zn family [EC:1.15.1.1]
ko05016 Huntington's disease (2)
contig00001_orf00586	K04564 SOD2	superoxide dismutase, Fe-Mn family [EC:1.15.1.1]
contig00001_orf00666	K04565 SOD1	superoxide dismutase, Cu-Zn family [EC:1.15.1.1]
ko05020 Prion diseases (1)
contig00001_orf00666	K04565 SOD1	superoxide dismutase, Cu-Zn family [EC:1.15.1.1]
ko04940 Type I diabetes mellitus (1)
contig00001_orf02004	K04077 groEL	chaperonin GroEL
ko04930 Type II diabetes mellitus (1)
contig00001_orf01796	K00873 PK	pyruvate kinase [EC:2.7.1.40]
ko05111 Vibrio cholerae pathogenic cycle (3)
contig00001_orf00525	K05851 E4.6.1.1A	adenylate cyclase, class 1 [EC:4.6.1.1]
contig00001_orf01574	K07173 luxS	S-ribosylhomocysteine lyase [EC:4.4.1.21]
contig00001_orf02024	K10914 crp	CRP/FNR family transcriptional regulator, cyclic AMP receptor protein
ko05120 Epithelial cell signaling in Helicobacter pylori infection (1)
contig00001_orf02355	K08303 K08303	putative protease [EC:3.4.-.-]
ko05132 Salmonella infection (2)
contig00001_orf00299	K03385 nrfA	cytochrome c-552 [EC:1.7.2.2]
contig00001_orf01878	K13771 nsrR	Rrf2 family transcriptional regulator, nitric oxide-sensitive transcriptional repressor
ko05133 Pertussis (2)
contig00001_orf00652	K07347 fimD	outer membrane usher protein
contig00001_orf01468	K12688 K12688, nalP, ausP, sphB1	autotransporter serine protease [EC:3.4.21.-]
ko05134 Legionellosis (2)
contig00001_orf01490	K03596 lepA	GTP-binding protein LepA
contig00001_orf02004	K04077 groEL	chaperonin GroEL
ko05152 Tuberculosis (2)
contig00001_orf02056	K04043 dnaK	molecular chaperone DnaK
contig00001_orf02004	K04077 groEL	chaperonin GroEL
